# Supplementary material for: Comprehensive Analysis of Gene Expression Profiles of the Beet Armyworm Spodoptera exigua Larvae Challenged with Bacillus thuringiensis Vip3Aa Toxin
Source: PLoS One. 2013 Dec 2;8(12):e81927. doi: 10.1371/journal.pone.0081927 (PMC3846680; doi:10.1371/journal.pone.0081927)
Supplement: Table S2 — Temporal expression clusters of regulated unigenes generated by Babelomics software. (XLSX) [file pone.0081927.s005.xlsx]

## Sheet: clustes of temp.expres.profiles
Target	Cluster	Unigene			SUMMARY
SEX-LxN-C10080	1	SE_U00027			Cluster number	Number of unigenes
SEX-LxN-C18726	1	SE_U00034			1	3157
SEX-LxN-C4830	1	SE_U00034			2	1715
SEX-LxN-C937	1	SE_U00034			3	1304
SEX-LxN-C6534_sense	1	SE_U00050			4	589
SEX-LxN-C9479_anti	1	SE_U00064			5	198
SEX-LxN-C7532_sense	1	SE_U00066			6	223
SEX-LxN-C7997	1	SE_U00086			7	209
SEX-LxN-C7584	1	SE_U00107			8	56
SEX-LxN-C16129_sense	1	SE_U00112			9	34
SEX-LxN-C14056_anti	1	SE_U00121
SEX-LxN-C6685_anti	1	SE_U00121
SEX-LxN-C4793	1	SE_U00122
SEX-LxN-C360	1	SE_U00139
SEX-LxN-C9960_sense	1	SE_U00150
SEX-LxN-C8730	1	SE_U00157
SEX-LxN-C15906_anti	1	SE_U00165
SEX-LxN-C15906_sense	1	SE_U00165
SEX-LxN-C11642	1	SE_U00171
SEX-LxN-C4692	1	SE_U00184
SEX-LxN-C14384_sense	1	SE_U00188
SEX-LxN-C15186	1	SE_U00188
SEX-LxN-C17581_sense	1	SE_U00208
SEX-LxN-C6608	1	SE_U00219
SEX-LxN-C16411	1	SE_U00225
SEX-LxN-C11473	1	SE_U00233
SEX-LxN-C15816_anti	1	SE_U00256
SEX-LxN-C15816_sense	1	SE_U00256
SEX-LxN-C7161_sense	1	SE_U00271
SEX-LxN-C8050_sense	1	SE_U00274
SEX-LxN-C14309_anti	1	SE_U00312
SEX-LxN-C6507_sense	1	SE_U00312
SEX-LxN-C13872_sense	1	SE_U00329
SEX-LxN-C3555_anti	1	SE_U00337
SEX-LxN-C12870	1	SE_U00346
SEX-LxN-C10585	1	SE_U00349
SEX-LxN-C3726_anti	1	SE_U00355
SEX-LxN-C3726_sense	1	SE_U00355
SEX-LxN-C13721_anti	1	SE_U00381
SEX-LxN-C13721_sense	1	SE_U00381
SEX-LxN-C14800_sense	1	SE_U00381
SEX-LxN-C2636	1	SE_U00386
SEX-LxN-C5804	1	SE_U00386
SEX-LxN-C2130	1	SE_U00397
SEX-LxN-C2582	1	SE_U00400
SEX-LxN-C12962	1	SE_U00416
SEX-LxN-C10548_sense	1	SE_U00426
SEX-LxN-C10931_sense	1	SE_U00434
SEX-LxN-C7892	1	SE_U00453
SEX-LxN-C3448_sense	1	SE_U00466
SEX-LxN-C8567	1	SE_U00475
SEX-LxN-C8179_anti	1	SE_U00476
SEX-LxN-C8180	1	SE_U00476
SEX-LxN-C3816	1	SE_U00478
SEX-LxN-C9519_sense	1	SE_U00495
SEX-LxN-C18060	1	SE_U00510
SEX-LxN-C12844_anti	1	SE_U00524
SEX-LxN-C12844_sense	1	SE_U00524
SEX-LxN-C15293_sense	1	SE_U00524
SEX-LxN-C17838_sense	1	SE_U00524
SEX-LxN-C9832_anti	1	SE_U00529
SEX-LxN-C17791	1	SE_U00552
SEX-LxN-C14519	1	SE_U00574
SEX-LxN-C8007	1	SE_U00574
SEX-LxN-C5058	1	SE_U00584
SEX-LxN-C15009_sense	1	SE_U00593
SEX-LxN-C18014_anti	1	SE_U00594
SEX-LxN-C11450_sense	1	SE_U00604
SEX-LxN-C13254	1	SE_U00610
SEX-LxN-C10980	1	SE_U00611
SEX-LxN-C1677	1	SE_U00625
SEX-LxN-C6699_sense	1	SE_U00630
SEX-LxN-C3527_sense	1	SE_U00642
SEX-LxN-C17707	1	SE_U00648
SEX-LxN-C10576	1	SE_U00651
SEX-LxN-C17859_anti	1	SE_U00653
SEX-LxN-C8233	1	SE_U00668
SEX-LxN-C8069_sense	1	SE_U00680
SEX-LxN-C3602	1	SE_U00686
SEX-LxN-C19323	1	SE_U00696
SEX-LxN-C4143	1	SE_U00696
SEX-LxN-C14430	1	SE_U00708
SEX-LxN-C2699	1	SE_U00708
SEX-LxN-C18219_sense	1	SE_U00727
SEX-LxN-C4942_sense	1	SE_U00727
SEX-LxN-C7416_sense	1	SE_U00733
SEX-LxN-C10923	1	SE_U00734
SEX-LxN-C9908_anti	1	SE_U00734
SEX-LxN-C13092	1	SE_U00735
SEX-LxN-C19057_sense	1	SE_U00760
SEX-LxN-C8808_sense	1	SE_U00764
SEX-LxN-C6626_sense	1	SE_U00766
SEX-LxN-C10340	1	SE_U00769
SEX-LxN-C13583_anti	1	SE_U00823
SEX-LxN-C10531_anti	1	SE_U00831
SEX-LxN-C10531_sense	1	SE_U00831
SEX-LxN-C8138_sense	1	SE_U00835
SEX-LxN-C11129	1	SE_U00854
SEX-LxN-C8456_sense	1	SE_U00917
SEX-LxN-C15887_anti	1	SE_U00925
SEX-LxN-C9822_anti	1	SE_U00932
SEX-LxN-C15515_anti	1	SE_U00933
SEX-LxN-C1937	1	SE_U00957
SEX-LxN-C13455_anti	1	SE_U00971
SEX-LxN-C16440_anti	1	SE_U00971
SEX-LxN-C1920	1	SE_U00974
SEX-LxN-C9106_sense	1	SE_U00976
SEX-LxN-C9198	1	SE_U01000
SEX-LxN-C14738_sense	1	SE_U01017
SEX-LxN-C6010_anti	1	SE_U01035
SEX-LxN-C5818_sense	1	SE_U01039
SEX-LxN-C15140_sense	1	SE_U01040
SEX-LxN-C18672_anti	1	SE_U01053
SEX-LxN-C13203	1	SE_U01060
SEX-LxN-C7777_sense	1	SE_U01079
SEX-LxN-C10746_sense	1	SE_U01080
SEX-LxN-C13196_anti	1	SE_U01098
SEX-LxN-C8767	1	SE_U01099
SEX-LxN-C9042_sense	1	SE_U01101
SEX-LxN-C3017	1	SE_U01104
SEX-LxN-C5444	1	SE_U01117
SEX-LxN-C3911	1	SE_U01122
SEX-LxN-C141	1	SE_U01209
SEX-LxN-C11555_sense	1	SE_U01216
SEX-LxN-C18282	1	SE_U01225
SEX-LxN-C3230	1	SE_U01245
SEX-LxN-C8228_sense	1	SE_U01262
SEX-LxN-C12915	1	SE_U01295
SEX-LxN-C12770	1	SE_U01298
SEX-LxN-C11024	1	SE_U01310
SEX-LxN-C8099_sense	1	SE_U01325
SEX-LxN-C15163_anti	1	SE_U01331
SEX-LxN-C15163_sense	1	SE_U01331
SEX-LxN-C5345	1	SE_U01336
SEX-LxN-C10273_anti	1	SE_U01352
SEX-LxN-C20224	1	SE_U01381
SEX-LxN-C2416_sense	1	SE_U01389
SEX-LxN-C14888_sense	1	SE_U01411
SEX-LxN-C2857_anti	1	SE_U01436
SEX-LxN-C16028	1	SE_U01468
SEX-LxN-C7271_sense	1	SE_U01488
SEX-LxN-C1145_anti	1	SE_U01500
SEX-LxN-C9047_sense	1	SE_U01515
SEX-LxN-C5952_sense	1	SE_U01540
SEX-LxN-C7768_sense	1	SE_U01545
SEX-LxN-C14385_anti	1	SE_U01555
SEX-LxN-C11926_anti	1	SE_U01560
SEX-LxN-C13430_anti	1	SE_U01570
SEX-LxN-C10541	1	SE_U01591
SEX-LxN-C11439_sense	1	SE_U01620
SEX-LxN-C7253_anti	1	SE_U01651
SEX-LxN-C7253_sense	1	SE_U01651
SEX-LxN-C13288	1	SE_U01659
SEX-LxN-C7896_sense	1	SE_U01676
SEX-LxN-C6544_sense	1	SE_U01682
SEX-LxN-C3796_anti	1	SE_U01687
SEX-LxN-C3796_sense	1	SE_U01687
SEX-LxN-C3797_sense	1	SE_U01687
SEX-LxN-C11703_sense	1	SE_U01767
SEX-LxN-C7218	1	SE_U01774
SEX-LxN-C8404_anti	1	SE_U01790
SEX-LxN-C6860_sense	1	SE_U01818
SEX-LxN-C11088_anti	1	SE_U01828
SEX-LxN-C11211	1	SE_U01868
SEX-LxN-C9699_anti	1	SE_U01876
SEX-LxN-C17749	1	SE_U01880
SEX-LxN-C11775	1	SE_U01881
SEX-LxN-C6550	1	SE_U01885
SEX-LxN-C16423_sense	1	SE_U01927
SEX-LxN-C3774	1	SE_U01930
SEX-LxN-C8809_anti	1	SE_U01939
SEX-LxN-C8809_sense	1	SE_U01939
SEX-LxN-C16721_anti	1	SE_U01941
SEX-LxN-C11611	1	SE_U01959
SEX-LxN-C16054_sense	1	SE_U01964
SEX-LxN-C7708_anti	1	SE_U01972
SEX-LxN-C16579_anti	1	SE_U02007
SEX-LxN-C16579_sense	1	SE_U02007
SEX-LxN-C12838_anti	1	SE_U02009
SEX-LxN-C11623_anti	1	SE_U02032
SEX-LxN-C14189_sense	1	SE_U02032
SEX-LxN-C6505_anti	1	SE_U02033
SEX-LxN-C18064_anti	1	SE_U02064
SEX-LxN-C10812_sense	1	SE_U02077
SEX-LxN-C15245_sense	1	SE_U02078
SEX-LxN-C14839_anti	1	SE_U02094
SEX-LxN-C12403_anti	1	SE_U02109
SEX-LxN-C8634_sense	1	SE_U02113
SEX-LxN-C14620_anti	1	SE_U02130
SEX-LxN-C7000	1	SE_U02137
SEX-LxN-C8870	1	SE_U02155
SEX-LxN-C8881_sense	1	SE_U02221
SEX-LxN-C5066_anti	1	SE_U02254
SEX-LxN-C6753_anti	1	SE_U02265
SEX-LxN-C11704	1	SE_U02284
SEX-LxN-C9335_sense	1	SE_U02296
SEX-LxN-C7996_sense	1	SE_U02306
SEX-LxN-C19106_anti	1	SE_U02311
SEX-LxN-C10812_anti	1	SE_U02324
SEX-LxN-C9422_anti	1	SE_U02325
SEX-LxN-C13111	1	SE_U02336
SEX-LxN-C15462	1	SE_U02336
SEX-LxN-C8068_anti	1	SE_U02356
SEX-LxN-C13106	1	SE_U02368
SEX-LxN-C11367	1	SE_U02382
SEX-LxN-C9411_sense	1	SE_U02391
SEX-LxN-C17615	1	SE_U02392
SEX-LxN-C19204	1	SE_U02410
SEX-LxN-C19092_anti	1	SE_U02415
SEX-LxN-C12159_anti	1	SE_U02416
SEX-LxN-C18745	1	SE_U02422
SEX-LxN-C5193	1	SE_U02437
SEX-LxN-C8762_anti	1	SE_U02454
SEX-LxN-C8762_sense	1	SE_U02454
SEX-LxN-C3565_anti	1	SE_U02468
SEX-LxN-C9661_anti	1	SE_U02473
SEX-LxN-C5621_sense	1	SE_U02475
SEX-LxN-C12451	1	SE_U02497
SEX-LxN-C9669_anti	1	SE_U02514
SEX-LxN-C5129	1	SE_U02527
SEX-LxN-C18202_sense	1	SE_U02528
SEX-LxN-C18203_sense	1	SE_U02528
SEX-LxN-C14122_sense	1	SE_U02544
SEX-LxN-C11014_sense	1	SE_U02548
SEX-LxN-C8008	1	SE_U02555
SEX-LxN-C10128_sense	1	SE_U02570
SEX-LxN-C18383_sense	1	SE_U02618
SEX-LxN-C9201_sense	1	SE_U02621
SEX-LxN-C13001	1	SE_U02652
SEX-LxN-C1748	1	SE_U02655
SEX-LxN-C1325	1	SE_U02677
SEX-LxN-C13009_sense	1	SE_U02692
SEX-LxN-C11863	1	SE_U02694
SEX-LxN-C8814_sense	1	SE_U02695
SEX-LxN-C3315	1	SE_U02701
SEX-LxN-C14545_sense	1	SE_U02704
SEX-LxN-C8216_sense	1	SE_U02704
SEX-LxN-C9800_sense	1	SE_U02715
SEX-LxN-C12434_sense	1	SE_U02728
SEX-LxN-C11403_sense	1	SE_U02732
SEX-LxN-C4714_sense	1	SE_U02742
SEX-LxN-C12242_sense	1	SE_U02746
SEX-LxN-C8134_anti	1	SE_U02750
SEX-LxN-C8134_sense	1	SE_U02750
SEX-LxN-C15274_anti	1	SE_U02751
SEX-LxN-C10372_sense	1	SE_U02779
SEX-LxN-C10435_anti	1	SE_U02802
SEX-LxN-C5088_sense	1	SE_U02815
SEX-LxN-C4329_anti	1	SE_U02822
SEX-LxN-C4329_sense	1	SE_U02822
SEX-LxN-C8929	1	SE_U02829
SEX-LxN-C9924	1	SE_U02850
SEX-LxN-C4924_sense	1	SE_U02859
SEX-LxN-C10532_sense	1	SE_U02864
SEX-LxN-C4324_anti	1	SE_U02865
SEX-LxN-C4324_sense	1	SE_U02865
SEX-LxN-C11435	1	SE_U02872
SEX-LxN-C11665_anti	1	SE_U02909
SEX-LxN-C10674_anti	1	SE_U02916
SEX-LxN-C8665_sense	1	SE_U02918
SEX-LxN-C3965	1	SE_U02944
SEX-LxN-C3966	1	SE_U02944
SEX-LxN-C9009_anti	1	SE_U02952
SEX-LxN-C9009_sense	1	SE_U02952
SEX-LxN-C12718	1	SE_U02981
SEX-LxN-C11964_anti	1	SE_U02983
SEX-LxN-C11964_sense	1	SE_U02983
SEX-LxN-C18954_sense	1	SE_U02991
SEX-LxN-C10188_sense	1	SE_U03015
SEX-LxN-C13844	1	SE_U03019
SEX-LxN-C15526	1	SE_U03046
SEX-LxN-C49	1	SE_U03049
SEX-LxN-C10015	1	SE_U03055
SEX-LxN-C9226_anti	1	SE_U03057
SEX-LxN-C8921_sense	1	SE_U03058
SEX-LxN-C14397_anti	1	SE_U03074
SEX-LxN-C1540_sense	1	SE_U03074
SEX-LxN-C9592	1	SE_U03110
SEX-LxN-C5914_anti	1	SE_U03111
SEX-LxN-C5914_sense	1	SE_U03111
SEX-LxN-C7261	1	SE_U03121
SEX-LxN-C5801_anti	1	SE_U03129
SEX-LxN-C10669_sense	1	SE_U03140
SEX-LxN-C13010_anti	1	SE_U03157
SEX-LxN-C13010_sense	1	SE_U03157
SEX-LxN-C8621_sense	1	SE_U03166
SEX-LxN-C10956	1	SE_U03169
SEX-LxN-C3767_anti	1	SE_U03189
SEX-LxN-C14674_anti	1	SE_U03205
SEX-LxN-C9937	1	SE_U03205
SEX-LxN-C13008	1	SE_U03238
SEX-LxN-C18672_sense	1	SE_U03266
SEX-LxN-C697_anti	1	SE_U03276
SEX-LxN-C7456_sense	1	SE_U03293
SEX-LxN-C13358	1	SE_U03321
SEX-LxN-C6117_anti	1	SE_U03324
SEX-LxN-C2836	1	SE_U03346
SEX-LxN-C10981_sense	1	SE_U03371
SEX-LxN-C13138_sense	1	SE_U03380
SEX-LxN-C1538	1	SE_U03390
SEX-LxN-C9269_anti	1	SE_U03398
SEX-LxN-C9269_sense	1	SE_U03398
SEX-LxN-C7782	1	SE_U03402
SEX-LxN-C9254_sense	1	SE_U03406
SEX-LxN-C2872	1	SE_U03411
SEX-LxN-C10378_sense	1	SE_U03433
SEX-LxN-C8116_sense	1	SE_U03442
SEX-LxN-C17343	1	SE_U03448
SEX-LxN-C11943	1	SE_U03451
SEX-LxN-C6903_sense	1	SE_U03452
SEX-LxN-C19655	1	SE_U03456
SEX-LxN-C6281_sense	1	SE_U03469
SEX-LxN-C6898	1	SE_U03473
SEX-LxN-C17838_anti	1	SE_U03479
SEX-LxN-C10594_sense	1	SE_U03522
SEX-LxN-C14704_anti	1	SE_U03544
SEX-LxN-C13604_sense	1	SE_U03572
SEX-LxN-C18122_sense	1	SE_U03573
SEX-LxN-C15911	1	SE_U03575
SEX-LxN-C12832	1	SE_U03593
SEX-LxN-C25	1	SE_U03596
SEX-LxN-C8832_sense	1	SE_U03618
SEX-LxN-C11188	1	SE_U03634
SEX-LxN-C11358_anti	1	SE_U03657
SEX-LxN-C3307_anti	1	SE_U03658
SEX-LxN-C8640_anti	1	SE_U03659
SEX-LxN-C8640_sense	1	SE_U03659
SEX-LxN-C4690	1	SE_U03662
SEX-LxN-C1190	1	SE_U03664
SEX-LxN-C11_anti	1	SE_U03666
SEX-LxN-C10943_anti	1	SE_U03675
SEX-LxN-C4248_anti	1	SE_U03691
SEX-LxN-C12802_anti	1	SE_U03715
SEX-LxN-C10275_sense	1	SE_U03725
SEX-LxN-C15886	1	SE_U03731
SEX-LxN-C10041_sense	1	SE_U03732
SEX-LxN-C3046	1	SE_U03738
SEX-LxN-C20078	1	SE_U03745
SEX-LxN-C8629	1	SE_U03758
SEX-LxN-C12561	1	SE_U03760
SEX-LxN-C11162	1	SE_U03779
SEX-LxN-C16298_anti	1	SE_U03797
SEX-LxN-C13409_anti	1	SE_U03814
SEX-LxN-C13409_sense	1	SE_U03814
SEX-LxN-C4982_sense	1	SE_U03814
SEX-LxN-C4869	1	SE_U03818
SEX-LxN-C14687_sense	1	SE_U03860
SEX-LxN-C5916	1	SE_U03913
SEX-LxN-C9478	1	SE_U03913
SEX-LxN-C7624_anti	1	SE_U03927
SEX-LxN-C7624_sense	1	SE_U03927
SEX-LxN-C7746_anti	1	SE_U03940
SEX-LxN-C11249	1	SE_U03964
SEX-LxN-C5139_anti	1	SE_U03965
SEX-LxN-C13392_sense	1	SE_U03985
SEX-LxN-C12630	1	SE_U04003
SEX-LxN-C4018	1	SE_U04005
SEX-LxN-C14999_anti	1	SE_U04008
SEX-LxN-C14212_sense	1	SE_U04010
SEX-LxN-C5954_sense	1	SE_U04010
SEX-LxN-C5955_sense	1	SE_U04010
SEX-LxN-C10521	1	SE_U04017
SEX-LxN-C6762_anti	1	SE_U04042
SEX-LxN-C260_anti	1	SE_U04048
SEX-LxN-C3601_sense	1	SE_U04048
SEX-LxN-C8842	1	SE_U04068
SEX-LxN-C13636_anti	1	SE_U04073
SEX-LxN-C9781_sense	1	SE_U04075
SEX-LxN-C4071	1	SE_U04089
SEX-LxN-C20035	1	SE_U04090
SEX-LxN-C19839_anti	1	SE_U04121
SEX-LxN-C8678	1	SE_U04123
SEX-LxN-C8083	1	SE_U04152
SEX-LxN-C3490_sense	1	SE_U04161
SEX-LxN-C10361_sense	1	SE_U04200
SEX-LxN-C7891_anti	1	SE_U04202
SEX-LxN-C14168_anti	1	SE_U04206
SEX-LxN-C5715_sense	1	SE_U04206
SEX-LxN-C10536_anti	1	SE_U04214
SEX-LxN-C12048_sense	1	SE_U04217
SEX-LxN-C15453	1	SE_U04234
SEX-LxN-C5075	1	SE_U04249
SEX-LxN-C4611	1	SE_U04267
SEX-LxN-C3677_sense	1	SE_U04284
SEX-LxN-C18461	1	SE_U04354
SEX-LxN-C4879_anti	1	SE_U04363
SEX-LxN-C4504_sense	1	SE_U04374
SEX-LxN-C7017	1	SE_U04381
SEX-LxN-C2233	1	SE_U04416
SEX-LxN-C6224_sense	1	SE_U04432
SEX-LxN-C7146_sense	1	SE_U04482
SEX-LxN-C1688_anti	1	SE_U04488
SEX-LxN-C6607_sense	1	SE_U04510
SEX-LxN-C18671_anti	1	SE_U04513
SEX-LxN-C2214	1	SE_U04530
SEX-LxN-C10055_sense	1	SE_U04531
SEX-LxN-C8463_sense	1	SE_U04531
SEX-LxN-C15742_sense	1	SE_U04555
SEX-LxN-C10422_anti	1	SE_U04569
SEX-LxN-C9192_sense	1	SE_U04633
SEX-LxN-C10741	1	SE_U04636
SEX-LxN-C5558_sense	1	SE_U04692
SEX-LxN-C6877_sense	1	SE_U04728
SEX-LxN-C348	1	SE_U04765
SEX-LxN-C7565_anti	1	SE_U04774
SEX-LxN-C4008_anti	1	SE_U04781
SEX-LxN-C1952	1	SE_U04784
SEX-LxN-C6138_sense	1	SE_U04784
SEX-LxN-C6777_sense	1	SE_U04795
SEX-LxN-C1614	1	SE_U04824
SEX-LxN-C17063_sense	1	SE_U04839
SEX-LxN-C7244	1	SE_U04865
SEX-LxN-C4745_anti	1	SE_U04874
SEX-LxN-C13965_sense	1	SE_U04885
SEX-LxN-C3937_sense	1	SE_U04921
SEX-LxN-C17197_sense	1	SE_U04954
SEX-LxN-C9295_sense	1	SE_U04980
SEX-LxN-C10776	1	SE_U04990
SEX-LxN-C8144	1	SE_U05004
SEX-LxN-C8635_anti	1	SE_U05018
SEX-LxN-C8357_sense	1	SE_U05037
SEX-LxN-C10820	1	SE_U05063
SEX-LxN-C5944	1	SE_U05084
SEX-LxN-C4953	1	SE_U05093
SEX-LxN-C13067	1	SE_U05121
SEX-LxN-C5934_sense	1	SE_U05132
SEX-LxN-C11017_anti	1	SE_U05144
SEX-LxN-C9375_sense	1	SE_U05156
SEX-LxN-C9237_sense	1	SE_U05161
SEX-LxN-C3085	1	SE_U05165
SEX-LxN-C5149_anti	1	SE_U05165
SEX-LxN-C5149_sense	1	SE_U05165
SEX-LxN-C10769_anti	1	SE_U05223
SEX-LxN-C10774_sense	1	SE_U05230
SEX-LxN-C12436_sense	1	SE_U05230
SEX-LxN-C12691_anti	1	SE_U05231
SEX-LxN-C12691_sense	1	SE_U05231
SEX-LxN-C9946_sense	1	SE_U05269
SEX-LxN-C12994_sense	1	SE_U05277
SEX-LxN-C13004	1	SE_U05297
SEX-LxN-C8493	1	SE_U05297
SEX-LxN-C8439_sense	1	SE_U05303
SEX-LxN-C12606	1	SE_U05307
SEX-LxN-C4568_anti	1	SE_U05309
SEX-LxN-C4568_sense	1	SE_U05309
SEX-LxN-C6492_anti	1	SE_U05329
SEX-LxN-C6492_sense	1	SE_U05329
SEX-LxN-C7475_sense	1	SE_U05333
SEX-LxN-C4735_anti	1	SE_U05349
SEX-LxN-C10950_sense	1	SE_U05353
SEX-LxN-C2441	1	SE_U05355
SEX-LxN-C8399_anti	1	SE_U05361
SEX-LxN-C7628_anti	1	SE_U05375
SEX-LxN-C16337	1	SE_U05407
SEX-LxN-C3419	1	SE_U05413
SEX-LxN-C17112_anti	1	SE_U05418
SEX-LxN-C19789	1	SE_U05421
SEX-LxN-C1062	1	SE_U05427
SEX-LxN-C647_anti	1	SE_U05443
SEX-LxN-C17695	1	SE_U05456
SEX-LxN-C9437_anti	1	SE_U05474
SEX-LxN-C9437_sense	1	SE_U05474
SEX-LxN-C6051_sense	1	SE_U05487
SEX-LxN-C3557	1	SE_U05511
SEX-LxN-C14643_sense	1	SE_U05520
SEX-LxN-C15977_sense	1	SE_U05520
SEX-LxN-C6230_anti	1	SE_U05523
SEX-LxN-C9545	1	SE_U05541
SEX-LxN-C16119_anti	1	SE_U05544
SEX-LxN-C2041	1	SE_U05546
SEX-LxN-C16014_anti	1	SE_U05553
SEX-LxN-C8260_anti	1	SE_U05555
SEX-LxN-C6129_sense	1	SE_U05566
SEX-LxN-C11547	1	SE_U05577
SEX-LxN-C9695_sense	1	SE_U05607
SEX-LxN-C11959_sense	1	SE_U05626
SEX-LxN-C18910_sense	1	SE_U05632
SEX-LxN-C16165_sense	1	SE_U05636
SEX-LxN-C15293_anti	1	SE_U05665
SEX-LxN-C16558	1	SE_U05685
SEX-LxN-C15045_sense	1	SE_U05687
SEX-LxN-C5858_sense	1	SE_U05709
SEX-LxN-C1205_anti	1	SE_U05808
SEX-LxN-C15447_anti	1	SE_U05840
SEX-LxN-C5349_sense	1	SE_U05844
SEX-LxN-C8205_sense	1	SE_U05872
SEX-LxN-C1775	1	SE_U05888
SEX-LxN-C1958	1	SE_U05888
SEX-LxN-C16909_anti	1	SE_U05905
SEX-LxN-C17644_sense	1	SE_U05905
SEX-LxN-C9895_anti	1	SE_U05922
SEX-LxN-C9895_sense	1	SE_U05922
SEX-LxN-C302	1	SE_U05923
SEX-LxN-C1426	1	SE_U05931
SEX-LxN-C17618_sense	1	SE_U05974
SEX-LxN-C13918_sense	1	SE_U06000
SEX-LxN-C13820_sense	1	SE_U06060
SEX-LxN-C18180_sense	1	SE_U06060
SEX-LxN-C5121	1	SE_U06081
SEX-LxN-C14551_anti	1	SE_U06093
SEX-LxN-C9634_sense	1	SE_U06115
SEX-LxN-C5668	1	SE_U06134
SEX-LxN-C6029_sense	1	SE_U06141
SEX-LxN-C14548_anti	1	SE_U06148
SEX-LxN-C9879_anti	1	SE_U06150
SEX-LxN-C11445_anti	1	SE_U06171
SEX-LxN-C11445_sense	1	SE_U06171
SEX-LxN-C10321	1	SE_U06177
SEX-LxN-C7738_sense	1	SE_U06187
SEX-LxN-C9887_anti	1	SE_U06195
SEX-LxN-C9887_sense	1	SE_U06195
SEX-LxN-C6912_anti	1	SE_U06200
SEX-LxN-C15050_anti	1	SE_U06204
SEX-LxN-C4566_anti	1	SE_U06204
SEX-LxN-C12288_anti	1	SE_U06222
SEX-LxN-C12288_sense	1	SE_U06222
SEX-LxN-C6239_sense	1	SE_U06233
SEX-LxN-C13651	1	SE_U06239
SEX-LxN-C4356_sense	1	SE_U06253
SEX-LxN-C6101_sense	1	SE_U06263
SEX-LxN-C20031	1	SE_U06271
SEX-LxN-C12370	1	SE_U06276
SEX-LxN-C3491_sense	1	SE_U06294
SEX-LxN-C14172	1	SE_U06308
SEX-LxN-C16191_anti	1	SE_U06318
SEX-LxN-C11899	1	SE_U06323
SEX-LxN-C18021_anti	1	SE_U06327
SEX-LxN-C9763	1	SE_U06358
SEX-LxN-C18469	1	SE_U06391
SEX-LxN-C14705_anti	1	SE_U06432
SEX-LxN-C5787_anti	1	SE_U06469
SEX-LxN-C5787_sense	1	SE_U06469
SEX-LxN-C14721_anti	1	SE_U06482
SEX-LxN-C4153	1	SE_U06492
SEX-LxN-C16014_sense	1	SE_U06501
SEX-LxN-C6151_anti	1	SE_U06522
SEX-LxN-C6062_anti	1	SE_U06527
SEX-LxN-C6062_sense	1	SE_U06527
SEX-LxN-C15102_sense	1	SE_U06533
SEX-LxN-C2345	1	SE_U06544
SEX-LxN-C3325	1	SE_U06544
SEX-LxN-C12049_sense	1	SE_U06553
SEX-LxN-C2667	1	SE_U06572
SEX-LxN-C10814_sense	1	SE_U06582
SEX-LxN-C6619_anti	1	SE_U06592
SEX-LxN-C9531_anti	1	SE_U06628
SEX-LxN-C508	1	SE_U06640
SEX-LxN-C13821	1	SE_U06648
SEX-LxN-C18704_sense	1	SE_U06648
SEX-LxN-C7754_sense	1	SE_U06665
SEX-LxN-C12913_sense	1	SE_U06668
SEX-LxN-C14059	1	SE_U06678
SEX-LxN-C5397_sense	1	SE_U06703
SEX-LxN-C12693	1	SE_U06727
SEX-LxN-C5222_anti	1	SE_U06729
SEX-LxN-C15094_anti	1	SE_U06735
SEX-LxN-C15094_sense	1	SE_U06735
SEX-LxN-C7826	1	SE_U06735
SEX-LxN-C5543	1	SE_U06746
SEX-LxN-C10153_sense	1	SE_U06753
SEX-LxN-C7023_sense	1	SE_U06789
SEX-LxN-C12993	1	SE_U06807
SEX-LxN-C677	1	SE_U06812
SEX-LxN-C15700	1	SE_U06829
SEX-LxN-C11846	1	SE_U06854
SEX-LxN-C6849_anti	1	SE_U06858
SEX-LxN-C6849_sense	1	SE_U06858
SEX-LxN-C2086_sense	1	SE_U06863
SEX-LxN-C15183_sense	1	SE_U06864
SEX-LxN-C15184_sense	1	SE_U06864
SEX-LxN-C6911_sense	1	SE_U06864
SEX-LxN-C2698_anti	1	SE_U06868
SEX-LxN-C13184	1	SE_U06876
SEX-LxN-C10753	1	SE_U06881
SEX-LxN-C4624_anti	1	SE_U06907
SEX-LxN-C4861_sense	1	SE_U06916
SEX-LxN-C817	1	SE_U06928
SEX-LxN-C6327_sense	1	SE_U06937
SEX-LxN-C17592_sense	1	SE_U06962
SEX-LxN-C15790_sense	1	SE_U06973
SEX-LxN-C4981_anti	1	SE_U06980
SEX-LxN-C5458_sense	1	SE_U06980
SEX-LxN-C4574_anti	1	SE_U07004
SEX-LxN-C19291	1	SE_U07038
SEX-LxN-C11245	1	SE_U07047
SEX-LxN-C16400_sense	1	SE_U07053
SEX-LxN-C7114	1	SE_U07082
SEX-LxN-C1834	1	SE_U07087
SEX-LxN-C15294_sense	1	SE_U07090
SEX-LxN-C10852_anti	1	SE_U07112
SEX-LxN-C5146_anti	1	SE_U07126
SEX-LxN-C5146_sense	1	SE_U07126
SEX-LxN-C20081	1	SE_U07129
SEX-LxN-C10511_anti	1	SE_U07158
SEX-LxN-C2426	1	SE_U07164
SEX-LxN-C9973_sense	1	SE_U07181
SEX-LxN-C10415_sense	1	SE_U07190
SEX-LxN-C12714_anti	1	SE_U07205
SEX-LxN-C12714_sense	1	SE_U07205
SEX-LxN-C11042_sense	1	SE_U07217
SEX-LxN-C6392	1	SE_U07230
SEX-LxN-C12002_anti	1	SE_U07234
SEX-LxN-C12002_sense	1	SE_U07234
SEX-LxN-C12103	1	SE_U07235
SEX-LxN-C10745	1	SE_U07237
SEX-LxN-C7823	1	SE_U07247
SEX-LxN-C2771_anti	1	SE_U07252
SEX-LxN-C2771_sense	1	SE_U07252
SEX-LxN-C7550	1	SE_U07262
SEX-LxN-C8669	1	SE_U07276
SEX-LxN-C8863_anti	1	SE_U07315
SEX-LxN-C18639_sense	1	SE_U07335
SEX-LxN-C19083_sense	1	SE_U07335
SEX-LxN-C13816	1	SE_U07341
SEX-LxN-C20037_sense	1	SE_U07342
SEX-LxN-C16297_sense	1	SE_U07349
SEX-LxN-C3979_sense	1	SE_U07353
SEX-LxN-C12008	1	SE_U07354
SEX-LxN-C14498_anti	1	SE_U07372
SEX-LxN-C14498_sense	1	SE_U07372
SEX-LxN-C15072_anti	1	SE_U07393
SEX-LxN-C17028_sense	1	SE_U07393
SEX-LxN-C18673_anti	1	SE_U07393
SEX-LxN-C18673_sense	1	SE_U07393
SEX-LxN-C9109_anti	1	SE_U07400
SEX-LxN-C6721	1	SE_U07411
SEX-LxN-C9014_anti	1	SE_U07426
SEX-LxN-C9120	1	SE_U07441
SEX-LxN-C12016_sense	1	SE_U07478
SEX-LxN-C13553_anti	1	SE_U07479
SEX-LxN-C17069	1	SE_U07485
SEX-LxN-C14311	1	SE_U07503
SEX-LxN-C15164_sense	1	SE_U07503
SEX-LxN-C10006_sense	1	SE_U07514
SEX-LxN-C1008	1	SE_U07522
SEX-LxN-C6838_sense	1	SE_U07524
SEX-LxN-C19394	1	SE_U07562
SEX-LxN-C15656_sense	1	SE_U07581
SEX-LxN-C9570_anti	1	SE_U07581
SEX-LxN-C9570_sense	1	SE_U07581
SEX-LxN-C6236	1	SE_U07611
SEX-LxN-C5884	1	SE_U07646
SEX-LxN-C7978	1	SE_U07660
SEX-LxN-C7215	1	SE_U07665
SEX-LxN-C18503_sense	1	SE_U07696
SEX-LxN-C3510_sense	1	SE_U07697
SEX-LxN-C3937_anti	1	SE_U07702
SEX-LxN-C3509	1	SE_U07711
SEX-LxN-C2221_sense	1	SE_U07722
SEX-LxN-C2510	1	SE_U07730
SEX-LxN-C5286_sense	1	SE_U07735
SEX-LxN-C13542_sense	1	SE_U07737
SEX-LxN-C3361_anti	1	SE_U07737
SEX-LxN-C17744_sense	1	SE_U07750
SEX-LxN-C8778_sense	1	SE_U07758
SEX-LxN-C14901	1	SE_U07776
SEX-LxN-C14298	1	SE_U07778
SEX-LxN-C15013	1	SE_U07779
SEX-LxN-C15052_anti	1	SE_U07786
SEX-LxN-C16033	1	SE_U07786
SEX-LxN-C6165_sense	1	SE_U07792
SEX-LxN-C15543	1	SE_U07793
SEX-LxN-C904	1	SE_U07805
SEX-LxN-C13238_anti	1	SE_U07809
SEX-LxN-C18188_sense	1	SE_U07816
SEX-LxN-C17803	1	SE_U07822
SEX-LxN-C14645_sense	1	SE_U07826
SEX-LxN-C2352_sense	1	SE_U07826
SEX-LxN-C3760_anti	1	SE_U07829
SEX-LxN-C9325	1	SE_U07879
SEX-LxN-C8459_anti	1	SE_U07892
SEX-LxN-C8459_sense	1	SE_U07892
SEX-LxN-C13146_anti	1	SE_U07909
SEX-LxN-C14260_sense	1	SE_U07919
SEX-LxN-C16289	1	SE_U07923
SEX-LxN-C12522_anti	1	SE_U07933
SEX-LxN-C8605_sense	1	SE_U07943
SEX-LxN-C17890_sense	1	SE_U07957
SEX-LxN-C8311_anti	1	SE_U07959
SEX-LxN-C6102_anti	1	SE_U07963
SEX-LxN-C6102_sense	1	SE_U07963
SEX-LxN-C5718	1	SE_U07970
SEX-LxN-C2129	1	SE_U07974
SEX-LxN-C20229	1	SE_U07976
SEX-LxN-C20198	1	SE_U07978
SEX-LxN-C5462	1	SE_U07992
SEX-LxN-C16084	1	SE_U07995
SEX-LxN-C2236	1	SE_U08019
SEX-LxN-C14500_anti	1	SE_U08039
SEX-LxN-C17232_sense	1	SE_U08040
SEX-LxN-C12535_sense	1	SE_U08042
SEX-LxN-C10049	1	SE_U08057
SEX-LxN-C9522_anti	1	SE_U08058
SEX-LxN-C20298	1	SE_U08066
SEX-LxN-C7175_anti	1	SE_U08067
SEX-LxN-C7756_sense	1	SE_U08073
SEX-LxN-C15207_anti	1	SE_U08085
SEX-LxN-C2752	1	SE_U08085
SEX-LxN-C15052_sense	1	SE_U08088
SEX-LxN-C10130	1	SE_U08093
SEX-LxN-C14543_sense	1	SE_U08103
SEX-LxN-C460	1	SE_U08109
SEX-LxN-C6307_sense	1	SE_U08112
SEX-LxN-C13430_sense	1	SE_U08114
SEX-LxN-C3568	1	SE_U08125
SEX-LxN-C14258_sense	1	SE_U08129
SEX-LxN-C9261_sense	1	SE_U08138
SEX-LxN-C15943	1	SE_U08145
SEX-LxN-C18293_sense	1	SE_U08145
SEX-LxN-C19860	1	SE_U08145
SEX-LxN-C13741	1	SE_U08148
SEX-LxN-C2418	1	SE_U08148
SEX-LxN-C112	1	SE_U08155
SEX-LxN-C15590	1	SE_U08164
SEX-LxN-C1405	1	SE_U08178
SEX-LxN-C1083	1	SE_U08184
SEX-LxN-C1917	1	SE_U08188
SEX-LxN-C2498	1	SE_U08194
SEX-LxN-C4893	1	SE_U08216
SEX-LxN-C8301	1	SE_U08217
SEX-LxN-C9948_sense	1	SE_U08222
SEX-LxN-C16502	1	SE_U08229
SEX-LxN-C1850	1	SE_U08233
SEX-LxN-C655	1	SE_U08233
SEX-LxN-C7897_sense	1	SE_U08237
SEX-LxN-C5826_sense	1	SE_U08241
SEX-LxN-C7183	1	SE_U08257
SEX-LxN-C6710_anti	1	SE_U08276
SEX-LxN-C18861	1	SE_U08279
SEX-LxN-C19480	1	SE_U08285
SEX-LxN-C267	1	SE_U08285
SEX-LxN-C1716	1	SE_U08295
SEX-LxN-C4734_sense	1	SE_U08303
SEX-LxN-C1835	1	SE_U08308
SEX-LxN-C11087_anti	1	SE_U08313
SEX-LxN-C11087_sense	1	SE_U08313
SEX-LxN-C6820_anti	1	SE_U08313
SEX-LxN-C3874	1	SE_U08317
SEX-LxN-C13100	1	SE_U08322
SEX-LxN-C7110	1	SE_U08322
SEX-LxN-C9182	1	SE_U08322
SEX-LxN-C11761	1	SE_U08323
SEX-LxN-C5649_anti	1	SE_U08360
SEX-LxN-C15369_sense	1	SE_U08368
SEX-LxN-C11872_sense	1	SE_U08374
SEX-LxN-C8798_anti	1	SE_U08377
SEX-LxN-C8858	1	SE_U08379
SEX-LxN-C1575	1	SE_U08394
SEX-LxN-C15075_sense	1	SE_U08395
SEX-LxN-C6156	1	SE_U08402
SEX-LxN-C13636_sense	1	SE_U08425
SEX-LxN-C3604	1	SE_U08425
SEX-LxN-C11882_anti	1	SE_U08427
SEX-LxN-C15614	1	SE_U08430
SEX-LxN-C3882_sense	1	SE_U08433
SEX-LxN-C9402	1	SE_U08437
SEX-LxN-C6494_sense	1	SE_U08438
SEX-LxN-C8833	1	SE_U08445
SEX-LxN-C18583_sense	1	SE_U08461
SEX-LxN-C6342_sense	1	SE_U08461
SEX-LxN-C8462	1	SE_U08463
SEX-LxN-C7337_anti	1	SE_U08477
SEX-LxN-C10977_anti	1	SE_U08489
SEX-LxN-C7984_sense	1	SE_U08502
SEX-LxN-C4584	1	SE_U08511
SEX-LxN-C16147	1	SE_U08529
SEX-LxN-C9642	1	SE_U08530
SEX-LxN-C11491_anti	1	SE_U08540
SEX-LxN-C4724	1	SE_U08558
SEX-LxN-C6753_sense	1	SE_U08559
SEX-LxN-C7641_anti	1	SE_U08578
SEX-LxN-C17886_sense	1	SE_U08580
SEX-LxN-C18763_sense	1	SE_U08605
SEX-LxN-C5638_sense	1	SE_U08605
SEX-LxN-C8548	1	SE_U08614
SEX-LxN-C5127_sense	1	SE_U08616
SEX-LxN-C9371_sense	1	SE_U08623
SEX-LxN-C502	1	SE_U08632
SEX-LxN-C8124_sense	1	SE_U08635
SEX-LxN-C4732	1	SE_U08636
SEX-LxN-C7443_sense	1	SE_U08650
SEX-LxN-C11127	1	SE_U08660
SEX-LxN-C15195	1	SE_U08722
SEX-LxN-C9124	1	SE_U08733
SEX-LxN-C15627_sense	1	SE_U08737
SEX-LxN-C18147_anti	1	SE_U08737
SEX-LxN-C10960_sense	1	SE_U08739
SEX-LxN-C8261_sense	1	SE_U08755
SEX-LxN-C9127_sense	1	SE_U08758
SEX-LxN-C15334_anti	1	SE_U08759
SEX-LxN-C14473	1	SE_U08764
SEX-LxN-C7513_sense	1	SE_U08764
SEX-LxN-C7514_sense	1	SE_U08764
SEX-LxN-C8472	1	SE_U08814
SEX-LxN-C14559_sense	1	SE_U08825
SEX-LxN-C10247	1	SE_U08842
SEX-LxN-C6883_sense	1	SE_U08850
SEX-LxN-C18449	1	SE_U08854
SEX-LxN-C4811	1	SE_U08858
SEX-LxN-C3920_anti	1	SE_U08888
SEX-LxN-C14095	1	SE_U08893
SEX-LxN-C18321	1	SE_U08893
SEX-LxN-C5331	1	SE_U08893
SEX-LxN-C10460	1	SE_U08904
SEX-LxN-C12042_sense	1	SE_U08914
SEX-LxN-C5147	1	SE_U08937
SEX-LxN-C6499	1	SE_U08952
SEX-LxN-C13365_sense	1	SE_U08977
SEX-LxN-C3634	1	SE_U08978
SEX-LxN-C11501_sense	1	SE_U08979
SEX-LxN-C2231_anti	1	SE_U08980
SEX-LxN-C10946_sense	1	SE_U08987
SEX-LxN-C19621	1	SE_U08990
SEX-LxN-C6240_anti	1	SE_U08990
SEX-LxN-C6240_sense	1	SE_U08990
SEX-LxN-C2890	1	SE_U08997
SEX-LxN-C11770	1	SE_U09000
SEX-LxN-C6330	1	SE_U09002
SEX-LxN-C9398	1	SE_U09010
SEX-LxN-C9583_sense	1	SE_U09013
SEX-LxN-C3619_sense	1	SE_U09026
SEX-LxN-C7339	1	SE_U09035
SEX-LxN-C4264_sense	1	SE_U09037
SEX-LxN-C14309_sense	1	SE_U09038
SEX-LxN-C10998_sense	1	SE_U09042
SEX-LxN-C9177_anti	1	SE_U09049
SEX-LxN-C9177_sense	1	SE_U09049
SEX-LxN-C19004	1	SE_U09119
SEX-LxN-C17197_anti	1	SE_U09120
SEX-LxN-C2434_anti	1	SE_U09121
SEX-LxN-C14858	1	SE_U09129
SEX-LxN-C2017	1	SE_U09131
SEX-LxN-C17583_sense	1	SE_U09134
SEX-LxN-C4407_anti	1	SE_U09134
SEX-LxN-C15751_anti	1	SE_U09152
SEX-LxN-C16495_anti	1	SE_U09152
SEX-LxN-C2011	1	SE_U09168
SEX-LxN-C18296	1	SE_U09273
SEX-LxN-C8349	1	SE_U09285
SEX-LxN-C19886	1	SE_U09308
SEX-LxN-C268	1	SE_U09308
SEX-LxN-C269	1	SE_U09308
SEX-LxN-C16035_anti	1	SE_U09322
SEX-LxN-C15369_anti	1	SE_U09342
SEX-LxN-C18721_sense	1	SE_U09342
SEX-LxN-C16476	1	SE_U09358
SEX-LxN-C9758_sense	1	SE_U09366
SEX-LxN-C15068	1	SE_U09376
SEX-LxN-C19610	1	SE_U09404
SEX-LxN-C11655	1	SE_U09437
SEX-LxN-C19505	1	SE_U09458
SEX-LxN-C2414	1	SE_U09467
SEX-LxN-C16366	1	SE_U09506
SEX-LxN-C9777	1	SE_U09520
SEX-LxN-C3211	1	SE_U09524
SEX-LxN-C12449	1	SE_U09533
SEX-LxN-C15129_sense	1	SE_U09534
SEX-LxN-C15130_anti	1	SE_U09534
SEX-LxN-C15130_sense	1	SE_U09534
SEX-LxN-C5857_anti	1	SE_U09534
SEX-LxN-C13609_sense	1	SE_U09547
SEX-LxN-C9230_sense	1	SE_U09548
SEX-LxN-C15019_anti	1	SE_U09557
SEX-LxN-C5254	1	SE_U09558
SEX-LxN-C16767	1	SE_U09566
SEX-LxN-C7121	1	SE_U09569
SEX-LxN-C15320_sense	1	SE_U09581
SEX-LxN-C8907	1	SE_U09589
SEX-LxN-C17217_sense	1	SE_U09592
SEX-LxN-C229	1	SE_U09594
SEX-LxN-C3380_sense	1	SE_U09605
SEX-LxN-C14943_sense	1	SE_U09611
SEX-LxN-C3897	1	SE_U09626
SEX-LxN-C8676_sense	1	SE_U09645
SEX-LxN-C15717_anti	1	SE_U09646
SEX-LxN-C15717_sense	1	SE_U09646
SEX-LxN-C1705	1	SE_U09657
SEX-LxN-C5226_anti	1	SE_U09676
SEX-LxN-C5757_anti	1	SE_U09681
SEX-LxN-C5757_sense	1	SE_U09681
SEX-LxN-C15630_sense	1	SE_U09694
SEX-LxN-C17698	1	SE_U09710
SEX-LxN-C5275_anti	1	SE_U09710
SEX-LxN-C5275_sense	1	SE_U09710
SEX-LxN-C7528_sense	1	SE_U09718
SEX-LxN-C15885	1	SE_U09741
SEX-LxN-C5803	1	SE_U09743
SEX-LxN-C17865_anti	1	SE_U09750
SEX-LxN-C19013_anti	1	SE_U09754
SEX-LxN-C19013_sense	1	SE_U09754
SEX-LxN-C19085	1	SE_U09754
SEX-LxN-C16593_sense	1	SE_U09756
SEX-LxN-C5402_anti	1	SE_U09761
SEX-LxN-C5402_sense	1	SE_U09761
SEX-LxN-C5650_anti	1	SE_U09764
SEX-LxN-C8079	1	SE_U09768
SEX-LxN-C2124_anti	1	SE_U09777
SEX-LxN-C17416_anti	1	SE_U09785
SEX-LxN-C18631_anti	1	SE_U09785
SEX-LxN-C127	1	SE_U09810
SEX-LxN-C15397	1	SE_U09810
SEX-LxN-C20187	1	SE_U09810
SEX-LxN-C18092_anti	1	SE_U09812
SEX-LxN-C1750	1	SE_U09840
SEX-LxN-C1048	1	SE_U09857
SEX-LxN-C16287_anti	1	SE_U09869
SEX-LxN-C13856	1	SE_U09885
SEX-LxN-C14306_anti	1	SE_U09888
SEX-LxN-C16936_anti	1	SE_U09895
SEX-LxN-C4170	1	SE_U09907
SEX-LxN-C15181	1	SE_U09915
SEX-LxN-C16381	1	SE_U09930
SEX-LxN-C8244	1	SE_U09930
SEX-LxN-C14043_sense	1	SE_U09954
SEX-LxN-C243	1	SE_U09965
SEX-LxN-C9915_anti	1	SE_U09969
SEX-LxN-C7778_anti	1	SE_U09972
SEX-LxN-C14226_sense	1	SE_U09976
SEX-LxN-C17074	1	SE_U09976
SEX-LxN-C17062	1	SE_U09977
SEX-LxN-C17245	1	SE_U09977
SEX-LxN-C13080_sense	1	SE_U09978
SEX-LxN-C7778_sense	1	SE_U09978
SEX-LxN-C13540_sense	1	SE_U09983
SEX-LxN-C5943_sense	1	SE_U09994
SEX-LxN-C3408_sense	1	SE_U10004
SEX-LxN-C7542_sense	1	SE_U10012
SEX-LxN-C1230	1	SE_U10018
SEX-LxN-C19300	1	SE_U10019
SEX-LxN-C5508_anti	1	SE_U10023
SEX-LxN-C3563_sense	1	SE_U10027
SEX-LxN-C15630_anti	1	SE_U10049
SEX-LxN-C6074	1	SE_U10052
SEX-LxN-C11350_sense	1	SE_U10057
SEX-LxN-C17231_sense	1	SE_U10066
SEX-LxN-C8423_sense	1	SE_U10077
SEX-LxN-C7858	1	SE_U10083
SEX-LxN-C1175	1	SE_U10086
SEX-LxN-C6621	1	SE_U10094
SEX-LxN-C15514	1	SE_U10097
SEX-LxN-C14500_sense	1	SE_U10101
SEX-LxN-C7372	1	SE_U10118
SEX-LxN-C18308_sense	1	SE_U10130
SEX-LxN-C3253	1	SE_U10131
SEX-LxN-C3292	1	SE_U10134
SEX-LxN-C9305	1	SE_U10139
SEX-LxN-C17317_anti	1	SE_U10142
SEX-LxN-C1963	1	SE_U10154
SEX-LxN-C15961	1	SE_U10156
SEX-LxN-C16441_sense	1	SE_U10156
SEX-LxN-C18421	1	SE_U10157
SEX-LxN-C18587	1	SE_U10157
SEX-LxN-C3153	1	SE_U10179
SEX-LxN-C14197_anti	1	SE_U10180
SEX-LxN-C14197_sense	1	SE_U10180
SEX-LxN-C14198_sense	1	SE_U10180
SEX-LxN-C19555	1	SE_U10185
SEX-LxN-C9731_sense	1	SE_U10206
SEX-LxN-C13846_anti	1	SE_U10217
SEX-LxN-C4391_anti	1	SE_U10217
SEX-LxN-C15769_sense	1	SE_U10264
SEX-LxN-C449	1	SE_U10302
SEX-LxN-C18095_anti	1	SE_U10318
SEX-LxN-C2232	1	SE_U10329
SEX-LxN-C4210_anti	1	SE_U10333
SEX-LxN-C17522	1	SE_U10335
SEX-LxN-C6603_anti	1	SE_U10340
SEX-LxN-C4051_sense	1	SE_U10360
SEX-LxN-C4362	1	SE_U10374
SEX-LxN-C4774_sense	1	SE_U10386
SEX-LxN-C2805_sense	1	SE_U10402
SEX-LxN-C27	1	SE_U10416
SEX-LxN-C7068_sense	1	SE_U10416
SEX-LxN-C6835_anti	1	SE_U10421
SEX-LxN-C1891	1	SE_U10430
SEX-LxN-C389	1	SE_U10430
SEX-LxN-C5719	1	SE_U10438
SEX-LxN-C16433	1	SE_U10440
SEX-LxN-C17832	1	SE_U10458
SEX-LxN-C2769	1	SE_U10462
SEX-LxN-C13727	1	SE_U10470
SEX-LxN-C1997	1	SE_U10476
SEX-LxN-C16894	1	SE_U10482
SEX-LxN-C2537_anti	1	SE_U10487
SEX-LxN-C14017	1	SE_U10504
SEX-LxN-C13585_sense	1	SE_U10512
SEX-LxN-C172	1	SE_U10515
SEX-LxN-C774	1	SE_U10517
SEX-LxN-C15520	1	SE_U10536
SEX-LxN-C2221_anti	1	SE_U10545
SEX-LxN-C16501_anti	1	SE_U10546
SEX-LxN-C17760_sense	1	SE_U10546
SEX-LxN-C18500_anti	1	SE_U10546
SEX-LxN-C14749_anti	1	SE_U10549
SEX-LxN-C7035_sense	1	SE_U10558
SEX-LxN-C17125_anti	1	SE_U10571
SEX-LxN-C17125_sense	1	SE_U10571
SEX-LxN-C2639_sense	1	SE_U10571
SEX-LxN-C13848	1	SE_U10584
SEX-LxN-C15454	1	SE_U10589
SEX-LxN-C18820	1	SE_U10589
SEX-LxN-C1620	1	SE_U10605
SEX-LxN-C19130	1	SE_U10606
SEX-LxN-C11324_anti	1	SE_U10617
SEX-LxN-C11324_sense	1	SE_U10617
SEX-LxN-C3052	1	SE_U10617
SEX-LxN-C3245	1	SE_U10630
SEX-LxN-C4705	1	SE_U10633
SEX-LxN-C16316	1	SE_U10640
SEX-LxN-C4802	1	SE_U10652
SEX-LxN-C1507	1	SE_U10656
SEX-LxN-C17696	1	SE_U10662
SEX-LxN-C20262	1	SE_U10662
SEX-LxN-C17672_sense	1	SE_U10663
SEX-LxN-C3316	1	SE_U10673
SEX-LxN-C18482_sense	1	SE_U10703
SEX-LxN-C2584_sense	1	SE_U10703
SEX-LxN-C17393_anti	1	SE_U10704
SEX-LxN-C733_sense	1	SE_U10706
SEX-LxN-C300	1	SE_U10710
SEX-LxN-C2263	1	SE_U10715
SEX-LxN-C4311	1	SE_U10729
SEX-LxN-C14310_anti	1	SE_U10731
SEX-LxN-C1994	1	SE_U10737
SEX-LxN-C14244_sense	1	SE_U10761
SEX-LxN-C14245_anti	1	SE_U10761
SEX-LxN-C14246_sense	1	SE_U10761
SEX-LxN-C6566	1	SE_U10780
SEX-LxN-C3551	1	SE_U10797
SEX-LxN-C15564_sense	1	SE_U10806
SEX-LxN-C16473_sense	1	SE_U10807
SEX-LxN-C3435_sense	1	SE_U10816
SEX-LxN-C3084	1	SE_U10832
SEX-LxN-C17175_sense	1	SE_U10840
SEX-LxN-C14135	1	SE_U10847
SEX-LxN-C14136_sense	1	SE_U10847
SEX-LxN-C16795_anti	1	SE_U10847
SEX-LxN-C5537_anti	1	SE_U10847
SEX-LxN-C5537_sense	1	SE_U10847
SEX-LxN-C8535_sense	1	SE_U10863
SEX-LxN-C3592_sense	1	SE_U10883
SEX-LxN-C2918	1	SE_U10899
SEX-LxN-C19387_anti	1	SE_U10929
SEX-LxN-C19755	1	SE_U10935
SEX-LxN-C7450_sense	1	SE_U10937
SEX-LxN-C6880_anti	1	SE_U10944
SEX-LxN-C6880_sense	1	SE_U10944
SEX-LxN-C7973_anti	1	SE_U10946
SEX-LxN-C16079_anti	1	SE_U10947
SEX-LxN-C7664	1	SE_U10969
SEX-LxN-C19203	1	SE_U10972
SEX-LxN-C1968	1	SE_U10977
SEX-LxN-C10290	1	SE_U10980
SEX-LxN-C14852	1	SE_U11003
SEX-LxN-C637	1	SE_U11004
SEX-LxN-C7676	1	SE_U11011
SEX-LxN-C13350_anti	1	SE_U11013
SEX-LxN-C3601_anti	1	SE_U11018
SEX-LxN-C14294	1	SE_U11050
SEX-LxN-C18712_sense	1	SE_U11050
SEX-LxN-C2096_sense	1	SE_U11050
SEX-LxN-C6420	1	SE_U11050
SEX-LxN-C19657	1	SE_U11067
SEX-LxN-C1921_sense	1	SE_U11097
SEX-LxN-C15592	1	SE_U11103
SEX-LxN-C18901	1	SE_U11106
SEX-LxN-C18753_anti	1	SE_U11107
SEX-LxN-C18753_sense	1	SE_U11107
SEX-LxN-C4497_sense	1	SE_U11131
SEX-LxN-C4309_sense	1	SE_U11134
SEX-LxN-C6169	1	SE_U11139
SEX-LxN-C12171	1	SE_U11184
SEX-LxN-C15927_anti	1	SE_U11186
SEX-LxN-C15927_sense	1	SE_U11186
SEX-LxN-C3545_anti	1	SE_U11186
SEX-LxN-C15707_anti	1	SE_U11207
SEX-LxN-C20256_sense	1	SE_U11265
SEX-LxN-C2885	1	SE_U11265
SEX-LxN-C3964	1	SE_U11268
SEX-LxN-C8306	1	SE_U11274
SEX-LxN-C12165	1	SE_U11291
SEX-LxN-C3620_sense	1	SE_U11312
SEX-LxN-C1995	1	SE_U11313
SEX-LxN-C1042	1	SE_U11315
SEX-LxN-C10876	1	SE_U11316
SEX-LxN-C4924_anti	1	SE_U11337
SEX-LxN-C1710	1	SE_U11347
SEX-LxN-C14493	1	SE_U11348
SEX-LxN-C11686	1	SE_U11359
SEX-LxN-C13180_sense	1	SE_U11399
SEX-LxN-C2297	1	SE_U11399
SEX-LxN-C20335	1	SE_U11402
SEX-LxN-C3136	1	SE_U11447
SEX-LxN-C4331	1	SE_U11451
SEX-LxN-C4775_sense	1	SE_U11454
SEX-LxN-C10839	1	SE_U11456
SEX-LxN-C14805	1	SE_U11456
SEX-LxN-C16273	1	SE_U11460
SEX-LxN-C4868	1	SE_U11464
SEX-LxN-C17690_anti	1	SE_U11481
SEX-LxN-C17690_sense	1	SE_U11481
SEX-LxN-C16412	1	SE_U11508
SEX-LxN-C843	1	SE_U11513
SEX-LxN-C17920	1	SE_U11547
SEX-LxN-C19420	1	SE_U11547
SEX-LxN-C5372	1	SE_U11551
SEX-LxN-C19021_sense	1	SE_U11564
SEX-LxN-C1167_sense	1	SE_U11572
SEX-LxN-C3476	1	SE_U11572
SEX-LxN-C14594	1	SE_U11594
SEX-LxN-C2412_anti	1	SE_U11595
SEX-LxN-C3349_anti	1	SE_U11602
SEX-LxN-C9252_sense	1	SE_U11610
SEX-LxN-C10304	1	SE_U11615
SEX-LxN-C4829_sense	1	SE_U11617
SEX-LxN-C14087_anti	1	SE_U11621
SEX-LxN-C14087_sense	1	SE_U11621
SEX-LxN-C1907	1	SE_U11624
SEX-LxN-C16334	1	SE_U11650
SEX-LxN-C11331_sense	1	SE_U11657
SEX-LxN-C9502	1	SE_U11668
SEX-LxN-C1766	1	SE_U11681
SEX-LxN-C7490_sense	1	SE_U11681
SEX-LxN-C14314_anti	1	SE_U11694
SEX-LxN-C2081	1	SE_U11700
SEX-LxN-C5907	1	SE_U11701
SEX-LxN-C4017_anti	1	SE_U11754
SEX-LxN-C8620_sense	1	SE_U11756
SEX-LxN-C1770_sense	1	SE_U11783
SEX-LxN-C12677_sense	1	SE_U11798
SEX-LxN-C17805	1	SE_U11807
SEX-LxN-C13267_sense	1	SE_U11857
SEX-LxN-C2655	1	SE_U11885
SEX-LxN-C16655_sense	1	SE_U11888
SEX-LxN-C19125	1	SE_U11932
SEX-LxN-C7759	1	SE_U11943
SEX-LxN-C11983	1	SE_U11954
SEX-LxN-C1471	1	SE_U11966
SEX-LxN-C1329_anti	1	SE_U11986
SEX-LxN-C15039_sense	1	SE_U11986
SEX-LxN-C15719_anti	1	SE_U11986
SEX-LxN-C15719_sense	1	SE_U11986
SEX-LxN-C17808_anti	1	SE_U12006
SEX-LxN-C17326_sense	1	SE_U12030
SEX-LxN-C19172	1	SE_U12041
SEX-LxN-C18762_anti	1	SE_U12043
SEX-LxN-C15646	1	SE_U12047
SEX-LxN-C16394_sense	1	SE_U12052
SEX-LxN-C13177	1	SE_U12054
SEX-LxN-C3259	1	SE_U12103
SEX-LxN-C3168	1	SE_U12105
SEX-LxN-C14169_sense	1	SE_U12108
SEX-LxN-C4596	1	SE_U12113
SEX-LxN-C18764_sense	1	SE_U12132
SEX-LxN-C13798	1	SE_U12145
SEX-LxN-C7671_sense	1	SE_U12230
SEX-LxN-C17157	1	SE_U12250
SEX-LxN-C16243_sense	1	SE_U12264
SEX-LxN-C1989_sense	1	SE_U12279
SEX-LxN-C18493_sense	1	SE_U12287
SEX-LxN-C3317	1	SE_U12310
SEX-LxN-C5383	1	SE_U12311
SEX-LxN-C18284_anti	1	SE_U12337
SEX-LxN-C18284_sense	1	SE_U12337
SEX-LxN-C2307	1	SE_U12339
SEX-LxN-C3833_anti	1	SE_U12342
SEX-LxN-C2293	1	SE_U12351
SEX-LxN-C2047_anti	1	SE_U12354
SEX-LxN-C15041_sense	1	SE_U12362
SEX-LxN-C17009_sense	1	SE_U12362
SEX-LxN-C4482_sense	1	SE_U12362
SEX-LxN-C1258_anti	1	SE_U12371
SEX-LxN-C16594_anti	1	SE_U12371
SEX-LxN-C16594_sense	1	SE_U12371
SEX-LxN-C18045_anti	1	SE_U12371
SEX-LxN-C18045_sense	1	SE_U12371
SEX-LxN-C18933_anti	1	SE_U12371
SEX-LxN-C18933_sense	1	SE_U12371
SEX-LxN-C16571	1	SE_U12373
SEX-LxN-C144	1	SE_U12381
SEX-LxN-C18724	1	SE_U12390
SEX-LxN-C1943	1	SE_U12390
SEX-LxN-C9881	1	SE_U12398
SEX-LxN-C9904	1	SE_U12398
SEX-LxN-C4221	1	SE_U12428
SEX-LxN-C1484	1	SE_U12442
SEX-LxN-C2434_sense	1	SE_U12445
SEX-LxN-C15713_anti	1	SE_U12456
SEX-LxN-C14952	1	SE_U12457
SEX-LxN-C2096_anti	1	SE_U12457
SEX-LxN-C1341	1	SE_U12458
SEX-LxN-C18671_sense	1	SE_U12458
SEX-LxN-C16977_anti	1	SE_U12467
SEX-LxN-C20059	1	SE_U12488
SEX-LxN-C18936	1	SE_U12491
SEX-LxN-C566	1	SE_U12491
SEX-LxN-C3499_sense	1	SE_U12505
SEX-LxN-C4475	1	SE_U12508
SEX-LxN-C16807_anti	1	SE_U12514
SEX-LxN-C16807_sense	1	SE_U12514
SEX-LxN-C16808	1	SE_U12514
SEX-LxN-C17399_anti	1	SE_U12514
SEX-LxN-C11961	1	SE_U12539
SEX-LxN-C1191	1	SE_U12541
SEX-LxN-C19737	1	SE_U12541
SEX-LxN-C2951	1	SE_U12543
SEX-LxN-C16676	1	SE_U12544
SEX-LxN-C17641_sense	1	SE_U12546
SEX-LxN-C15907	1	SE_U12555
SEX-LxN-C755	1	SE_U12563
SEX-LxN-C3143	1	SE_U12566
SEX-LxN-C13801	1	SE_U12567
SEX-LxN-C17381_sense	1	SE_U12570
SEX-LxN-C15401_anti	1	SE_U12590
SEX-LxN-C16625	1	SE_U12620
SEX-LxN-C2410_sense	1	SE_U12623
SEX-LxN-C16826	1	SE_U12663
SEX-LxN-C13675_anti	1	SE_U12669
SEX-LxN-C16430	1	SE_U12669
SEX-LxN-C13416_anti	1	SE_U12674
SEX-LxN-C13416_sense	1	SE_U12674
SEX-LxN-C568	1	SE_U12676
SEX-LxN-C9486	1	SE_U12680
SEX-LxN-C4605_anti	1	SE_U12689
SEX-LxN-C3471	1	SE_U12690
SEX-LxN-C18491	1	SE_U12697
SEX-LxN-C16566_sense	1	SE_U12700
SEX-LxN-C17410_anti	1	SE_U12700
SEX-LxN-C1955	1	SE_U12700
SEX-LxN-C15175	1	SE_U12705
SEX-LxN-C9880	1	SE_U12706
SEX-LxN-C12028_sense	1	SE_U12715
SEX-LxN-C1292	1	SE_U12733
SEX-LxN-C6627_sense	1	SE_U12738
SEX-LxN-C15213_sense	1	SE_U12740
SEX-LxN-C16127	1	SE_U12748
SEX-LxN-C16177	1	SE_U12755
SEX-LxN-C1166	1	SE_U12760
SEX-LxN-C13319_anti	1	SE_U12760
SEX-LxN-C17192_anti	1	SE_U12760
SEX-LxN-C17192_sense	1	SE_U12760
SEX-LxN-C4326_sense	1	SE_U12760
SEX-LxN-C122	1	SE_U12764
SEX-LxN-C4069	1	SE_U12769
SEX-LxN-C993	1	SE_U12815
SEX-LxN-C17448	1	SE_U12821
SEX-LxN-C909	1	SE_U12828
SEX-LxN-C9653	1	SE_U12855
SEX-LxN-C16770_anti	1	SE_U12893
SEX-LxN-C18840	1	SE_U12903
SEX-LxN-C7159	1	SE_U12904
SEX-LxN-C2136	1	SE_U12919
SEX-LxN-C5870	1	SE_U12942
SEX-LxN-C1429	1	SE_U12948
SEX-LxN-C2341	1	SE_U12949
SEX-LxN-C17480	1	SE_U12971
SEX-LxN-C18817	1	SE_U12993
SEX-LxN-C1530	1	SE_U13000
SEX-LxN-C18504	1	SE_U13000
SEX-LxN-C2585	1	SE_U13000
SEX-LxN-C223_anti	1	SE_U13026
SEX-LxN-C223_sense	1	SE_U13026
SEX-LxN-C5212	1	SE_U13026
SEX-LxN-C2709_anti	1	SE_U13031
SEX-LxN-C18814_sense	1	SE_U13098
SEX-LxN-C9056_anti	1	SE_U13102
SEX-LxN-C9056_sense	1	SE_U13102
SEX-LxN-C1761	1	SE_U13170
SEX-LxN-C7302	1	SE_U13228
SEX-LxN-C16688_anti	1	SE_U13231
SEX-LxN-C7762	1	SE_U13232
SEX-LxN-C2639_anti	1	SE_U13234
SEX-LxN-C4303	1	SE_U13239
SEX-LxN-C18287	1	SE_U13248
SEX-LxN-C16832_sense	1	SE_U13249
SEX-LxN-C3394_anti	1	SE_U13253
SEX-LxN-C18848	1	SE_U13280
SEX-LxN-C19261	1	SE_U13280
SEX-LxN-C19662	1	SE_U13280
SEX-LxN-C20223	1	SE_U13313
SEX-LxN-C16928	1	SE_U13325
SEX-LxN-C18547	1	SE_U13325
SEX-LxN-C3300	1	SE_U13325
SEX-LxN-C1375	1	SE_U13354
SEX-LxN-C14720	1	SE_U13366
SEX-LxN-C1287	1	SE_U13374
SEX-LxN-C17616	1	SE_U13385
SEX-LxN-C4378	1	SE_U13394
SEX-LxN-C15336_anti	1	SE_U13431
SEX-LxN-C178	1	SE_U13431
SEX-LxN-C7366	1	SE_U13432
SEX-LxN-C15554	1	SE_U13439
SEX-LxN-C16952_anti	1	SE_U13444
SEX-LxN-C16952_sense	1	SE_U13444
SEX-LxN-C2093	1	SE_U13444
SEX-LxN-C479	1	SE_U13444
SEX-LxN-C13965_anti	1	SE_U13457
SEX-LxN-C4850_sense	1	SE_U13457
SEX-LxN-C18522_anti	1	SE_U13477
SEX-LxN-C18614	1	SE_U13478
SEX-LxN-C818_anti	1	SE_U13478
SEX-LxN-C14179	1	SE_U13483
SEX-LxN-C16245	1	SE_U13483
SEX-LxN-C4695_sense	1	SE_U13485
SEX-LxN-C4696_sense	1	SE_U13485
SEX-LxN-C13797_anti	1	SE_U13495
SEX-LxN-C18905_anti	1	SE_U13502
SEX-LxN-C14923_sense	1	SE_U13503
SEX-LxN-C3950_sense	1	SE_U13503
SEX-LxN-C13620_anti	1	SE_U13520
SEX-LxN-C13620_sense	1	SE_U13520
SEX-LxN-C2157	1	SE_U13526
SEX-LxN-C1088	1	SE_U13527
SEX-LxN-C4003_anti	1	SE_U13527
SEX-LxN-C18588	1	SE_U13528
SEX-LxN-C2260	1	SE_U13528
SEX-LxN-C6270	1	SE_U13528
SEX-LxN-C17099_sense	1	SE_U13546
SEX-LxN-C7069	1	SE_U13546
SEX-LxN-C15374	1	SE_U13554
SEX-LxN-C19027	1	SE_U13562
SEX-LxN-C320	1	SE_U13562
SEX-LxN-C2118	1	SE_U13563
SEX-LxN-C1688_sense	1	SE_U13565
SEX-LxN-C3	1	SE_U13565
SEX-LxN-C1526	1	SE_U13578
SEX-LxN-C14471	1	SE_U13581
SEX-LxN-C3131	1	SE_U13607
SEX-LxN-C1363	1	SE_U13618
SEX-LxN-C16578_anti	1	SE_U13629
SEX-LxN-C16578_sense	1	SE_U13629
SEX-LxN-C17763_anti	1	SE_U13629
SEX-LxN-C17763_sense	1	SE_U13629
SEX-LxN-C13730	1	SE_U13634
SEX-LxN-C3976_sense	1	SE_U13634
SEX-LxN-C13838_anti	1	SE_U13666
SEX-LxN-C6338_anti	1	SE_U13706
SEX-LxN-C19611	1	SE_U13750
SEX-LxN-C2935	1	SE_U13761
SEX-LxN-C5754_anti	1	SE_U13780
SEX-LxN-C5754_sense	1	SE_U13780
SEX-LxN-C18698	1	SE_U13785
SEX-LxN-C739	1	SE_U13787
SEX-LxN-C1359_sense	1	SE_U13788
SEX-LxN-C16901_sense	1	SE_U13788
SEX-LxN-C19103	1	SE_U13790
SEX-LxN-C14489	1	SE_U13808
SEX-LxN-C13991	1	SE_U13809
SEX-LxN-C111	1	SE_U13810
SEX-LxN-C6191	1	SE_U13829
SEX-LxN-C6193_anti	1	SE_U13829
SEX-LxN-C18135_anti	1	SE_U13865
SEX-LxN-C18135_sense	1	SE_U13865
SEX-LxN-C18912	1	SE_U13865
SEX-LxN-C2682	1	SE_U13872
SEX-LxN-C1283	1	SE_U13874
SEX-LxN-C13650_anti	1	SE_U13889
SEX-LxN-C13650_sense	1	SE_U13889
SEX-LxN-C17028_anti	1	SE_U13893
SEX-LxN-C4915_sense	1	SE_U13893
SEX-LxN-C2250	1	SE_U13894
SEX-LxN-C16124	1	SE_U13906
SEX-LxN-C16964_sense	1	SE_U13929
SEX-LxN-C18943	1	SE_U13929
SEX-LxN-C2501	1	SE_U13943
SEX-LxN-C2090	1	SE_U13949
SEX-LxN-C8874	1	SE_U13953
SEX-LxN-C17581_anti	1	SE_U13957
SEX-LxN-C16438	1	SE_U13963
SEX-LxN-C2571_anti	1	SE_U13968
SEX-LxN-C8619_anti	1	SE_U13968
SEX-LxN-C10272	1	SE_U13978
SEX-LxN-C4114	1	SE_U14020
SEX-LxN-C19057_anti	1	SE_U14044
SEX-LxN-C19118	1	SE_U14059
SEX-LxN-C16831_anti	1	SE_U14068
SEX-LxN-C5984_anti	1	SE_U14068
SEX-LxN-C13273_sense	1	SE_U14070
SEX-LxN-C19227	1	SE_U14074
SEX-LxN-C20119	1	SE_U14074
SEX-LxN-C14710_anti	1	SE_U14100
SEX-LxN-C14710_sense	1	SE_U14100
SEX-LxN-C15881_anti	1	SE_U14100
SEX-LxN-C15881_sense	1	SE_U14100
SEX-LxN-C17778	1	SE_U14100
SEX-LxN-C16699_anti	1	SE_U14113
SEX-LxN-C16700	1	SE_U14113
SEX-LxN-C4468	1	SE_U14113
SEX-LxN-C17434_anti	1	SE_U14125
SEX-LxN-C2973	1	SE_U14129
SEX-LxN-C3406_anti	1	SE_U14132
SEX-LxN-C19286	1	SE_U14134
SEX-LxN-C17424	1	SE_U14135
SEX-LxN-C18179	1	SE_U14135
SEX-LxN-C2833_anti	1	SE_U14135
SEX-LxN-C18909_sense	1	SE_U14139
SEX-LxN-C2106_sense	1	SE_U14143
SEX-LxN-C10743	1	SE_U14148
SEX-LxN-C15936_anti	1	SE_U14159
SEX-LxN-C15936_sense	1	SE_U14159
SEX-LxN-C16616	1	SE_U14159
SEX-LxN-C392	1	SE_U14163
SEX-LxN-C13571_anti	1	SE_U14180
SEX-LxN-C19056_anti	1	SE_U14198
SEX-LxN-C2003	1	SE_U14201
SEX-LxN-C17899	1	SE_U14205
SEX-LxN-C17598_anti	1	SE_U14214
SEX-LxN-C18527	1	SE_U14222
SEX-LxN-C4049	1	SE_U14230
SEX-LxN-C914	1	SE_U14230
SEX-LxN-C16831_sense	1	SE_U14235
SEX-LxN-C1642	1	SE_U14247
SEX-LxN-C16491	1	SE_U14247
SEX-LxN-C118	1	SE_U14250
SEX-LxN-C15000	1	SE_U14250
SEX-LxN-C19218	1	SE_U14250
SEX-LxN-C15599	1	SE_U14252
SEX-LxN-C16699_sense	1	SE_U14253
SEX-LxN-C6599_sense	1	SE_U14259
SEX-LxN-C17254	1	SE_U14263
SEX-LxN-C13327_sense	1	SE_U14267
SEX-LxN-C16657_anti	1	SE_U14279
SEX-LxN-C16612	1	SE_U14283
SEX-LxN-C17598_sense	1	SE_U14286
SEX-LxN-C19349	1	SE_U14287
SEX-LxN-C17507_sense	1	SE_U14303
SEX-LxN-C1544	1	SE_U14313
SEX-LxN-C1381	1	SE_U14314
SEX-LxN-C5124_sense	1	SE_U14321
SEX-LxN-C3916	1	SE_U14325
SEX-LxN-C6361_sense	1	SE_U14329
SEX-LxN-C17459	1	SE_U14330
SEX-LxN-C8286	1	SE_U14331
SEX-LxN-C18513	1	SE_U14350
SEX-LxN-C3070	1	SE_U14350
SEX-LxN-C4240	1	SE_U14350
SEX-LxN-C18927	1	SE_U14353
SEX-LxN-C1443	1	SE_U14354
SEX-LxN-C8821_anti	1	SE_U14365
SEX-LxN-C8821_sense	1	SE_U14365
SEX-LxN-C747	1	SE_U14388
SEX-LxN-C17290_anti	1	SE_U14409
SEX-LxN-C2164	1	SE_U14426
SEX-LxN-C2484	1	SE_U14437
SEX-LxN-C17075	1	SE_U14450
SEX-LxN-C18845	1	SE_U14450
SEX-LxN-C18846_sense	1	SE_U14450
SEX-LxN-C15304_sense	1	SE_U14459
SEX-LxN-C16489_anti	1	SE_U14484
SEX-LxN-C13713	1	SE_U14487
SEX-LxN-C17668_sense	1	SE_U14487
SEX-LxN-C18829	1	SE_U14487
SEX-LxN-C2708	1	SE_U14492
SEX-LxN-C2791_sense	1	SE_U14492
SEX-LxN-C2895	1	SE_U14493
SEX-LxN-C2478	1	SE_U14501
SEX-LxN-C13757	1	SE_U14506
SEX-LxN-C1212	1	SE_U14507
SEX-LxN-C274_sense	1	SE_U14518
SEX-LxN-C16622_anti	1	SE_U14557
SEX-LxN-C16622_sense	1	SE_U14557
SEX-LxN-C71	1	SE_U14570
SEX-LxN-C12947	1	SE_U14589
SEX-LxN-C939	1	SE_U14600
SEX-LxN-C117	1	SE_U14601
SEX-LxN-C274_anti	1	SE_U14667
SEX-LxN-C444	1	SE_U14667
SEX-LxN-C857	1	SE_U14670
SEX-LxN-C17929_sense	1	SE_U14695
SEX-LxN-C16902_anti	1	SE_U14699
SEX-LxN-C2392_sense	1	SE_U14699
SEX-LxN-C18757	1	SE_U14703
SEX-LxN-C3062	1	SE_U14713
SEX-LxN-C4968_sense	1	SE_U14736
SEX-LxN-C8284	1	SE_U14737
SEX-LxN-C17077_sense	1	SE_U14746
SEX-LxN-C5178_sense	1	SE_U14749
SEX-LxN-C41	1	SE_U14757
SEX-LxN-C13511_anti	1	SE_U14762
SEX-LxN-C6122_anti	1	SE_U14762
SEX-LxN-C9652_sense	1	SE_U14766
SEX-LxN-C8410_anti	1	SE_U14779
SEX-LxN-C8410_sense	1	SE_U14779
SEX-LxN-C13293	1	SE_U14800
SEX-LxN-C818_sense	1	SE_U14802
SEX-LxN-C14081_anti	1	SE_U14811
SEX-LxN-C5248_sense	1	SE_U14811
SEX-LxN-C9632_sense	1	SE_U14820
SEX-LxN-C10160_sense	1	SE_U14821
SEX-LxN-C7655_anti	1	SE_U14832
SEX-LxN-C7655_sense	1	SE_U14832
SEX-LxN-C8500_anti	1	SE_U14836
SEX-LxN-C8500_sense	1	SE_U14836
SEX-LxN-C7799	1	SE_U14845
SEX-LxN-C4455	1	SE_U14846
SEX-LxN-C5261_anti	1	SE_U14851
SEX-LxN-C14891	1	SE_U14860
SEX-LxN-C5184	1	SE_U14860
SEX-LxN-C1867	1	SE_U14867
SEX-LxN-C17029_anti	1	SE_U14868
SEX-LxN-C17029_sense	1	SE_U14868
SEX-LxN-C11201_anti	1	SE_U14869
SEX-LxN-C11535_anti	1	SE_U14882
SEX-LxN-C11535_sense	1	SE_U14882
SEX-LxN-C1225	1	SE_U14890
SEX-LxN-C15343_sense	1	SE_U14890
SEX-LxN-C18374_anti	1	SE_U14890
SEX-LxN-C2443_anti	1	SE_U14890
SEX-LxN-C3854_sense	1	SE_U14890
SEX-LxN-C15801_anti	1	SE_U14898
SEX-LxN-C5307	1	SE_U14925
SEX-LxN-C12463_anti	1	SE_U14929
SEX-LxN-C4994_sense	1	SE_U14932
SEX-LxN-C10159_sense	1	SE_U14960
SEX-LxN-C17878	1	SE_U14972
SEX-LxN-C7582_sense	1	SE_U14973
SEX-LxN-C7437	1	SE_U15000
SEX-LxN-C11597_sense	1	SE_U15002
SEX-LxN-C785	1	SE_U15047
SEX-LxN-C14077_anti	1	SE_U15053
SEX-LxN-C7691	1	SE_U15077
SEX-LxN-C14847	1	SE_U15107
SEX-LxN-C3859_anti	1	SE_U15116
SEX-LxN-C18789_anti	1	SE_U15119
SEX-LxN-C6297	1	SE_U15124
SEX-LxN-C14047	1	SE_U15133
SEX-LxN-C6876	1	SE_U15155
SEX-LxN-C2312	1	SE_U15158
SEX-LxN-C14850_sense	1	SE_U15163
SEX-LxN-C11525_sense	1	SE_U15185
SEX-LxN-C14902_sense	1	SE_U15187
SEX-LxN-C18414_anti	1	SE_U15187
SEX-LxN-C18414_sense	1	SE_U15187
SEX-LxN-C6786_sense	1	SE_U15187
SEX-LxN-C7333_sense	1	SE_U15188
SEX-LxN-C18634_sense	1	SE_U15196
SEX-LxN-C8315	1	SE_U15248
SEX-LxN-C5235_anti	1	SE_U15250
SEX-LxN-C15399_anti	1	SE_U15266
SEX-LxN-C14888_anti	1	SE_U15277
SEX-LxN-C14510	1	SE_U15312
SEX-LxN-C17009_anti	1	SE_U15324
SEX-LxN-C14890	1	SE_U15330
SEX-LxN-C1305	1	SE_U15331
SEX-LxN-C15391	1	SE_U15334
SEX-LxN-C7357_sense	1	SE_U15336
SEX-LxN-C9376	1	SE_U15344
SEX-LxN-C12673	1	SE_U15350
SEX-LxN-C2262	1	SE_U15350
SEX-LxN-C15222_sense	1	SE_U15351
SEX-LxN-C15814_sense	1	SE_U15351
SEX-LxN-C15300	1	SE_U15354
SEX-LxN-C10917	1	SE_U15365
SEX-LxN-C15983	1	SE_U15369
SEX-LxN-C16754_anti	1	SE_U15386
SEX-LxN-C5020_sense	1	SE_U15386
SEX-LxN-C907	1	SE_U15386
SEX-LxN-C14517	1	SE_U15388
SEX-LxN-C18176_anti	1	SE_U15392
SEX-LxN-C12892	1	SE_U15393
SEX-LxN-C9324_anti	1	SE_U15417
SEX-LxN-C697_sense	1	SE_U15421
SEX-LxN-C2454	1	SE_U15441
SEX-LxN-C8538_sense	1	SE_U15446
SEX-LxN-C5259	1	SE_U15454
SEX-LxN-C5580_anti	1	SE_U15455
SEX-LxN-C5580_sense	1	SE_U15455
SEX-LxN-C4257_anti	1	SE_U15465
SEX-LxN-C7071	1	SE_U15474
SEX-LxN-C1459	1	SE_U15482
SEX-LxN-C9658_sense	1	SE_U15501
SEX-LxN-C17030_sense	1	SE_U15507
SEX-LxN-C5021_sense	1	SE_U15515
SEX-LxN-C7606	1	SE_U15519
SEX-LxN-C16361_anti	1	SE_U15523
SEX-LxN-C2759	1	SE_U15529
SEX-LxN-C18893_anti	1	SE_U15551
SEX-LxN-C864	1	SE_U15563
SEX-LxN-C3003	1	SE_U15568
SEX-LxN-C3779	1	SE_U15570
SEX-LxN-C3780	1	SE_U15570
SEX-LxN-C10061_sense	1	SE_U15579
SEX-LxN-C8879	1	SE_U15592
SEX-LxN-C16277_anti	1	SE_U15604
SEX-LxN-C16277_sense	1	SE_U15604
SEX-LxN-C19989	1	SE_U15617
SEX-LxN-C20163	1	SE_U15617
SEX-LxN-C16943	1	SE_U15619
SEX-LxN-C5606	1	SE_U15647
SEX-LxN-C15072_sense	1	SE_U15650
SEX-LxN-C4002_anti	1	SE_U15674
SEX-LxN-C9858	1	SE_U15679
SEX-LxN-C8164	1	SE_U15684
SEX-LxN-C4349_anti	1	SE_U15689
SEX-LxN-C9524	1	SE_U15711
SEX-LxN-C15720_sense	1	SE_U15728
SEX-LxN-C18301_sense	1	SE_U15728
SEX-LxN-C2113	1	SE_U15732
SEX-LxN-C8834	1	SE_U15734
SEX-LxN-C4641_anti	1	SE_U15744
SEX-LxN-C658	1	SE_U15744
SEX-LxN-C11314	1	SE_U15745
SEX-LxN-C10394_sense	1	SE_U15746
SEX-LxN-C5412	1	SE_U15750
SEX-LxN-C14513_sense	1	SE_U15752
SEX-LxN-C7899_sense	1	SE_U15752
SEX-LxN-C10711	1	SE_U15756
SEX-LxN-C8564	1	SE_U15771
SEX-LxN-C20051	1	SE_U15774
SEX-LxN-C10994_anti	1	SE_U15783
SEX-LxN-C5812	1	SE_U15791
SEX-LxN-C6713	1	SE_U15793
SEX-LxN-C9893	1	SE_U15798
SEX-LxN-C3967	1	SE_U15815
SEX-LxN-C3369_anti	1	SE_U15836
SEX-LxN-C18367_sense	1	SE_U15840
SEX-LxN-C18910_anti	1	SE_U15840
SEX-LxN-C18665_anti	1	SE_U15848
SEX-LxN-C6386	1	SE_U15850
SEX-LxN-C13999_anti	1	SE_U15853
SEX-LxN-C16495_sense	1	SE_U15858
SEX-LxN-C16302_anti	1	SE_U15865
SEX-LxN-C4484_anti	1	SE_U15866
SEX-LxN-C13151	1	SE_U15871
SEX-LxN-C15776_anti	1	SE_U15875
SEX-LxN-C16215_anti	1	SE_U15875
SEX-LxN-C7041	1	SE_U15876
SEX-LxN-C14086	1	SE_U15877
SEX-LxN-C17561	1	SE_U15877
SEX-LxN-C17147_sense	1	SE_U15892
SEX-LxN-C15813_anti	1	SE_U15907
SEX-LxN-C5820_sense	1	SE_U15924
SEX-LxN-C4129_sense	1	SE_U15925
SEX-LxN-C9409_sense	1	SE_U15925
SEX-LxN-C18368_sense	1	SE_U15936
SEX-LxN-C16317_anti	1	SE_U15941
SEX-LxN-C8247_sense	1	SE_U15942
SEX-LxN-C17450_sense	1	SE_U15946
SEX-LxN-C10090_sense	1	SE_U15966
SEX-LxN-C13534_anti	1	SE_U15999
SEX-LxN-C13535_anti	1	SE_U15999
SEX-LxN-C8403_anti	1	SE_U15999
SEX-LxN-C8403_sense	1	SE_U15999
SEX-LxN-C15978	1	SE_U16001
SEX-LxN-C9728	1	SE_U16003
SEX-LxN-C5477_sense	1	SE_U16007
SEX-LxN-C9857_anti	1	SE_U16009
SEX-LxN-C17733_anti	1	SE_U16015
SEX-LxN-C17733_sense	1	SE_U16015
SEX-LxN-C3826_sense	1	SE_U16017
SEX-LxN-C14315	1	SE_U16024
SEX-LxN-C8170_anti	1	SE_U16036
SEX-LxN-C15062	1	SE_U16078
SEX-LxN-C5824	1	SE_U16085
SEX-LxN-C1055	1	SE_U16087
SEX-LxN-C3914_sense	1	SE_U16087
SEX-LxN-C3915	1	SE_U16087
SEX-LxN-C17842	1	SE_U16088
SEX-LxN-C13984_sense	1	SE_U16095
SEX-LxN-C9225	1	SE_U16100
SEX-LxN-C16372	1	SE_U16109
SEX-LxN-C16375	1	SE_U16111
SEX-LxN-C5045_sense	1	SE_U16126
SEX-LxN-C1938	1	SE_U16133
SEX-LxN-C3666	1	SE_U16144
SEX-LxN-C8350	1	SE_U16145
SEX-LxN-C7390_sense	1	SE_U16155
SEX-LxN-C10878_sense	1	SE_U16158
SEX-LxN-C14602_sense	1	SE_U16165
SEX-LxN-C17582_anti	1	SE_U16171
SEX-LxN-C10503	1	SE_U16176
SEX-LxN-C10505_anti	1	SE_U16176
SEX-LxN-C10505_sense	1	SE_U16176
SEX-LxN-C18604_sense	1	SE_U16182
SEX-LxN-C3749	1	SE_U16187
SEX-LxN-C10077	1	SE_U16189
SEX-LxN-C14102_anti	1	SE_U16194
SEX-LxN-C16298_sense	1	SE_U16217
SEX-LxN-C10201	1	SE_U16234
SEX-LxN-C7605	1	SE_U16238
SEX-LxN-C4417_sense	1	SE_U16261
SEX-LxN-C17781	1	SE_U16265
SEX-LxN-C7707_sense	1	SE_U16269
SEX-LxN-C6226_anti	1	SE_U16313
SEX-LxN-C6226_sense	1	SE_U16313
SEX-LxN-C9232_sense	1	SE_U16327
SEX-LxN-C9343	1	SE_U16329
SEX-LxN-C5272_sense	1	SE_U16333
SEX-LxN-C3562_sense	1	SE_U16382
SEX-LxN-C3685_anti	1	SE_U16404
SEX-LxN-C16096	1	SE_U16407
SEX-LxN-C11457_anti	1	SE_U16429
SEX-LxN-C3728_anti	1	SE_U16432
SEX-LxN-C3728_sense	1	SE_U16432
SEX-LxN-C18377	1	SE_U16453
SEX-LxN-C11056	1	SE_U16457
SEX-LxN-C115	1	SE_U16462
SEX-LxN-C15919_sense	1	SE_U16473
SEX-LxN-C7623_anti	1	SE_U16473
SEX-LxN-C5156	1	SE_U16476
SEX-LxN-C2579_sense	1	SE_U16478
SEX-LxN-C3712_sense	1	SE_U16503
SEX-LxN-C8411	1	SE_U16512
SEX-LxN-C7688_sense	1	SE_U16532
SEX-LxN-C12826_sense	1	SE_U16541
SEX-LxN-C6024	1	SE_U16564
SEX-LxN-C2612	1	SE_U16565
SEX-LxN-C4654	1	SE_U16565
SEX-LxN-C9229_sense	1	SE_U16586
SEX-LxN-C5157	1	SE_U16594
SEX-LxN-C8958	1	SE_U16605
SEX-LxN-C1856	1	SE_U16670
SEX-LxN-C10969_sense	1	SE_U16697
SEX-LxN-C164_anti	1	SE_U16717
SEX-LxN-C18723_sense	1	SE_U16717
SEX-LxN-C4230_anti	1	SE_U16717
SEX-LxN-C4230_sense	1	SE_U16717
SEX-LxN-C4232	1	SE_U16717
SEX-LxN-C5327_anti	1	SE_U16728
SEX-LxN-C4284_anti	1	SE_U16730
SEX-LxN-C7904_sense	1	SE_U16756
SEX-LxN-C7715_anti	1	SE_U16774
SEX-LxN-C17291	1	SE_U16792
SEX-LxN-C4460_sense	1	SE_U16808
SEX-LxN-C4461_sense	1	SE_U16808
SEX-LxN-C5782	1	SE_U16811
SEX-LxN-C6019_sense	1	SE_U16837
SEX-LxN-C5131	1	SE_U16838
SEX-LxN-C13604_anti	1	SE_U16843
SEX-LxN-C13412_anti	1	SE_U16844
SEX-LxN-C12245	1	SE_U16851
SEX-LxN-C20292	1	SE_U16855
SEX-LxN-C3958	1	SE_U16855
SEX-LxN-C9726	1	SE_U16867
SEX-LxN-C6925	1	SE_U16868
SEX-LxN-C6927_anti	1	SE_U16868
SEX-LxN-C12773_sense	1	SE_U16880
SEX-LxN-C3887	1	SE_U16887
SEX-LxN-C3946_sense	1	SE_U16892
SEX-LxN-C3947	1	SE_U16892
SEX-LxN-C8372	1	SE_U16893
SEX-LxN-C4355_anti	1	SE_U16895
SEX-LxN-C5928	1	SE_U16911
SEX-LxN-C11167_sense	1	SE_U16914
SEX-LxN-C4567_sense	1	SE_U16915
SEX-LxN-C9339	1	SE_U16950
SEX-LxN-C2338	1	SE_U16954
SEX-LxN-C10393_sense	1	SE_U16956
SEX-LxN-C12101_anti	1	SE_U16965
SEX-LxN-C14057_anti	1	SE_U16974
SEX-LxN-C6484_sense	1	SE_U16995
SEX-LxN-C873	1	SE_U16995
SEX-LxN-C18512_sense	1	SE_U16996
SEX-LxN-C530_anti	1	SE_U16996
SEX-LxN-C8453_anti	1	SE_U17001
SEX-LxN-C848	1	SE_U17005
SEX-LxN-C5087_sense	1	SE_U17025
SEX-LxN-C16095_anti	1	SE_U17046
SEX-LxN-C16095_sense	1	SE_U17046
SEX-LxN-C17688	1	SE_U17048
SEX-LxN-C322_sense	1	SE_U17049
SEX-LxN-C7728_anti	1	SE_U17052
SEX-LxN-C5823_anti	1	SE_U17056
SEX-LxN-C5823_sense	1	SE_U17056
SEX-LxN-C18123_anti	1	SE_U17062
SEX-LxN-C18123_sense	1	SE_U17062
SEX-LxN-C13946	1	SE_U17063
SEX-LxN-C337	1	SE_U17073
SEX-LxN-C12172	1	SE_U17083
SEX-LxN-C1624	1	SE_U17101
SEX-LxN-C10848_anti	1	SE_U17125
SEX-LxN-C10848_sense	1	SE_U17125
SEX-LxN-C15648	1	SE_U17146
SEX-LxN-C19804	1	SE_U17148
SEX-LxN-C12230_sense	1	SE_U17154
SEX-LxN-C12577	1	SE_U17159
SEX-LxN-C13413	1	SE_U17191
SEX-LxN-C3974_anti	1	SE_U17197
SEX-LxN-C3974_sense	1	SE_U17197
SEX-LxN-C6101_anti	1	SE_U17206
SEX-LxN-C6371	1	SE_U17207
SEX-LxN-C2182	1	SE_U17210
SEX-LxN-C8203_sense	1	SE_U17223
SEX-LxN-C6988_sense	1	SE_U17232
SEX-LxN-C1603	1	SE_U17242
SEX-LxN-C11788	1	SE_U17243
SEX-LxN-C960	1	SE_U17244
SEX-LxN-C17489	1	SE_U17259
SEX-LxN-C3118	1	SE_U17266
SEX-LxN-C7396_sense	1	SE_U17281
SEX-LxN-C6617_anti	1	SE_U17285
SEX-LxN-C15041_anti	1	SE_U17286
SEX-LxN-C4482_anti	1	SE_U17286
SEX-LxN-C15887_sense	1	SE_U17293
SEX-LxN-C11131	1	SE_U17299
SEX-LxN-C7684_sense	1	SE_U17302
SEX-LxN-C8963	1	SE_U17303
SEX-LxN-C14909_sense	1	SE_U17304
SEX-LxN-C6160_sense	1	SE_U17318
SEX-LxN-C164_sense	1	SE_U17332
SEX-LxN-C18723_anti	1	SE_U17332
SEX-LxN-C15218_sense	1	SE_U17340
SEX-LxN-C7851_anti	1	SE_U17340
SEX-LxN-C7851_sense	1	SE_U17340
SEX-LxN-C14343_sense	1	SE_U17352
SEX-LxN-C6658_anti	1	SE_U17352
SEX-LxN-C11426_sense	1	SE_U17362
SEX-LxN-C1407	1	SE_U17366
SEX-LxN-C6850	1	SE_U17369
SEX-LxN-C6851	1	SE_U17369
SEX-LxN-C2597	1	SE_U17376
SEX-LxN-C15227_anti	1	SE_U17382
SEX-LxN-C15227_sense	1	SE_U17382
SEX-LxN-C8551_anti	1	SE_U17406
SEX-LxN-C8551_sense	1	SE_U17406
SEX-LxN-C14394	1	SE_U17417
SEX-LxN-C1949	1	SE_U17425
SEX-LxN-C19557	1	SE_U17439
SEX-LxN-C3569	1	SE_U17448
SEX-LxN-C3570	1	SE_U17448
SEX-LxN-C15255_sense	1	SE_U17460
SEX-LxN-C4368	1	SE_U17465
SEX-LxN-C11851_sense	1	SE_U17471
SEX-LxN-C11283	1	SE_U17472
SEX-LxN-C12813	1	SE_U17473
SEX-LxN-C3655	1	SE_U17475
SEX-LxN-C4134	1	SE_U17478
SEX-LxN-C9756_anti	1	SE_U17480
SEX-LxN-C9217_anti	1	SE_U17481
SEX-LxN-C7355	1	SE_U17496
SEX-LxN-C10921_sense	1	SE_U17534
SEX-LxN-C19415_sense	1	SE_U17534
SEX-LxN-C3547_anti	1	SE_U17537
SEX-LxN-C3547_sense	1	SE_U17537
SEX-LxN-C10729_sense	1	SE_U17548
SEX-LxN-C15615	1	SE_U17548
SEX-LxN-C16299_anti	1	SE_U17548
SEX-LxN-C16299_sense	1	SE_U17548
SEX-LxN-C9614	1	SE_U17552
SEX-LxN-C12765	1	SE_U17556
SEX-LxN-C5405	1	SE_U17589
SEX-LxN-C14342	1	SE_U17591
SEX-LxN-C1011	1	SE_U17600
SEX-LxN-C15105_anti	1	SE_U17603
SEX-LxN-C3858	1	SE_U17604
SEX-LxN-C14275	1	SE_U17609
SEX-LxN-C8290_sense	1	SE_U17625
SEX-LxN-C5470_sense	1	SE_U17628
SEX-LxN-C9245	1	SE_U17719
SEX-LxN-C10228_sense	1	SE_U17720
SEX-LxN-C13928_anti	1	SE_U17724
SEX-LxN-C18459_sense	1	SE_U17746
SEX-LxN-C11799_anti	1	SE_U17775
SEX-LxN-C13677	1	SE_U17789
SEX-LxN-C12204	1	SE_U17794
SEX-LxN-C7697_anti	1	SE_U17816
SEX-LxN-C7012_anti	1	SE_U17821
SEX-LxN-C19537	1	SE_U17837
SEX-LxN-C4223_anti	1	SE_U17849
SEX-LxN-C4223_sense	1	SE_U17849
SEX-LxN-C680_anti	1	SE_U17851
SEX-LxN-C3432_anti	1	SE_U17891
SEX-LxN-C17704	1	SE_U17902
SEX-LxN-C13948	1	SE_U17909
SEX-LxN-C15423_sense	1	SE_U17909
SEX-LxN-C17635	1	SE_U17934
SEX-LxN-C217_anti	1	SE_U17943
SEX-LxN-C14299	1	SE_U17951
SEX-LxN-C15338_anti	1	SE_U17969
SEX-LxN-C13605	1	SE_U17971
SEX-LxN-C18774	1	SE_U17986
SEX-LxN-C4302	1	SE_U17986
SEX-LxN-C4061	1	SE_U18006
SEX-LxN-C18898	1	SE_U18013
SEX-LxN-C13871	1	SE_U18014
SEX-LxN-C18367_anti	1	SE_U18021
SEX-LxN-C16023	1	SE_U18035
SEX-LxN-C17329	1	SE_U18039
SEX-LxN-C1805	1	SE_U18039
SEX-LxN-C18719	1	SE_U18039
SEX-LxN-C8407	1	SE_U18048
SEX-LxN-C183	1	SE_U18061
SEX-LxN-C20161	1	SE_U18061
SEX-LxN-C15360	1	SE_U18075
SEX-LxN-C212_anti	1	SE_U18076
SEX-LxN-C14444	1	SE_U18085
SEX-LxN-C14051_anti	1	SE_U18087
SEX-LxN-C15458_anti	1	SE_U18087
SEX-LxN-C18771_anti	1	SE_U18087
SEX-LxN-C18792	1	SE_U18089
SEX-LxN-C3142	1	SE_U18089
SEX-LxN-C15443	1	SE_U18093
SEX-LxN-C6227	1	SE_U18100
SEX-LxN-C16938_anti	1	SE_U18105
SEX-LxN-C3783_anti	1	SE_U18114
SEX-LxN-C14909_anti	1	SE_U18118
SEX-LxN-C18264_anti	1	SE_U18119
SEX-LxN-C17957	1	SE_U18123
SEX-LxN-C18122_anti	1	SE_U18169
SEX-LxN-C18579_anti	1	SE_U18169
SEX-LxN-C18579_sense	1	SE_U18169
SEX-LxN-C18609	1	SE_U18173
SEX-LxN-C2746	1	SE_U18173
SEX-LxN-C10416_sense	1	SE_U18198
SEX-LxN-C11737	1	SE_U18199
SEX-LxN-C6518_sense	1	SE_U18215
SEX-LxN-C7427	1	SE_U18235
SEX-LxN-C8785_anti	1	SE_U18243
SEX-LxN-C20125	1	SE_U18260
SEX-LxN-C1077_anti	1	SE_U18278
SEX-LxN-C11717	1	SE_U18294
SEX-LxN-C2443_sense	1	SE_U18305
SEX-LxN-C3762_anti	1	SE_U18316
SEX-LxN-C14895_anti	1	SE_U18317
SEX-LxN-C14895_sense	1	SE_U18317
SEX-LxN-C17702	1	SE_U18317
SEX-LxN-C17517_sense	1	SE_U18329
SEX-LxN-C18276_sense	1	SE_U18329
SEX-LxN-C14908	1	SE_U18346
SEX-LxN-C14014_sense	1	SE_U18379
SEX-LxN-C18043	1	SE_U18379
SEX-LxN-C11660_anti	1	SE_U18383
SEX-LxN-C16398_sense	1	SE_U18383
SEX-LxN-C6116	1	SE_U18388
SEX-LxN-C16940_anti	1	SE_U18398
SEX-LxN-C16073_anti	1	SE_U18401
SEX-LxN-C16073_sense	1	SE_U18401
SEX-LxN-C6742	1	SE_U18420
SEX-LxN-C7519	1	SE_U18429
SEX-LxN-C14718_anti	1	SE_U18443
SEX-LxN-C7166_anti	1	SE_U18443
SEX-LxN-C1014	1	SE_U18451
SEX-LxN-C866	1	SE_U18463
SEX-LxN-C17064_anti	1	SE_U18468
SEX-LxN-C17064_sense	1	SE_U18468
SEX-LxN-C18327_sense	1	SE_U18468
SEX-LxN-C19446	1	SE_U18478
SEX-LxN-C6509	1	SE_U18489
SEX-LxN-C3160	1	SE_U18490
SEX-LxN-C13568	1	SE_U18494
SEX-LxN-C7379	1	SE_U18497
SEX-LxN-C19069_sense	1	SE_U18511
SEX-LxN-C20016	1	SE_U18511
SEX-LxN-C16097	1	SE_U18520
SEX-LxN-C16582_anti	1	SE_U18530
SEX-LxN-C16582_sense	1	SE_U18530
SEX-LxN-C18240_sense	1	SE_U18539
SEX-LxN-C18400_anti	1	SE_U18550
SEX-LxN-C9222_sense	1	SE_U18552
SEX-LxN-C18878	1	SE_U18559
SEX-LxN-C3126	1	SE_U18573
SEX-LxN-C6180	1	SE_U18599
SEX-LxN-C2805_anti	1	SE_U18603
SEX-LxN-C6581	1	SE_U18609
SEX-LxN-C3860_anti	1	SE_U18610
SEX-LxN-C7871	1	SE_U18615
SEX-LxN-C17372	1	SE_U18621
SEX-LxN-C1371	1	SE_U18629
SEX-LxN-C10100	1	SE_U18633
SEX-LxN-C19122	1	SE_U18646
SEX-LxN-C2210	1	SE_U18662
SEX-LxN-C3639	1	SE_U18677
SEX-LxN-C6473	1	SE_U18679
SEX-LxN-C18484	1	SE_U18684
SEX-LxN-C12923_anti	1	SE_U18716
SEX-LxN-C12923_sense	1	SE_U18716
SEX-LxN-C14979_anti	1	SE_U18716
SEX-LxN-C9026	1	SE_U18716
SEX-LxN-C1511	1	SE_U18727
SEX-LxN-C1058	1	SE_U18743
SEX-LxN-C17790_anti	1	SE_U18750
SEX-LxN-C16037	1	SE_U18774
SEX-LxN-C8772	1	SE_U18778
SEX-LxN-C2178	1	SE_U18796
SEX-LxN-C3304	1	SE_U18799
SEX-LxN-C16307	1	SE_U18803
SEX-LxN-C14812	1	SE_U18811
SEX-LxN-C20254	1	SE_U18829
SEX-LxN-C1512	1	SE_U18847
SEX-LxN-C14991_anti	1	SE_U18856
SEX-LxN-C8332_anti	1	SE_U18856
SEX-LxN-C17476	1	SE_U18857
SEX-LxN-C1974_anti	1	SE_U18874
SEX-LxN-C538	1	SE_U18881
SEX-LxN-C18963	1	SE_U18888
SEX-LxN-C18974_sense	1	SE_U18903
SEX-LxN-C1232	1	SE_U18944
SEX-LxN-C18658	1	SE_U18968
SEX-LxN-C8392_sense	1	SE_U18995
SEX-LxN-C17334	1	SE_U19003
SEX-LxN-C18041	1	SE_U19018
SEX-LxN-C17833	1	SE_U19020
SEX-LxN-C1918	1	SE_U19035
SEX-LxN-C656_sense	1	SE_U19037
SEX-LxN-C3183	1	SE_U19051
SEX-LxN-C14266_anti	1	SE_U19068
SEX-LxN-C18322	1	SE_U19078
SEX-LxN-C18320_anti	1	SE_U19079
SEX-LxN-C5074_sense	1	SE_U19080
[truncated: 5,486 more rows]
