# Supplementary material for: Comprehensive Analysis of Gene Expression Profiles of the Beet Armyworm Spodoptera exigua Larvae Challenged with Bacillus thuringiensis Vip3Aa Toxin
Source: PLoS One. 2013 Dec 2;8(12):e81927. doi: 10.1371/journal.pone.0081927 (PMC3846680; doi:10.1371/journal.pone.0081927)
Supplement: Table S3 — S. exigua unigenes with homology to sequences in public databases, regulated by Vip3Aa feeding. The data are distributed into three sections: one for unigenes regulated at 8 h and 24 h, a second section for unigenes regulated only at 8 h, and a third section for unigenes regulated only at 24 h. (XLSX) [file pone.0081927.s006.xlsx]

## Sheet: Common Unigenes
Target	Unigene	First Hit	diff 8h	Fold-change 8h	p-value 8h	diff 24h	Fold-change 24h	p-value 24h
SEX-LxN-C3620_sense	SE_U11312	gi|383931963|gb|AFH57143.1| repat 23 [Spodoptera exigua]	4.21718	18.6	0.00157142	7.34899	163.03	0.000172398
SEX-LxN-C4302	SE_U56776	gi|255977200|dbj|BAH97092.1| juvenile hormone binding protein [Bombyx mori]	5.67642	51.1414	0.00268245	6.29506	78.5237	0.00185932
SEX-LxN-C13620_sense	SE_U13520	gi|156891151|gb|ABU96713.1| diapausin precursor [Spodoptera litura]	4.07702	16.8773	0.0120423	6.18357	72.6843	0.00207991
SEX-LxN-C795	SE_U33476	gi|156891151|gb|ABU96713.1| diapausin precursor [Spodoptera litura]	4.52055	22.9521	0.000617179	5.48773	44.8715	0.000131613
SEX-LxN-C14410	SE_U20473	gi|187884606|gb|ACD37364.1| pancreatic lipase 2 [Mamestra configurata]	6.19244	73.1326	0.00115554	5.34102	40.5327	0.00196148
SEX-LxN-C111	SE_U09334	gi|209868384|gb|ACI90727.1|Repat2 [Spodoptera exigua]	4.03358	16.3768	0.00157692	5.18098	36.277	0.000212385
SEX-LxN-C4303	SE_U13239	gi|255977200|dbj|BAH97092.1| juvenile hormone binding protein [Bombyx mori]	4.33356	20.1619	0.000142784	4.95383	30.9921	8.98286e-05
SEX-LxN-C13100	SE_U08322	gi|187884606|gb|ACD37364.1| pancreatic lipase 2 [Mamestra configurata]	4.79664	27.7927	0.00284267	4.92728	30.4271	0.00288252
SEX-LxN-C18774	SE_U17986	gi|255977200|dbj|BAH97092.1| juvenile hormone binding protein [Bombyx mori]	5.13321	35.0955	0.0011405	4.81185	28.0874	0.0131156
SEX-LxN-C16964_sense	SE_U13929	gi|112983028|ref|NP_001037077.1| glutathione S-transferase 2 [Bombyx mori]	3.41442	10.6621	0.0155278	4.76342	27.1601	5.49181e-05
SEX-LxN-C7876	SE_U18528	gi|95103060|gb|ABF51471.1| mitochondrial phosphoenolpyruvate carboxykinase isoform 4 [Bombyx mori]	2.42398	5.36649	0.00918941	4.64632	25.0428	0.000816456
SEX-LxN-C12451	SE_U02497	gi|7407187|gb|AAF61949.1|AF236641_1 insulin-related peptide binding protein [Spodoptera frugiperda]	4.0779	16.8877	0.000215156	4.6333	24.8178	0.000168052
SEX-LxN-C9182	SE_U08322	gi|187884606|gb|ACD37364.1| pancreatic lipase 2 [Mamestra configurata]	4.5406	23.2732	0.00412237	4.60643	24.3599	0.00481204
SEX-LxN-C14921_anti	SE_U19809	gi|194770369|ref|XP_001967266.1| GF15955 [Drosophila ananassae] gi|190614542|gb|EDV30066.1| GF15955 [Drosophila ananassae]	4.27108	19.3074	0.000200601	4.58333	23.9729	5.46119e-05
SEX-LxN-C3563_sense	SE_U10027	gi|156891151|gb|ABU96713.1| diapausin precursor [Spodoptera litura]	3.618	12.278	0.00252196	4.56128	23.6092	0.000299029
SEX-LxN-C4868	SE_U11464	gi|125624990|ref|YP_001033473.1| hypothetical protein llmg_2223 [Lactococcus lactis subsp. cremoris MG1363] gi|124493798|emb|CAL98790.1| conserved hypothetical protein [Lactococcus lactis subsp. cremoris MG1363]	3.84037	14.3241	0.0106538	4.52527	23.0273	0.00555469
SEX-LxN-C17485	SE_U20685	gi|209868384|gb|ACI90727.1| Repat2 [Spodoptera exigua]	3.837	14.2907	0.00125991	4.47341	22.2142	0.000679909
SEX-LxN-C2522	SE_U20782	gi|383931949|gb|AFH57136.1| Repat16 [Spodoptera exigua]	3.67124	12.7395	0.000852314	4.32305	20.0156	0.000329116
SEX-LxN-C1716	SE_U20516	gi|171262319|gb|ACB45566.1| lebocin-like protein [Antheraea pernyi]	2.37189	5.1762	0.00494514	4.30337	19.7444	0.00139789
SEX-LxN-C16929_sense	SE_U22077	gi|223671103|tpd|FAA00503.1| TPA: putative cuticle protein [Bombyx mori]	4.12895	17.4959	0.000303842	4.20641	18.461	0.000297868
SEX-LxN-C3107	SE_U57703	gi|56462130|gb|AAV91348.1| cuticle protein 3 [Lonomia obliqua]	4.10549	17.2137	0.000269565	4.12285	17.4221	0.000312351
SEX-LxN-C7110	SE_U08322	gi|187884606|gb|ACD37364.1| pancreatic lipase 2 [Mamestra configurata]	3.91639	15.099	0.00517133	4.10831	17.2474	0.0058494
SEX-LxN-C18943	SE_U27428	gi|334303364|dbj|AEG75844.1| glutathione S-transferase s3 protein [Spodoptera litura]	2.71857	6.58222	0.0181387	4.08115	16.9258	2.07922e-05
SEX-LxN-C5892	SE_U24708	gi|168823421|ref|NP_001108344.1| trehalose transporter BmTRET1 [Bombyx mori] gi|164454395|dbj|BAF96744.1| trehalose transporter BmTRET1 [Bombyx mori]	3.29801	9.83558	8.88639e-05	3.9451	15.4025	2.67487e-05
SEX-LxN-C3047	SE_U20839	gi|4090970|gb|AAD09282.1| immune-related Hdd23 [Hyphantria cunea]	2.8339	7.12998	3.89116e-05	3.93513	15.2965	0.000346089
SEX-LxN-C9305	SE_U10139	gi|168823421|ref|NP_001108344.1| trehalose transporter BmTRET1 [Bombyx mori] gi|164454395|dbj|BAF96744.1| trehalose transporter BmTRET1 [Bombyx mori]	3.23993	9.44746	0.000145871	3.91027	15.0352	5.00808e-05
SEX-LxN-C19346	SE_U23796	gi|112983364|ref|NP_001037626.1| neverland [Bombyx mori] gi|95007733|dbj|BAE94192.1| Rieske-domain protein Neverland [Bombyx mori]	2.6381	6.22513	0.000741318	3.84054	14.3257	0.00172934
SEX-LxN-C1943	SE_U12390	gi|158301800|ref|XP_321444.4| AGAP001652-PA [Anopheles gambiae str. PEST] gi|157012647|gb|EAA00922.4| AGAP001652-PA [Anopheles gambiae str. PEST]	2.32958	5.02658	0.00457661	3.79303	13.8616	0.000787223
SEX-LxN-C18724	SE_U12390	gi|158301800|ref|XP_321444.4| AGAP001652-PA [Anopheles gambiae str. PEST] gi|157012647|gb|EAA00922.4| AGAP001652-PA [Anopheles gambiae str. PEST]	2.37406	5.18396	0.00442141	3.75591	13.5096	0.000623032
SEX-LxN-C7978	SE_U07660	gi|32401142|gb|AAP80766.1| cytochrome P450 [Spodoptera litura]	2.53606	5.80004	0.00097027	3.75151	13.4684	0.000185299
SEX-LxN-C16150_sense	SE_U19300	gi|272979598|gb|ACZ97415.1| cytochrome P450 CYP333B8 [Zygaena filipendulae]	3.75738	13.5233	1.46706e-05	3.74535	13.411	5.48316e-05
SEX-LxN-C8592	SE_U44515	gi|77415672|emb|CAJ01505.1| hypothetical protein [Manduca sexta]	2.55044	5.85815	0.00524728	3.70954	13.0823	0.000268205
SEX-LxN-C1642	SE_U14247	gi|158301800|ref|XP_321444.4| AGAP001652-PA [Anopheles gambiae str. PEST] gi|157012647|gb|EAA00922.4| AGAP001652-PA [Anopheles gambiae str. PEST]	2.30022	4.92532	0.00653381	3.70649	13.0546	0.000813042
SEX-LxN-C16491	SE_U13687	gi|194753237|ref|XP_001958923.1| GF12624 [Drosophila ananassae] gi|190620221|gb|EDV35745.1| GF12624 [Drosophila ananassae]	2.29796	4.91761	0.00464719	3.67499	12.7727	0.000429295
SEX-LxN-C14921_sense	SE_U19809	gi|194770369|ref|XP_001967266.1| GF15955 [Drosophila ananassae] gi|190614542|gb|EDV30066.1| GF15955 [Drosophila ananassae]	3.30307	9.87013	0.000490564	3.66898	12.7196	0.000384903
SEX-LxN-C4069	SE_U12769	gi|94471815|gb|ABF21123.1| transferrin [Spodoptera litura]	2.40763	5.30601	0.00199648	3.62699	12.3547	0.00112506
SEX-LxN-C16943	SE_U15619	gi|205277485|dbj|BAG71410.1| cytochrome P450 9A9 [Spodoptera exigua]	2.43562	5.40996	0.00142765	3.61034	12.213	0.00022073
SEX-LxN-C1325	SE_U02677	gi|272979598|gb|ACZ97415.1| cytochrome P450 CYP333B8 [Zygaena filipendulae]	3.82581	14.1803	4.04756e-05	3.58267	11.981	8.7356e-05
SEX-LxN-C5405	SE_U17589	gi|170071526|ref|XP_001869935.1| conserved hypothetical protein [Culex quinquefasciatus] gi|167867459|gb|EDS30842.1| conserved hypothetical protein [Culex quinquefasciatus]	2.7986	6.95766	0.000404195	3.56603	11.8436	4.24126e-06
SEX-LxN-C6608	SE_U00219	gi|112983364|ref|NP_001037626.1| neverland [Bombyx mori] gi|95007733|dbj|BAE94192.1| Rieske-domain protein Neverland [Bombyx mori]	2.42121	5.35619	6.25493e-05	3.52374	11.5014	2.07242e-05
SEX-LxN-C2338	SE_U47846	gi|94471815|gb|ABF21123.1| transferrin [Spodoptera litura]	2.33062	5.0302	0.00139269	3.50755	11.3731	0.000907342
SEX-LxN-C16964_anti	SE_U51221	gi|49532926|dbj|BAD26698.1| Glutathione S transferase 2-like protein [Plutella xylostella]	2.23004	4.69146	0.0469442	3.49086	11.2423	2.9975e-05
SEX-LxN-C4462	SE_U18857	gi|112983138|ref|NP_001037040.1| phenol UDP-glucosyltransferase [Bombyx mori] gi|18028141|gb|AAL55994.1|AF324465_1 phenol UDP-glucosyltransferase [Bombyx mori]	1.97181	3.9226	0.0416148	3.44043	10.8561	0.0100449
SEX-LxN-C15936_anti	SE_U14159	gi|194891820|ref|XP_001977542.1| GG19105 [Drosophila erecta] gi|190649191|gb|EDV46469.1| GG19105 [Drosophila erecta]	3.24051	9.45131	2.08397e-05	3.41428	10.6611	0.00171873
SEX-LxN-C17476	SE_U18857	gi|112983138|ref|NP_001037040.1| phenol UDP-glucosyltransferase [Bombyx mori] gi|18028141|gb|AAL55994.1|AF324465_1 phenol UDP-glucosyltransferase [Bombyx mori]	1.87005	3.65545	0.0244182	3.29637	9.82438	0.00428252
SEX-LxN-C9592	SE_U03110	gi|112983138|ref|NP_001037040.1| phenol UDP-glucosyltransferase [Bombyx mori] gi|18028141|gb|AAL55994.1|AF324465_1 phenol UDP-glucosyltransferase [Bombyx mori]	2.4452	5.44603	0.00226155	3.28654	9.75771	0.000558245
SEX-LxN-C5782	SE_U16811	gi|161344535|gb|ABX64440.1| cytochrome P450 CYP6AE9 [Bombyx mandarina]	3.34944	10.1925	1.09919e-05	3.27815	9.7011	5.47223e-06
SEX-LxN-C2017	SE_U40281	SE_U40281 gi|383931939|gb|AFH57131.1| Repat11 [Spodoptera exigua]	2.76678	6.80587	0.00202498	3.27464	9.67751	0.000439589
SEX-LxN-C14322_anti	SE_U19563	gi|91079867|ref|XP_967070.1| PREDICTED: similar to AGAP005945-PB [Tribolium castaneum] gi|270004553|gb|EFA01001.1| hypothetical protein TcasGA2_TC003914 [Tribolium castaneum]	2.3826	5.21476	0.000421414	3.25259	9.53074	0.000149333
SEX-LxN-C449	SE_U10302	gi|383931963|gb|AFH57143.1| repat 23 [Spodoptera exigua]	2.20211	4.60152	0.000469395	3.24035	9.45023	7.56493e-05
SEX-LxN-C7798	SE_U21402	gi|195018989|ref|XP_001984884.1| GH16733 [Drosophila grimshawi] gi|193898366|gb|EDV97232.1| GH16733 [Drosophila grimshawi]	1.74148	3.34379	0.000471299	3.18058	9.0667	0.000344775
SEX-LxN-C6598	SE_U19563	gi|389609203 |gb|BAM18213.1| purine nucleoside phosphorylase [Papilio xuthus]	2.30019	4.92523	6.31445e-05	3.17545	9.03455	2.00281e-05
SEX-LxN-C3153	SE_U10179	gi|12005280|gb|AAG44367.1|AF233590_1 gloverin precursor [Trichoplusia ni]	1.81171	3.51058	0.00153242	3.17528	9.03344	0.000815581
SEX-LxN-C14323_sense	SE_U19553	gi|270016879|gb|EFA13325.1| hypothetical protein TcasGA2_TC006907 [Tribolium castaneum]	3.06287	8.35636	0.000133158	3.17021	9.00177	2.91969e-05
SEX-LxN-C2081	SE_U11700	gi|32478997|gb|AAP83689.1| cytochrome P450 [Depressaria pastinacella]	3.16122	8.94585	9.48984e-05	3.16578	8.97417	0.000150554
SEX-LxN-C17612	SE_U21356	gi|156368703|ref|XP_001627832.1| predicted protein [Nematostella vectensis] gi|156214792|gb|EDO35769.1| predicted protein [Nematostella vectensis]	1.99331	3.98151	0.0266663	3.16437	8.9654	0.00173402
SEX-LxN-C17412_anti	SE_U19563	gi|91079867|ref|XP_967070.1| PREDICTED: similar to AGAP005945-PB [Tribolium castaneum] gi|270004553|gb|EFA01001.1| hypothetical protein TcasGA2_TC003914 [Tribolium castaneum]	2.26536	4.80775	0.000440978	3.14795	8.86394	0.000109737
SEX-LxN-C1903	SE_U19563	gi|389611409|gb|BAM19316| purine nucleoside phosphorylase	2.51665	5.72253	0.000110232	3.14496	8.84558	4.98665e-05
SEX-LxN-C1968	SE_U10977	gi|383931943|gb|AFH57133.1| REPAT13 [Spodoptera exigua]	3.48883	11.2264	0.000326165	3.13662	8.79461	6.78106e-05
SEX-LxN-C18905_anti	SE_U13502	gi|125555424|gb| EAZ01030.1|hypothetical protein OsI_23064 [Oryza sativa Indica Group]	1.86314	3.63799	0.000265886	3.08085	8.46115	0.000349717
SEX-LxN-C10352_sense	SE_U25283	gi|47220657|emb|CAG06579.1| unnamed protein product [Tetraodon nigroviridis]	2.72985	6.63389	0.000133332	3.04126	8.23207	8.32713e-05
SEX-LxN-C19798	SE_U07973	gi|134148365| gb| ABO64233.1| Repat3 [Spodoptera exigua]	2.58365	5.99453	0.0023234	3.01344	8.07487	0.000886999
SEX-LxN-C6227	SE_U18100	gi|114052150|ref|NP_001040220.1| triacylglycerol lipase [Bombyx mori] gi|87248427|gb|ABD36266.1| triacylglycerol lipase [Bombyx mori]	2.52349	5.74973	0.00173117	2.95909	7.77633	0.000251896
SEX-LxN-C2699	SE_U00708	gi|164448666|ref|NP_001106745.1| carboxypeptidase inhibitor [Bombyx mori] gi|95102736|gb|ABF51309.1| carboxypeptidase inhibitor [Bombyx mori]	3.15879	8.93082	0.00133236	2.95106	7.73316	0.00181519
SEX-LxN-C14430	SE_U00708	gi|164448666|ref|NP_001106745.1| carboxypeptidase inhibitor [Bombyx mori] gi|95102736|gb|ABF51309.1| carboxypeptidase inhibitor [Bombyx mori]	3.16428	8.96487	0.00110337	2.95001	7.72756	0.00225579
SEX-LxN-C393	SE_U20202	gi|112982753|ref|NP_001036902.1| transcription factor BmEts [Bombyx mori] gi|32997078|dbj|BAC79385.1| transcription factor BmEts [Bombyx mori]	2.51374	5.711	0.00738408	2.92955	7.61875	0.00421733
SEX-LxN-C864	SE_U15563	gi|112983166|ref|NP_001036943.1| juvenile hormone binding protein wds30639 [Bombyx mori] gi|73992790|dbj|BAE43408.1| hypothetical protein [Bombyx mori]	2.26616	4.8104	0.00334365	2.91876	7.56194	0.000146183
SEX-LxN-C8669	SE_U07276	gi|81248546|gb|ABB69054.1| cytochrome P450 [Helicoverpa armigera]	3.36555	10.3069	2.5032e-06	2.87237	7.32265	7.20851e-06
SEX-LxN-C16929_anti	SE_U57703	gi|56462130|gb|AAV91348.1| cuticle protein 3 [Lonomia obliqua]	2.92866	7.61402	0.000191734	2.87165	7.319	5.61208e-06
SEX-LxN-C2041	SE_U22355	gi|242013281|ref|XP_002427340.1| hypothetical protein Phum_PHUM310980 [Pediculus humanus corporis] gi|212511693|gb|EEB14602.1| hypothetical protein Phum_PHUM310980 [Pediculus humanus corporis]	2.20627	4.61479	0.00294586	2.84455	7.18282	0.000569321
SEX-LxN-C17410_anti	SE_U12700	gi|156368703|ref|XP_001627832.1| predicted protein [Nematostella vectensis] gi|156214792|gb|EDO35769.1| predicted protein [Nematostella vectensis]	2.62894	6.18571	0.00148237	2.80712	6.99887	0.000720634
SEX-LxN-C18377	SE_U16453	gi|8347638|gb|AAF74733.1|AF261971_1 trypsin precursor AiT9 [Agrotis ipsilon] gi|9892203|gb|AAF74752.2| trypsin precursor AiT9 [Agrotis ipsilon]	1.46946	2.76918	0.00205856	2.77599	6.84947	0.000100181
SEX-LxN-C15887_anti	SE_U00925	gi|267844869|ref|NP_001161187.1| UDP-glucosyltransferase protein 3 [Bombyx mori] gi|229458989|gb|ACQ66003.1| UDP-glucosyltransferase protein 3 [Bombyx mori]	2.03415	4.09582	0.0178325	2.77311	6.83579	0.00881835
SEX-LxN-C15936_sense	SE_U14159	gi|194891820|ref|XP_001977542.1| GG19105 [Drosophila erecta] gi|190649191|gb|EDV46469.1| GG19105 [Drosophila erecta]	3.04626	8.26069	0.000129406	2.75996	6.77378	0.000164525
SEX-LxN-C9198	SE_U01000	gi|194856324|ref|XP_001968725.1| GG25027 [Drosophila erecta] gi|190660592|gb|EDV57784.1| GG25027 [Drosophila erecta]	2.07141	4.20297	0.00613837	2.75736	6.7616	0.00214109
SEX-LxN-C18835	SE_U23251	gi|239790499|dbj|BAH71807.1| ACYPI005577 [Acyrthosiphon pisum]	3.95453	15.5036	0.000153817	2.75387	6.74524	0.000534038
SEX-LxN-C15887_sense	SE_U17293	gi|267844869|ref|NP_001161187.1| UDP-glucosyltransferase protein 3 [Bombyx mori] gi|229458989|gb|ACQ66003.1| UDP-glucosyltransferase protein 3 [Bombyx mori]	1.51766	2.86326	0.0233201	2.74175	6.6888	0.00358442
SEX-LxN-C16616	SE_U14159	gi|194891820|ref|XP_001977542.1| GG19105 [Drosophila erecta] gi|190649191|gb|EDV46469.1| GG19105 [Drosophila erecta]	3.29555	9.81883	5.59381e-05	2.73823	6.67253	3.30104e-05
SEX-LxN-C16566_sense	SE_U12700	gi|156368703|ref|XP_001627832.1| predicted protein [Nematostella vectensis] gi|156214792|gb|EDO35769.1| predicted protein [Nematostella vectensis]	2.81113	7.01833	0.000784373	2.72555	6.61411	0.000558579
SEX-LxN-C3639	SE_U19159	gi|194891820|ref|XP_001977542.1| GG19105 [Drosophila erecta] gi|190649191|gb|EDV46469.1| GG19105 [Drosophila erecta]	3.30378	9.87501	3.21804e-05	2.72446	6.60913	1.28223e-05
SEX-LxN-C12271	SE_U02613	gi|56418417|gb|AAV91016.1| hemolymph proteinase 18 [Manduca sexta]	2.55723	5.88578	0.00129471	2.72324	6.60356	0.000620628
SEX-LxN-C8779	SE_U27518	gi|33860163|sp|P82176.2|IMPI_GALME RecName: Full=Inducible metalloproteinase inhibitor protein; Contains: RecName: Full=IMPI alpha; Flags: Precursor gi|33145975|emb|CAE12200.1| inducible metalloproteinase inhibitor protein [Galleria mellonella] gi|3448573	1.8318	3.55982	0.0312233	2.71296	6.55667	0.00620643
SEX-LxN-C11338	SE_U19909	gi|157124067|ref|XP_001660315.1| hypothetical protein AaeL_AAEL009757 [Aedes aegypti] gi|108874116|gb|EAT38341.1| conserved hypothetical protein [Aedes aegypti]	1.41	2.65738	0.00644777	2.70467	6.51908	0.00030753
SEX-LxN-C14322_sense	SE_U19563	gi|91079867|ref|XP_967070.1| PREDICTED: similar to AGAP005945-PB [Tribolium castaneum] gi|270004553|gb|EFA01001.1| hypothetical protein TcasGA2_TC003914 [Tribolium castaneum]	2.68611	6.43577	0.000986958	2.70373	6.51483	0.00113528
SEX-LxN-C17432	SE_U19159	gi|194891820|ref|XP_001977542.1| GG19105 [Drosophila erecta] gi|190649191|gb|EDV46469.1| GG19105 [Drosophila erecta]	3.27604	9.68693	3.44852e-05	2.69689	6.48404	3.7665e-06
SEX-LxN-C596	SE_U22329	gi|59709575|gb|AAW88441.1| prothrombin activator [Lonomia obliqua]	2.55879	5.89215	0.00141337	2.69018	6.45395	0.0029655
SEX-LxN-C6029_sense	SE_U06141	gi|112983140|ref|NP_001037041.1| activating transcription factor [Bombyx mori] gi|74942162|sp|Q9GPH3.1|ATFC_BOMMO RecName: Full=Activating transcription factor of chaperone gi|12025457|gb|AAG45935.1|AF325210_1 activating transcription factor [Bombyx mori]	1.11771	2.17002	0.0138015	2.67927	6.40533	0.000266538
SEX-LxN-C15278	SE_U26382	gi|242012083|ref|XP_002426770.1| gamma-glutamyltranspeptidase 1 precursor, putative [Pediculus humanus corporis] gi|212510952|gb|EEB14032.1| gamma-glutamyltranspeptidase 1 precursor, putative [Pediculus humanus corporis]	2.07876	4.22445	0.000947335	2.66601	6.3467	7.01373e-05
SEX-LxN-C6156	SE_U08402	gi|112982705|ref|NP_001036907.1| BmPI-T1 [Bombyx mori] gi|40786377|dbj|BAD07026.1| BmPI-T1 [Bombyx mori]	1.59228	3.01526	0.0356039	2.65969	6.31896	0.000317279
SEX-LxN-C13650_sense	SE_U13889	gi|158299829|ref|XP_319851.4| AGAP009101-PA [Anopheles gambiae str. PEST] gi|157013706|gb|EAA14947.4| AGAP009101-PA [Anopheles gambiae str. PEST]	3.4945	11.2707	4.74845e-05	2.64815	6.26861	5.09662e-05
SEX-LxN-C2205	SE_U05013	gi|363497927|gb|AEW24427.1|defensin [Spodoptera exigua]	1.45227	2.73637	0.00573705	2.64644	6.26119	0.000433456
SEX-LxN-C19326	SE_U28551	gi|383931943|gb|AFH57133.1| REPAT13 [Spodoptera exigua]	3.59682	12.099	0.000345418	2.64196	6.24181	0.000268955
SEX-LxN-C16907	SE_U22271	gi|59709575|gb|AAW88441.1| prothrombin activator [Lonomia obliqua]	2.38137	5.2103	0.00110834	2.61452	6.1242	0.00266481
SEX-LxN-C5804	SE_U00386	gi|170038851|ref|XP_001847261.1| synaptic vesicle protein [Culex quinquefasciatus] gi|167862452|gb|EDS25835.1| synaptic vesicle protein [Culex quinquefasciatus]	1.16881	2.24826	0.044598	2.61307	6.11802	0.000272494
SEX-LxN-C19203	SE_U10972	gi|158290515|ref|XP_312110.4| AGAP002804-PA [Anopheles gambiae str. PEST] gi|157017932|gb|EAA07750.5| AGAP002804-PA [Anopheles gambiae str. PEST]	2.86499	7.28529	0.0027437	2.59564	6.04457	0.00394764
SEX-LxN-C1906	SE_U50962	gi|383931935|gb| AFH57129.1| REPAT9 [Spodoptera exigua]	2.64055	6.23569	0.00985123	2.59069	6.02385	0.0104374
SEX-LxN-C13727	SE_U10470	gi|157136701|ref|XP_001656882.1| hypothetical protein AaeL_AAEL013612 [Aedes aegypti] gi|108869890|gb|EAT34115.1| conserved hypothetical protein [Aedes aegypti]	2.52727	5.7648	0.00455518	2.58913	6.01737	0.00386903
SEX-LxN-C15300	SE_U15354	gi|160333383|ref|NP_001103823.1| serpin-6 [Bombyx mori] gi|157786102|gb|ABV74209.1| serpin-6 [Bombyx mori]	3.58444	11.9956	0.000525577	2.58809	6.01302	0.00150416
SEX-LxN-C20119	SE_U14074	gi|239809560|gb|ACS26247.1| repat6 [Spodoptera exigua]	2.28594	4.87681	0.00037412	2.5824	5.98936	1.73971e-05
SEX-LxN-C2636	SE_U00386	gi|170038851|ref|XP_001847261.1| synaptic vesicle protein [Culex quinquefasciatus] gi|167862452|gb|EDS25835.1| synaptic vesicle protein [Culex quinquefasciatus]	1.2643	2.4021	0.0171637	2.56992	5.93778	0.00026252
SEX-LxN-C19021_sense	SE_U11564	gi|223671214|tpd|FAA00559.1| TPA: putative cuticle protein [Bombyx mori]	1.8189	3.52812	0.00491798	2.55381	5.87183	0.00232177
SEX-LxN-C16409	SE_U10707	gi|8347636|gb|AAF74732.1|AF261970_1 trypsin precursor AiT6 [Agrotis ipsilon]	3.90065	14.9352	0.000104028	2.54979	5.85548	0.000558774
SEX-LxN-C1874	SE_U09088	gi|383931935|gb|AFH57129.1| Repat9 [Spodoptera exigua]	2.22463	4.67391	0.00320098	2.53195	5.78354	0.00172744
SEX-LxN-C1559	SE_U57438	gi|363497927|gb|AEW24427.1|defensin [Spodoptera exigua]	1.36116	2.56891	0.00336543	2.52157	5.74207	1.70006e-05
SEX-LxN-C4038_sense	SE_U22913	gi|158298942|ref|XP_319076.3| AGAP009945-PA [Anopheles gambiae str. PEST] gi|157014130|gb|EAA14025.3| AGAP009945-PA [Anopheles gambiae str. PEST]	1.8677	3.64951	0.00266642	2.52066	5.73845	0.000913625
SEX-LxN-C5803	SE_U09743	gi|170038851|ref|XP_001847261.1| synaptic vesicle protein [Culex quinquefasciatus] gi|167862452|gb|EDS25835.1| synaptic vesicle protein [Culex quinquefasciatus]	1.15471	2.2264	0.0399066	2.51199	5.70406	7.37185e-05
SEX-LxN-C13650_anti	SE_U13889	gi|158299829|ref|XP_319851.4| AGAP009101-PA [Anopheles gambiae str. PEST] gi|157013706|gb|EAA14947.4| AGAP009101-PA [Anopheles gambiae str. PEST]	3.19595	9.16383	0.000223142	2.50724	5.6853	0.000564255
SEX-LxN-C14153	SE_U27664	gi|241571917|ref|XP_002402964.1| sugar transporter, putative [Ixodes scapularis] gi|215500161|gb|EEC09655.1| sugar transporter, putative [Ixodes scapularis]	2.5711	5.94263	0.00347623	2.49195	5.6254	0.00383106
SEX-LxN-C9893	SE_U15798	gi|56418417|gb|AAV91016.1| hemolymph proteinase 18 [Manduca sexta]	1.39119	2.62294	0.000268557	2.46937	5.53802	2.19171e-05
SEX-LxN-C18484	SE_U18684	gi|226342880|ref|NP_001139702.1| serpin 8 [Bombyx mori] gi|195972022|gb|ACG61173.1| serpin-8 [Bombyx mori]	1.95815	3.88563	0.00129598	2.45492	5.48284	0.00302364
SEX-LxN-C8929	SE_U02829	gi|270009260|gb|EFA05708.1| cytochrome P450-like protein [Tribolium castaneum]	1.5125	2.85304	0.0324196	2.45252	5.47371	0.000220773
SEX-LxN-C7690	SE_U22721	gi|189241860|ref|XP_001810132.1| PREDICTED: similar to metalloproteinase inhibitor 3 [Tribolium castaneum]	2.36466	5.1503	0.00014836	2.44234	5.43521	0.000486918
SEX-LxN-C18820	SE_U10589	gi|223671214|tpd|FAA00559.1| TPA: putative cuticle protein [Bombyx mori]	1.74936	3.3621	0.0040148	2.436	5.4114	0.00188402
SEX-LxN-C15454	SE_U10589	gi|223671214|tpd|FAA00559.1| TPA: putative cuticle protein [Bombyx mori]	1.82429	3.54132	0.00385138	2.42173	5.35811	0.00226081
SEX-LxN-C14179	SE_U13483	gi|91089643|ref|XP_973832.1| PREDICTED: similar to solute carrier family 25, member 38 [Tribolium castaneum]	1.7681	3.40605	0.000395047	2.41373	5.32849	0.000104432
SEX-LxN-C18469	SE_U06391	gi|187884606|gb|ACD37364.1| pancreatic lipase 2 [Mamestra configurata]	2.6619	6.32865	0.000308532	2.40206	5.28557	0.000428154
SEX-LxN-C1910	SE_U38915	gi|239809560|gb|ACS26247.1| repat6 [Spodoptera exigua]	2.03113	4.08726	0.000185586	2.4016	5.28388	1.75133e-05
SEX-LxN-C8492	SE_U44077	gi|67513958|dbj|BAD99563.1| cytochrome P450 [Papilio xuthus]	1.62341	3.08101	0.0233226	2.39224	5.24972	0.000331963
SEX-LxN-C19227	SE_U14596	gi|239809560|gb|ACS26247.1| repat6 [Spodoptera exigua]	2.07342	4.20883	0.00033016	2.39084	5.24464	1.61897e-05
SEX-LxN-C17412_sense	SE_U19563	gi|91079867|ref|XP_967070.1| PREDICTED: similar to AGAP005945-PB [Tribolium castaneum] gi|270004553|gb|EFA01001.1| hypothetical protein TcasGA2_TC003914 [Tribolium castaneum]	1.84366	3.58919	0.000246174	2.35256	5.1073	9.38655e-05
SEX-LxN-C16566_anti	SE_U12700	gi|156368703|ref|XP_001627832.1| predicted protein [Nematostella vectensis]	2.10936	4.31501	0.000648064	2.34544	5.08216	0.000201587
SEX-LxN-C15725	SE_U24079	gi|82408203|pdb|2C1C|A Chain A, Structural Basis Of The Resistance Of An Insect Carboxypeptidase To Plant Protease Inhibitors	2.00653	4.01815	0.0414242	2.34292	5.07329	0.0245366
SEX-LxN-C4432_sense	SE_U18998	gi|116292895|gb|ABJ97708.1| CYP6AB4 [Bombyx mandarina]	1.5876	3.00548	0.039937	2.34223	5.07086	0.00942383
SEX-LxN-C10841	SE_U22842	gi|112982753|ref|NP_001036902.1| transcription factor BmEts [Bombyx mori] gi|32997078|dbj|BAC79385.1| transcription factor BmEts [Bombyx mori]	1.84058	3.58155	7.9902e-05	2.33836	5.05726	5.66548e-06
SEX-LxN-C4232	SE_U16717	gi|56718390|gb|AAW24481.1| prophenol oxidase activating enzyme 3 [Spodoptera litura]	1.80977	3.50586	1.52468e-05	2.33539	5.04688	1.01487e-06
SEX-LxN-C2478	SE_U19546	gi|282600406|ref|ZP_05974183.2| NAD-dependent epimerase/dehydratase [Providencia rustigianii DSM 4541]	2.40903	5.31119	0.0061136	2.33406	5.04224	0.00207623
SEX-LxN-C791	SE_U17146	gi|363896096|gb|AEW43132.1|UDP-glycosyltransferase UGT41B2 [Helicoverpa armigera]	2.70663	6.52794	7.74228e-05	2.33279	5.0378	0.000143103
SEX-LxN-C7372	SE_U10118	gi|183979251|dbj|BAG30787.1| hypothetical protein [Papilio xuthus]	1.8193	3.52909	0.00821626	2.33052	5.02986	0.00424577
SEX-LxN-C3046	SE_U20478	gi|4090970|gb|AAD09282.1| immune-related Hdd23 [Hyphantria cunea]	1.19473	2.28902	0.00385669	2.32667	5.01647	0.000282823
SEX-LxN-C19990	SE_U59058	gi|363497927|gb|AEW24427.1|defensin [Spodoptera exigua]	1.0322	2.04514	0.0224854	2.31701	4.98297	0.000154912
SEX-LxN-C16495_anti	SE_U09152	gi|187884606|gb|ACD37364.1| pancreatic lipase 2 [Mamestra configurata]	2.79038	6.91812	0.000799832	2.30842	4.95342	0.00024175
SEX-LxN-C9653	SE_U12855	gi|158962505|dbj|BAF91713.1| chemosensory protein [Papilio xuthus]	2.18379	4.54347	0.00192788	2.30493	4.94145	0.0023871
SEX-LxN-C16571	SE_U12373	gi|74873244|sp|O96382.1|DFP11_HYPCU RecName: Full=Putative defense protein Hdd11; AltName: Full=Hyphantria differentially displayed gene 11; Flags: Precursor	1.34885	2.54708	0.0128947	2.30025	4.92544	0.000317648
SEX-LxN-C6198	SE_U10447	gi| 389568606|gb| AFK85027.1| aminopeptidase N-11 [Bombyx mori]	1.54596	2.91999	0.0310884	2.29852	4.91954	0.00150862
SEX-LxN-C10232	SE_U22776	gi|224924536|gb|ACN69214.1| caboxypeptidase 4 [Mamestra configurata]	1.95233	3.87	0.0432211	2.2945	4.90584	0.0254032
SEX-LxN-C12070	SE_U23325	gi|66564953|ref|XP_624178.1| PREDICTED: similar to centaurin, alpha 1 [Apis mellifera]	2.21647	4.64755	1.79385e-05	2.28801	4.88381	8.42922e-05
SEX-LxN-C15885	SE_U09741	gi|270016838|gb|EFA13284.1| hypothetical protein TcasGA2_TC010304 [Tribolium castaneum]	1.06351	2.09001	0.00109341	2.28633	4.87812	0.000572668
SEX-LxN-C16245	SE_U13483	gi|91089643|ref|XP_973832.1| PREDICTED: similar to solute carrier family 25, member 38 [Tribolium castaneum]TcasGA2_TC005358 [Tribolium castaneum]	1.78336	3.44228	0.000554602	2.27315	4.83376	0.000372681
SEX-LxN-C8959	SE_U25756	gi|158299356|ref|XP_319460.3| AGAP010269-PA [Anopheles gambiae str. PEST] gi|157014325|gb|EAA13954.3| AGAP010269-PA [Anopheles gambiae str. PEST]	2.45739	5.49222	0.00026769	2.2712	4.82724	0.00031918
SEX-LxN-C164_sense	SE_U17332	gi|56718390|gb|AAW24481.1| prophenol oxidase activating enzyme 3 [Spodoptera litura]	1.69971	3.24835	8.58701e-05	2.26764	4.81533	4.00558e-07
SEX-LxN-C15295	SE_U20332	gi|112983138|ref|NP_001037040.1| phenol UDP-glucosyltransferase [Bombyx mori] gi|18028141|gb|AAL55994.1|AF324465_1 phenol UDP-glucosyltransferase [Bombyx mori]	2.77972	6.8672	8.0803e-05	2.26623	4.81065	0.000175316
SEX-LxN-C15648	SE_U17146	gi|363896094|gb|AEW43131.1| UDP-glycosyltransferase UGT41B1 [Helicoverpa armigera	2.76712	6.80746	3.79494e-05	2.26042	4.7913	8.59659e-05
SEX-LxN-C693	SE_U20583	gi|134148367|gb|ABO64234.1| Repat4 [Spodoptera exigua]	2.03392	4.09517	0.00443467	2.25572	4.77573	0.00263139
SEX-LxN-C18513	SE_U14350	gi|75756538|gb|ABA27426.1| beta-N-acetylhexosaminidase precursor [Spodoptera frugiperda] gi|82469174|gb|ABB76926.1| beta-N-acetylglucosaminidase 3 [Spodoptera frugiperda]	2.37042	5.1709	0.000228692	2.2507	4.75913	0.000673485
SEX-LxN-C13816	SE_U40108	gi|260792541|ref|XP_002591273.1| hypothetical protein BRAFLDRAFT_216507 [Branchiostoma floridae] gi|229276477|gb|EEN47284.1| hypothetical protein BRAFLDRAFT_216507 [Branchiostoma floridae]	2.63183	6.19813	8.63243e-05	2.2494	4.75484	0.000140773
SEX-LxN-C212_sense	SE_U12024	gi|116833203|gb|ABK29514.1| ecdysteroid-regulated protein [Helicoverpa armigera]	2.3304	5.02943	0.00148211	2.24402	4.73714	0.00112756
SEX-LxN-C19838	SE_U21875	gi|383931935|gb| AFH57129.1| Repat9 [Spodoptera exigua]	2.28698	4.88034	0.0122603	2.23161	4.69659	0.0133336
SEX-LxN-C12940	SE_U23460	gi|56418417|gb|AAV91016.1| hemolymph proteinase 18 [Manduca sexta]	1.98318	3.95363	0.00244262	2.22858	4.68673	0.00142622
SEX-LxN-C274_anti	SE_U14667	gi|148298707|ref|NP_001091800.1| hypothetical protein LOC778505 [Bombyx mori] gi|116272503|gb|ABJ97187.1| hypothetical protein [Bombyx mori]	2.09071	4.25956	0.00332787	2.22788	4.68446	0.00572986
SEX-LxN-C274_sense	SE_U14518	gi|148298707|ref|NP_001091800.1| hypothetical protein LOC778505 [Bombyx mori] gi|116272503|gb|ABJ97187.1| hypothetical protein [Bombyx mori]	2.57345	5.95231	0.00357766	2.22788	4.68444	0.0340976
SEX-LxN-C16050	SE_U20725	gi|385202645|gb|AFI47448.1| C-type lectin 3 [Helicoverpa armigera]	1.35041	2.54984	0.018426	2.20782	4.61976	0.00656815
SEX-LxN-C1227	SE_U20968	gi|112982820|ref|NP_001037542.1| L-threonine dehydrogenase [Bombyx mori] gi|76496246|gb|ABA43639.1| L-threonine dehydrogenase [Bombyx mori]	1.89034	3.70724	0.00101578	2.19706	4.58544	2.67237e-05
SEX-LxN-C10321	SE_U06177	gi|158299356|ref|XP_319460.3| AGAP010269-PA [Anopheles gambiae str. PEST] gi|157014325|gb|EAA13954.3| AGAP010269-PA [Anopheles gambiae str. PEST]	2.38664	5.22938	0.000563553	2.1901	4.56338	0.000499123
SEX-LxN-C112	SE_U08155	gi|18996334|dbj|BAB85621.1| retinol-binding protein [Papilio xuthus]	2.11088	4.31955	0.00499968	2.18432	4.54511	0.00153648
SEX-LxN-C12056	SE_U25267	gi|195445591|ref|XP_002070395.1| GK12029 [Drosophila willistoni] gi|194166480|gb|EDW81381.1| GK12029 [Drosophila willistoni]	2.46279	5.51281	0.0021922	2.16932	4.49811	0.00163891
SEX-LxN-C475	SE_U20099	gi|270010849|gb|EFA07297.1| hypothetical protein TcasGA2_TC014537 [Tribolium castaneum]	1.07822	2.11143	0.0288435	2.16687	4.49048	0.000267073
SEX-LxN-C1620	SE_U10605	gi|156968291|gb|ABU98617.1| unknown [Helicoverpa armigera]	2.31351	4.97089	0.00368555	2.16154	4.47391	0.000373013
SEX-LxN-C9880	SE_U12706	gi|270013997|gb|EFA10445.1| hypothetical protein TcasGA2_TC012691 [Tribolium castaneum]	1.58336	2.99667	0.0025474	2.16088	4.47188	0.000668812
SEX-LxN-C16381	SE_U09930	gi|112983138|ref|NP_001037040.1| phenol UDP-glucosyltransferase [Bombyx mori] gi|18028141|gb|AAL55994.1|AF324465_1 phenol UDP-glucosyltransferase [Bombyx mori]	1.09328	2.13359	0.0077611	2.15942	4.46735	4.22769e-05
SEX-LxN-C15776_anti	SE_U15875	gi|148298652|ref|NP_001091832.1| eukaryotic initiation factor 4E-1 [Bombyx mori] gi|119496911|gb|ABL75549.1| eukaryotic initiation factor 4E-1 [Bombyx mori]	2.32656	5.01608	0.00015292	2.15824	4.46369	0.000550526
SEX-LxN-C2414	SE_U09467	gi|223671147|tpd|FAA00525.1| TPA: putative cuticle protein [Bombyx mori]	1.88601	3.69613	0.01255	2.14435	4.42093	0.0026084
SEX-LxN-C16495_sense	SE_U15858	gi|187884606|gb|ACD37364.1| pancreatic lipase 2 [Mamestra configurata]	2.46975	5.5395	0.000509363	2.1398	4.40702	9.26354e-08
SEX-LxN-C15493	SE_U11051	gi|261335921|emb|CBH09301.1| putative ecdysone oxidase [Heliconius melpomene]	1.81575	3.52042	0.0473633	2.13859	4.40332	0.0330846
SEX-LxN-C13677	SE_U17789	gi|81248548|gb|ABB69055.1| cytochrome P450 [Helicoverpa armigera]	1.30252	2.46659	0.000650243	2.13725	4.39921	0.000373457
SEX-LxN-C115	SE_U16462	gi|91077074|ref|XP_969460.1| PREDICTED: similar to CG3823 CG3823-PA [Tribolium castaneum] gi|270001735|gb|EEZ98182.1| hypothetical protein TcasGA2_TC000611 [Tribolium castaneum]	2.87264	7.32405	3.71235e-05	2.13645	4.39677	0.000455698
SEX-LxN-C3126	SE_U18573	gi|57753376|ref|YP_184850.1| hypothetical protein CcBV_19.1 [Cotesia congregata bracovirus] gi|54109809|emb|CAG17472.1| hypothetical protein [Cotesia congregata bracovirus]	2.2634	4.8012	0.00011278	2.13153	4.38181	0.00120275
SEX-LxN-C61_sense	SE_U20202	gi|112982753|ref|NP_001036902.1| transcription factor BmEts [Bombyx mori] gi|32997078|dbj|BAC79385.1| transcription factor BmEts [Bombyx mori]	1.7625	3.39286	0.000160214	2.12888	4.37378	5.05078e-05
SEX-LxN-C17561	SE_U15877	gi|183979382|dbj|BAG30743.1| branched-chain-amino-acid transaminase [Papilio xuthus]	1.4473	2.72698	0.000416653	2.12757	4.36981	0.000133205
SEX-LxN-C18670	SE_U21232	gi|56718388|gb|AAW24480.1| prophenol oxidase activating enzyme 1 [Spodoptera litura]	1.78477	3.44563	0.00459016	2.1266	4.36688	0.000488014
SEX-LxN-C2973	SE_U14129	gi|383931965|gb|AFH57144.1|Repat 24 [Spodoptera exigua]	1.74706	3.35674	0.00436898	2.11948	4.34537	0.00151637
SEX-LxN-C4240	SE_U14350	gi|75756538|gb|ABA27426.1| beta-N-acetylhexosaminidase precursor [Spodoptera frugiperda] gi|82469174|gb|ABB76926.1| beta-N-acetylglucosaminidase 3 [Spodoptera frugiperda]	2.2762	4.844	0.000284603	2.11484	4.33143	0.000899378
SEX-LxN-C1149	SE_U14544	gi|225734358|gb|ACO25162.1| midgut protein Lsti99 [Loxostege sticticalis]	2.67878	6.40313	0.00642376	2.10785	4.31049	0.0353862
SEX-LxN-C6509	SE_U18489	gi|189234851|ref|XP_972616.2| PREDICTED: similar to SV2-like protein 1 [Tribolium castaneum]	2.36958	5.16792	0.00129791	2.10067	4.2891	0.0245912
SEX-LxN-C1955	SE_U12700	gi|156368703|ref|XP_001627832.1| predicted protein [Nematostella vectensis] gi|156214792|gb|EDO35769.1| predicted protein [Nematostella vectensis]	1.9831	3.95342	0.00263703	2.09379	4.26868	0.00161803
SEX-LxN-C3305	SE_U21714	gi|74873244|sp|O96382.1|DFP11_HYPCU RecName: Full=Putative defense protein Hdd11; AltName: Full=Hyphantria differentially displayed gene 11; Flags: Precursor	1.28204	2.43182	0.0103601	2.09216	4.26385	0.000231768
SEX-LxN-C1101	SE_U07429	gi|18479021|gb|AAL73387.1|AF409102_1 3-dehydrecdysone 3b-reductase [Trichoplusia ni]	1.11674	2.16856	0.00442233	2.08389	4.23948	0.00304577
SEX-LxN-C12505	SE_U25651	gi|158286875|ref|XP_308978.4| AGAP006767-PA [Anopheles gambiae str. PEST] gi|157020677|gb|EAA04760.4| AGAP006767-PA [Anopheles gambiae str. PEST]	1.60981	3.05211	0.00107579	2.07758	4.221	0.000337124
SEX-LxN-C6599_anti	SE_U19563	gi|91079867|ref|XP_967070.1| PREDICTED: similar to AGAP005945-PB [Tribolium castaneum]	1.88688	3.69834	1.92464e-05	2.07269	4.20671	1.68836e-05
SEX-LxN-C13534_sense	SE_U56443	gi|114050747|ref|NP_001040106.1| coiled-coil domain containing 25 protein [Bombyx mori]	1.57382	2.97691	0.00921293	2.04954	4.13974	0.00443507
SEX-LxN-C19306	SE_U56479	gi|56718388|gb|AAW24480.1| prophenol oxidase activating enzyme 1 [Spodoptera litura]	1.7457	3.35357	0.001281	2.04642	4.1308	0.000244607
SEX-LxN-C17516	SE_U13483	gi|91089643|ref|XP_973832.1| PREDICTED: similar to solute carrier family 25, member 38 [Tribolium castaneum]	1.4945	2.81767	0.00129892	2.04419	4.12441	0.000309797
SEX-LxN-C14546	SE_U13383	gi|270013371|gb|EFA09819.1| hypothetical protein TcasGA2_TC011965 [Tribolium castaneum]	1.6614	3.16323	0.000443686	2.03912	4.10995	0.000195527
SEX-LxN-C16299_anti	SE_U17548	gi|156545860|ref|XP_001607936.1| PREDICTED: similar to ENSANGP00000012173 [Nasonia vitripennis]	1.82856	3.55183	0.000756499	2.03763	4.1057	0.000376138
SEX-LxN-C8244	SE_U09930	gi|112983138|ref|NP_001037040.1| phenol UDP-glucosyltransferase [Bombyx mori]	1.07729	2.11007	0.0032058	2.03434	4.09634	2.70503e-05
SEX-LxN-C15106	SE_U54377	gi|91085479|ref|XP_975880.1| PREDICTED: similar to CG9572 CG9572-PA isoform 2 [Tribolium castaneum]	2.09046	4.25884	0.0149932	2.0248	4.06935	0.0187703
SEX-LxN-C11761	SE_U08323	gi|91082525|ref|XP_973459.1| PREDICTED: similar to CG14661 CG14661-PA [Tribolium castaneum]	1.83964	3.57922	0.000899112	2.01721	4.04801	2.22015e-05
SEX-LxN-C14987_anti	SE_U21824	gi|241644606|ref|XP_002409668.1| poly [ADP-ribose] polymerase, putative [Ixodes scapularis]	1.82818	3.55089	0.00835379	2.01401	4.03904	0.0032195
SEX-LxN-C4038_anti	SE_U22913	gi|158298942|ref|XP_319076.3| AGAP009945-PA [Anopheles gambiae str. PEST]	2.14362	4.41869	0.00946284	2.01156	4.03218	0.0037265
SEX-LxN-C4602_anti	SE_U26386	gi|208972549|gb|ACI32835.1| serine proteinase-like protein 1 [Helicoverpa armigera]	1.69185	3.23072	0.00760628	2.00965	4.02685	0.00663627
SEX-LxN-C11983	SE_U11954	gi|9634228|ref|NP_037767.1| ORF7 me53 [Spodoptera exigua MNPV] gi|6960468|gb|AAF33538.1|AF169823_7 ORF7 me53 [Spodoptera exigua MNPV]	1.32856	2.51152	0.00746743	2.00385	4.0107	0.00202613
SEX-LxN-C4099_anti	SE_U14518	gi|148298707|ref|NP_001091800.1| hypothetical protein LOC778505 [Bombyx mori]	1.92336	3.79306	0.00131535	2.00222	4.00616	0.00239326
SEX-LxN-C17446	SE_U50683	gi|186969831|gb|ACC97566.1| 4EBP-like protein [Manduca sexta]	1.94495	3.85025	0.000405635	1.99652	3.99035	0.000421802
SEX-LxN-C14891	SE_U15330	gi|156540552|ref|XP_001601944.1| PREDICTED: similar to pol-like protein [Nasonia vitripennis]	1.63346	3.10256	0.00284118	1.99341	3.98176	0.00159985
SEX-LxN-C1958	SE_U05888	gi|239809558|gb|ACS26246.1| repat5 [Spodoptera exigua]	1.69843	3.24548	0.00176252	1.98998	3.97231	0.00124798
SEX-LxN-C10632	SE_U23892	gi|260234113|dbj|BAI44279.1| cysteine proteinase inhibitor precursor [Manduca sexta]	1.76823	3.40637	0.00159865	1.97739	3.93779	0.00120981
SEX-LxN-C2001	SE_U22162	gi|94470463|gb|ABF20542.1| lipophorin receptor [Galleria mellonella]	2.19447	4.57722	0.000188962	1.96223	3.89664	0.000492758
SEX-LxN-C6473	SE_U18679	gi|110826028|gb|ABH01082.1| esterase [Sesamia nonagrioides]	1.34092	2.53312	0.00267413	1.95808	3.88545	0.00235788
SEX-LxN-C17698	SE_U09710	gi|183979382|dbj|BAG30743.1| branched-chain-amino-acid transaminase [Papilio xuthus]	1.32872	2.5118	0.000805423	1.95579	3.87929	0.00022671
SEX-LxN-C14909_anti	SE_U18118	gi|222822584|gb|ACM68437.1| myofilin isoform B [Bombyx mandarina]	1.52211	2.87211	0.00757266	1.94952	3.86247	0.000689681
SEX-LxN-C15397	SE_U09810	gi|157119089|ref|XP_001659331.1| d-amino acid oxidase [Aedes aegypti]	1.63168	3.09874	0.000180484	1.94784	3.85797	9.12317e-05
SEX-LxN-C18753_anti	SE_U11107	gi|156549111|ref|XP_001607609.1| PREDICTED: similar to inwardly rectifying k+ channel, putative [Nasonia vitripennis]	2.24236	4.73171	2.14977e-05	1.94291	3.8448	3.26142e-05
SEX-LxN-C17443_anti	SE_U13504	gi|110757313|ref|XP_001121546.1| PREDICTED: similar to lethal (1) G0004 CG11738-PA [Apis mellifera]	2.20193	4.60095	0.0198377	1.92634	3.80089	0.0181223
SEX-LxN-C7823	SE_U07247	gi|114051590|ref|NP_001040355.1| cellular retinaldehyde-binding protein [Bombyx mori] gi|95102616|gb|ABF51246.1| cellular retinaldehyde-binding protein [Bombyx mori]	1.77429	3.42069	0.00220371	1.92518	3.79784	0.0012919
SEX-LxN-C15236	SE_U20781	gi|357623129|ref|EHJ74405.1| adenylate cyclase [Danaus plexippus]	2.73365	6.65134	0.000810082	1.92045	3.7854	0.00262494
SEX-LxN-C2350	SE_U18185	gi|238915975|gb|ACR78454.1| attacin [Heliothis virescens]	1.48564	2.80042	0.0232868	1.91668	3.77552	0.0262697
SEX-LxN-C2454	SE_U15441	gi|48096076|ref|XP_392394.1| PREDICTED: similar to WAP four-disulfide core domain 2 isoform 1 [Apis mellifera]	1.65442	3.14797	0.00089674	1.91496	3.77103	0.00029666
SEX-LxN-C5275_sense	SE_U09710	gi|183979382|dbj|BAG30743.1| branched-chain-amino-acid transaminase [Papilio xuthus]	1.0969	2.13895	0.000849835	1.91259	3.76484	0.000333817
SEX-LxN-C19072	SE_U28272	gi|270011021|gb|EFA07469.1| cathepsin B precursor [Tribolium castaneum]	1.82761	3.5495	0.000294374	1.9048	3.74457	0.000467851
SEX-LxN-C508	SE_U06640	gi|383931947|gb|AFH57135.1| Repat15 [Spodoptera exigua]	2.03802	4.10682	0.00128028	1.90438	3.74347	0.00156542
SEX-LxN-C1526	SE_U13578	gi|56462154|gb|AAV91360.1| heat shock protein 1 [Lonomia obliqua]	1.00268	2.00372	0.0233417	1.90418	3.74297	0.000507203
SEX-LxN-C15751_anti	SE_U09152	gi|187884606|gb|ACD37364.1| pancreatic lipase 2 [Mamestra configurata]	2.42845	5.38316	0.00139231	1.90163	3.73634	9.32479e-05
SEX-LxN-C16429	SE_U12714	gi|363497923|gb|AEW24425.1| attacin [Spodoptera exigua]	1.34534	2.5409	0.0203487	1.8992	3.73005	0.0193048
SEX-LxN-C16426_anti	SE_U11107	gi|156549111|ref|XP_001607609.1| PREDICTED: similar to inwardly rectifying k+ channel, putative [Nasonia vitripennis]	2.22987	4.69092	6.00388e-05	1.89728	3.72509	9.37156e-05
SEX-LxN-C16307	SE_U18803	gi|66534614|ref|XP_393287.2| PREDICTED: similar to CG5703-PA [Apis mellifera]	1.59946	3.03029	0.00101977	1.89691	3.72414	0.000844195
SEX-LxN-C1278	SE_U17838	gi|91078970|ref|XP_974395.1| PREDICTED: similar to AGAP009604-PA [Tribolium castaneum] gi|270004162|gb|EFA00610.1| hypothetical protein TcasGA2_TC003485 [Tribolium castaneum]	1.48662	2.80231	0.0344703	1.88694	3.6985	0.0145922
SEX-LxN-C15615	SE_U17548	gi|156545860|ref|XP_001607936.1| PREDICTED: similar to ENSANGP00000012173 [Nasonia vitripennis]	1.78661	3.45003	0.00163493	1.88226	3.68652	0.00102433
SEX-LxN-C9728	SE_U16003	gi|260234113|dbj|BAI44279.1| cysteine proteinase inhibitor precursor [Manduca sexta] gi|261336196|dbj|BAH59606.2| cysteine proteinase inhibitor precursor [Manduca sexta]	1.71368	3.27997	0.00018952	1.88132	3.68412	0.000422482
SEX-LxN-C179	SE_U22497	gi|91084449|ref|XP_969712.1| similar to adenylate cyclase [Tribolium castaneum]	2.71635	6.57208	0.00139952	1.88008	3.68096	0.00439283
SEX-LxN-C10729_sense	SE_U17548	gi|156545860|ref|XP_001607936.1| PREDICTED: similar to ENSANGP00000012173 [Nasonia vitripennis]	1.71706	3.28765	0.000674033	1.8798	3.68025	0.000289902
SEX-LxN-C1058	SE_U18743	gi|190702371|gb|ACE75264.1| DNA Pol B2 domain-containing protein [Glyptapanteles flavicoxis]	2.09091	4.26017	0.00144437	1.876	3.67055	0.00036043
SEX-LxN-C6876	SE_U15155	gi|242016945|ref|XP_002428955.1| alcohol dehydrogenase, putative [Pediculus humanus corporis] gi|212513784|gb|EEB16217.1| alcohol dehydrogenase, putative [Pediculus humanus corporis]	1.98832	3.96774	0.00961665	1.8711	3.6581	0.00129378
SEX-LxN-C9895_anti	SE_U07874	gi|156552955|ref|XP_001603180.1| PREDICTED: similar to threonyl-tRNA synthetase [Nasonia vitripennis]	1.72612	3.30838	0.00190976	1.86715	3.64811	0.000178123
SEX-LxN-C18887	SE_U08212	gi|363497923|gb|AEW24425.1| attacin [Spodoptera exigua]	1.37931	2.60144	0.0247756	1.8589	3.6273	0.0223295
SEX-LxN-C6327_anti	SE_U22162	gi|94470463|gb|ABF20542.1| lipophorin receptor [Galleria mellonella]	1.38227	2.60678	0.00141408	1.85847	3.62623	0.00070967
SEX-LxN-C15266	SE_U19792	gi|194744805|ref|XP_001954883.1| GF16520 [Drosophila ananassae] gi|190627920|gb|EDV43444.1| GF16520 [Drosophila ananassae]	1.57758	2.9847	0.00915778	1.85651	3.62131	0.0017926
SEX-LxN-C14543_sense	SE_U08103	gi|228959740|ref| ZP_04121415.1| 3-oxoacyl-(Acyl-carrier-protein) reductase [Bacillus thuringiensis serovar pakistani str. T13001]	1.76952	3.4094	0.0112583	1.85531	3.61829	0.0110436
SEX-LxN-C16831_sense	SE_U14399	gi|357626014|gb|EHJ76261.1| lysozyme-like protein 1 [Danaus plexippus]	1.42818	2.69107	0.00500052	1.85437	3.61593	0.000502209
SEX-LxN-C14594	SE_U11594	gi|157128423|ref|XP_001655114.1| hypothetical protein AaeL_AAEL011133 [Aedes aegypti] gi|108872603|gb|EAT36828.1| hypothetical protein AaeL_AAEL011133 [Aedes aegypti]	1.75129	3.36658	8.85446e-05	1.84851	3.60127	1.39367e-05
SEX-LxN-C13224	SE_U21824	gi|241644606|ref|XP_002409668.1| poly [ADP-ribose] polymerase, putative [Ixodes scapularis] gi|215501402|gb|EEC10896.1| poly [ADP-ribose] polymerase, putative [Ixodes scapularis]	1.67408	3.19116	0.00623018	1.84434	3.59089	0.00205234
SEX-LxN-C1994	SE_U10737	gi|383931953|gb|AFH57138.1 | repat18 [Spodoptera exigua]	1.65624	3.15193	0.00468494	1.83952	3.57891	0.00199764
SEX-LxN-C1392	SE_U14600	gi|157115782|ref|XP_001652694.1| hypothetical protein AaeL_AAEL007342 [Aedes aegypti] gi|108876762|gb|EAT40987.1| conserved hypothetical protein [Aedes aegypti]	2.11629	4.33577	0.000512475	1.83887	3.5773	0.000740057
SEX-LxN-C2484	SE_U14134	gi|256862214|gb|ACV32641.1| heat shock protein 70 cognate [Helicoverpa zea]	2.45484	5.48252	0.000964277	1.83634	3.57104	0.0021189
SEX-LxN-C127	SE_U13167	gi|170047888|ref|XP_001851437.1| d-amino acid oxidase [Culex quinquefasciatus] gi|167870135|gb|EDS33518.1| d-amino acid oxidase [Culex quinquefasciatus]	1.60525	3.04249	0.000630328	1.83284	3.56237	0.000130064
SEX-LxN-C17224_sense	SE_U21276	gi|270014193|gb|EFA10641.1| hypothetical protein TcasGA2_TC016278 [Tribolium castaneum]	1.54216	2.9123	0.0253048	1.83065	3.55698	0.00512493
SEX-LxN-C866	SE_U18463	gi|156542811|ref|XP_001607804.1| PREDICTED: hypothetical protein [Nasonia vitripennis]	1.64104	3.11891	0.00774805	1.82942	3.55394	0.00305289
SEX-LxN-C12577	SE_U17159	gi|170031149|ref|XP_001843449.1| synaptic vesicle protein [Culex quinquefasciatus] gi|167869225|gb|EDS32608.1| synaptic vesicle protein [Culex quinquefasciatus]	2.70781	6.53331	0.000305025	1.81926	3.529	0.000667705
SEX-LxN-C2537_anti	SE_U27392	gi|195170206|ref|XP_002025904.1| GL10179 [Drosophila persimilis] gi|194110768|gb|EDW32811.1| GL10179 [Drosophila persimilis]	1.99141	3.97624	0.000374584	1.81891	3.52816	0.000447652
SEX-LxN-C5984_anti	SE_U14068	gi|260765455|gb|ACX49765.1| lysozyme-like protein 1 [Manduca sexta]	1.59233	3.01536	0.00354415	1.8178	3.52543	0.000634329
SEX-LxN-C10130	SE_U08093	gi|112984068|ref|NP_001037424.1| yellow2 [Bombyx mori] gi|86450719|gb|ABC96695.1| yellow-fa [Bombyx mori]	1.3604	2.56756	0.00406555	1.81434	3.517	0.0019673
SEX-LxN-C2682	SE_U13872	gi|5833948|gb|AAD53751.1|AF172845_1 death-associated LIM only protein DALP [Manduca sexta]	1.86914	3.65314	0.000686311	1.81121	3.50937	0.00052542
SEX-LxN-C4811	SE_U08858	gi|158299598|ref|XP_319694.4| AGAP008940-PA [Anopheles gambiae str. PEST] gi|157013594|gb|EAA14797.4| AGAP008940-PA [Anopheles gambiae str. PEST]	1.6033	3.03837	0.00380804	1.79778	3.47685	0.00163714
SEX-LxN-C4189	SE_U19815	gi|229002332|dbj|BAH57948.1| hypothetical protein [Bombyx mori]	1.52163	2.87116	0.00131059	1.7945	3.46894	0.000119737
SEX-LxN-C16699_anti	SE_U14113	gi|114050837|ref|NP_001040409.1| eukaryotic translation initiation factor 4E-binding protein 2 [Bombyx mori] gi|95102784|gb|ABF51333.1| eukaryotic translation initiation factor 4E-binding protein 2 [Bombyx mori]	1.695	3.23777	0.0057321	1.79057	3.4595	0.00215679
SEX-LxN-C16215_anti	SE_U15875	gi|148298652|ref|NP_001091832.1| eukaryotic initiation factor 4E-1 [Bombyx mori] gi|119496911|gb|ABL75549.1| eukaryotic initiation factor 4E-1 [Bombyx mori]	1.64108	3.11899	0.0165603	1.78985	3.45779	0.00425474
SEX-LxN-C2093	SE_U13444	gi|114051920|ref|NP_001040437.1| muscular protein 20 [Bombyx mori] gi|95102890|gb|ABF51386.1| muscular protein 20 [Bombyx mori]	1.55831	2.94509	0.00166947	1.78518	3.44662	0.00133269
SEX-LxN-C10776	SE_U04990	gi|163256092|dbj|BAF95609.1| cytochrome P450 [Plutella xylostella]	1.92244	3.79063	0.000651402	1.78131	3.43738	0.00094811
SEX-LxN-C2951	SE_U12543	gi|170068057|ref|XP_001868719.1| conserved hypothetical protein [Culex quinquefasciatus] gi|167864195|gb|EDS27578.1| conserved hypothetical protein [Culex quinquefasciatus]	1.7473	3.35729	0.00878338	1.78119	3.4371	0.00627865
SEX-LxN-C18753_sense	SE_U11107	gi|156549111|ref|XP_001607609.1| PREDICTED: similar to inwardly rectifying k+ channel, putative [Nasonia vitripennis]	2.06959	4.19766	0.000445731	1.77801	3.42953	0.0017821
SEX-LxN-C15338_anti	SE_U17969	gi|229002332|dbj|BAH57948.1| hypothetical protein [Bombyx mori]	1.5415	2.91097	0.012406	1.77533	3.42317	0.00799377
SEX-LxN-C16299_sense	SE_U17548	gi|156545860|ref|XP_001607936.1| PREDICTED: similar to ENSANGP00000012173 [Nasonia vitripennis]	1.66506	3.17126	0.00338989	1.77431	3.42074	0.00224249
SEX-LxN-C15401_anti	SE_U12590	gi|5833948|gb|AAD53751.1|AF172845_1 death-associated LIM only protein DALP [Manduca sexta]	1.76762	3.40491	0.00299756	1.77245	3.41634	0.00128451
SEX-LxN-C16230_anti	SE_U10608	gi|47086263|ref|NP_998051.1| phosphoglucomutase 2 [Danio rerio] gi|42744584|gb|AAH66627.1| Phosphoglucomutase 2 [Danio rerio] gi|122891093|emb|CAM13046.1| novel protein similar to phosphoglucomutase 2 (PGM2, zgc:77113) [Danio rerio] gi|220679342|emb|CAX14	1.45809	2.74744	0.0234791	1.7686	3.40724	0.028506
SEX-LxN-C5073	SE_U25275	gi|157129620|ref|XP_001655423.1| hypothetical protein AaeL_AAEL011551 [Aedes aegypti] gi|108872133|gb|EAT36358.1| conserved hypothetical protein [Aedes aegypti]	2.07441	4.21171	0.000184786	1.76574	3.40048	0.000543346
SEX-LxN-C7427	SE_U18235	gi|110755126|ref|XP_394430.3| PREDICTED: similar to Ect4 CG7915-PB, isoform B, partial [Apis mellifera]	1.93079	3.81264	7.51917e-05	1.76455	3.39767	8.87349e-05
SEX-LxN-C1823	SE_U20220	gi|242014152|ref|XP_002427759.1| conserved hypothetical protein [Pediculus humanus corporis] gi|212512213|gb|EEB15021.1| conserved hypothetical protein [Pediculus humanus corporis]	1.9293	3.80871	0.000129283	1.76309	3.39424	0.000261424
SEX-LxN-C5081	SE_U20797	gi|91077116|ref|XP_970572.1| PREDICTED: similar to corticotropin releasing hormone binding protein [Tribolium castaneum] gi|270002038|gb|EEZ98485.1| hypothetical protein TcasGA2_TC000979 [Tribolium castaneum]	1.8909	3.70867	0.000303675	1.75945	3.38569	0.000219228
SEX-LxN-C2171	SE_U22330	gi|383931937|gb|AFH57130.1| Repat10 [Spodoptera exigua]	1.69929	3.2474	0.0238517	1.75862	3.38375	0.0215272
SEX-LxN-C11809	SE_U24927	gi|198469760|ref|XP_001355119.2| GA20307 [Drosophila pseudoobscura pseudoobscura] gi|198147021|gb|EAL32176.2| GA20307 [Drosophila pseudoobscura pseudoobscura]	1.71647	3.28632	0.000475735	1.75464	3.37442	0.000695374
SEX-LxN-C563	SE_U27687	gi|112983600|ref|NP_001037364.1| cellular retinoic acid binding protein [Bombyx mori] gi|73746295|gb|AAZ82096.1| putative cellular retinoic acid binding protein [Bombyx mori] gi|87248479|gb|ABD36292.1| cellular retinoic acid binding protein [Bombyx mori]	2.24458	4.739	6.83963e-06	1.75229	3.36893	0.000886823
SEX-LxN-C2524	SE_U18185	gi|238915975|gb|ACR78454.1| attacin [Heliothis virescens]	1.33015	2.51429	0.0226622	1.75223	3.36879	0.0266848
SEX-LxN-C8043	SE_U27163	gi|56462346|gb|AAV91456.1| serine protease 5 [Lonomia obliqua]	1.62134	3.07661	0.025665	1.75097	3.36585	0.00784148
SEX-LxN-C6327_sense	SE_U06937	gi|94470463|gb|ABF20542.1| lipophorin receptor [Galleria mellonella]	1.9366	3.82802	0.000157105	1.75063	3.36504	0.00111666
SEX-LxN-C3416_anti	SE_U21159	gi|112983600|ref|NP_001037364.1| cellular retinoic acid binding protein [Bombyx mori] gi|73746295|gb|AAZ82096.1| putative cellular retinoic acid binding protein [Bombyx mori] gi|87248479|gb|ABD36292.1| cellular retinoic acid binding protein [Bombyx mori]	2.16865	4.49604	8.61364e-06	1.74613	3.35457	0.000491323
SEX-LxN-C444	SE_U14667	gi|148298707|ref|NP_001091800.1| hypothetical protein LOC778505 [Bombyx mori] gi|116272503|gb|ABJ97187.1| hypothetical protein [Bombyx mori]	1.62255	3.0792	0.000930991	1.73942	3.33902	0.000770217
SEX-LxN-C3974_anti	SE_U17197	gi|268306416|gb|ACY95329.1| ribosomal protein L30 [Manduca sexta]	1.18773	2.27794	0.00565152	1.73755	3.33468	0.000159221
SEX-LxN-C14086	SE_U15877	gi|183979382|dbj|BAG30743.1| branched-chain-amino-acid transaminase [Papilio xuthus]	1.18838	2.27897	0.00282857	1.73429	3.32716	0.000998595
SEX-LxN-C14323_anti	SE_U19563	gi|91079867|ref|XP_967070.1| PREDICTED: similar to AGAP005945-PB [Tribolium castaneum] gi|270004553|gb|EFA01001.1| hypothetical protein TcasGA2_TC003914 [Tribolium castaneum]	1.81801	3.52594	0.00757097	1.73208	3.32207	0.00449849
SEX-LxN-C9819	SE_U24483	gi|56418399|gb|AAV91007.1| hemolymph proteinase 9 [Manduca sexta]	1.30704	2.47434	0.0277851	1.72852	3.31387	0.00135326
SEX-LxN-C16700	SE_U14113	gi|114050837|ref|NP_001040409.1| eukaryotic translation initiation factor 4E-binding protein 2 [Bombyx mori] gi|95102784|gb|ABF51333.1| eukaryotic translation initiation factor 4E-binding protein 2 [Bombyx mori]	1.64856	3.13521	0.000713246	1.72757	3.31171	0.00126603
SEX-LxN-C20125	SE_U18260	gi|383931959|gb|AFH57141.1|Repat21 [Spodoptera exigua]	2.27761	4.84874	0.000660691	1.72503	3.30587	0.00176635
SEX-LxN-C9539	SE_U24950	gi|195435293|ref|XP_002065633.1| GK15555 [Drosophila willistoni] gi|194161718|gb|EDW76619.1| GK15555 [Drosophila willistoni]	1.41738	2.67099	0.0146827	1.72489	3.30555	0.00318768
SEX-LxN-C412	SE_U44597	gi|85816104|ref|NP_724186.2| paxillin, isoform D [Drosophila melanogaster] gi|14669824|dbj|BAB62005.1| paxillin-derived LIM-only protein [Drosophila melanogaster] gi|84795318|gb|AAN11039.2| paxillin, isoform D [Drosophila melanogaster]	1.40529	2.64872	0.00530831	1.72409	3.30371	0.0027682
SEX-LxN-C16952_sense	SE_U13444	gi|114051920|ref|NP_001040437.1| muscular protein 20 [Bombyx mori] gi|95102890|gb|ABF51386.1| muscular protein 20 [Bombyx mori]	1.60623	3.04456	0.000407895	1.72332	3.30195	0.000615155
SEX-LxN-C13380	SE_U27460	gi|270015199|gb|EFA11647.1| hypothetical protein TcasGA2_TC010626 [Tribolium castaneum]	1.95041	3.86484	0.000364406	1.72286	3.3009	0.000167631
SEX-LxN-C1710	SE_U11347	gi|208972529|gb|ACI32825.1| beta-1,3-glucan recognition protein 1 [Helicoverpa armigera]	1.26782	2.40797	0.00280175	1.72222	3.29944	0.000850582
SEX-LxN-C1416	SE_U42150	gi|383931955|gb|AFH57139.1| Repat19 [Spodoptera exigua]	1.95143	3.86759	8.41392e-05	1.7195	3.29323	1.47916e-05
SEX-LxN-C4134	SE_U17478	gi|270012658|gb|EFA09106.1| hypothetical protein TcasGA2_TC015228 [Tribolium castaneum]	1.88685	3.69826	0.00117571	1.71882	3.29168	0.000506226
SEX-LxN-C4468	SE_U14113	gi|114050837|ref|NP_001040409.1| eukaryotic translation initiation factor 4E-binding protein 2 [Bombyx mori] gi|95102784|gb|ABF51333.1| eukaryotic translation initiation factor 4E-binding protein 2 [Bombyx mori]	1.64644	3.13059	0.000369005	1.71568	3.2845	0.000667006
SEX-LxN-C13269_sense	SE_U13940	gi|383931955|gb|AFH57139.1| Repat19 [Spodoptera exigua]	1.99576	3.98827	8.76235e-05	1.71546	3.28401	5.10177e-05
SEX-LxN-C1775	SE_U36203	gi|239809558|gb|ACS26246.1| repat5 [Spodoptera exigua]	1.42845	2.69158	0.00181224	1.70754	3.26603	0.00103808
SEX-LxN-C13991	SE_U13809	gi|114052520|ref|NP_001040251.1| lectin 4 C-type lectin [Bombyx mori]	1.77619	3.4252	0.0018226	1.69237	3.23187	0.00443415
SEX-LxN-C12171	SE_U11184	gi|56718390|gb|AAW24481.1| prophenol oxidase activating enzyme 3 [Spodoptera litura]	1.1724	2.25386	0.0188197	1.68943	3.2253	0.0080689
SEX-LxN-C8735	SE_U22426	gi|110767179|ref|XP_393442.3| PREDICTED: similar to CG31999-PA [Apis mellifera]	2.17808	4.5255	0.00625537	1.6876	3.2212	0.0421319
SEX-LxN-C4084	SE_U22182	gi|81248548|gb|ABB69055.1| cytochrome P450 [Helicoverpa armigera]	1.7881	3.4536	0.000699828	1.68756	3.22111	0.000606158
SEX-LxN-C8703	SE_U24754	gi|189242082|ref|XP_001809963.1| PREDICTED: similar to BEL12_AG transposon polyprotein [Tribolium castaneum] gi|270017009|gb|EFA13455.1| hypothetical protein TcasGA2_TC010686 [Tribolium castaneum]	1.74814	3.35925	0.0126681	1.68646	3.21867	0.00998522
SEX-LxN-C1699	SE_U21276	gi|270014193|gb|EFA10641.1| hypothetical protein TcasGA2_TC016278 [Tribolium castaneum]	1.30739	2.47494	0.0417502	1.68046	3.20529	0.0114814
SEX-LxN-C3588_sense	SE_U10562	gi|21552589|gb|AAM54724.1| cytochrome P450 monooxygenase CYP321A1 [Helicoverpa zea]	1.22425	2.33634	0.0283498	1.68013	3.20457	0.00988828
SEX-LxN-C2214	SE_U04530	gi|383931959|gb|AFH57141.1| Repat21 [Spodoptera exigua]	2.15837	4.46411	0.000782664	1.67797	3.19978	0.00186267
SEX-LxN-C14901	SE_U22162	gi|94470463|gb|ABF20542.1| lipophorin receptor [Galleria mellonella]	2.30148	4.92963	0.000257325	1.67747	3.19866	0.000398616
SEX-LxN-C12533	SE_U23184	gi|260234113|dbj|BAI44279.1| cysteine proteinase inhibitor precursor [Manduca sexta] gi|261336196|dbj|BAH59606.2| cysteine proteinase inhibitor precursor [Manduca sexta]	1.62638	3.08738	0.00106637	1.67553	3.19437	0.00137122
SEX-LxN-C15998_sense	SE_U27687	gi|112983600|ref|NP_001037364.1| cellular retinoic acid binding protein [Bombyx mori] gi|73746295|gb|AAZ82096.1| putative cellular retinoic acid binding protein [Bombyx mori] gi|87248479|gb|ABD36292.1| cellular retinoic acid binding protein [Bombyx mori]	2.02024	4.05652	9.01354e-06	1.67482	3.1928	0.000228
SEX-LxN-C16699_sense	SE_U14143	gi|114050837|ref|NP_001040409.1| eukaryotic translation initiation factor 4E-binding protein 2 [Bombyx mori] gi|95102784|gb|ABF51333.1| eukaryotic translation initiation factor 4E-binding protein 2 [Bombyx mori]	1.62425	3.08282	0.000304901	1.67378	3.1905	0.000601866
SEX-LxN-C19521	SE_U14600	gi|157115782|ref|XP_001652694.1| hypothetical protein AaeL_AAEL007342 [Aedes aegypti] gi|108876762|gb|EAT40987.1| conserved hypothetical protein [Aedes aegypti]	1.97313	3.92619	0.00320289	1.67141	3.18525	0.00350574
SEX-LxN-C4724	SE_U08558	gi|110750209|ref|XP_001120971.1| PREDICTED: similar to cap-n-collar CG17894-PC, isoform C [Apis mellifera]	1.39771	2.63484	0.0022673	1.66792	3.17756	0.00115717
SEX-LxN-C17381_sense	SE_U12570	gi|5833948|gb|AAD53751.1|AF172845_1 death-associated LIM only protein DALP [Manduca sexta]	1.71187	3.27585	0.00132885	1.66243	3.1655	0.000690019
SEX-LxN-C5402_anti	SE_U33221	gi|189235434|ref|XP_001813433.1| PREDICTED: similar to paraplegin [Tribolium castaneum] gi|270004289|gb|EFA00737.1| hypothetical protein TcasGA2_TC003619 [Tribolium castaneum]	1.97114	3.92077	0.00155415	1.66232	3.16524	0.0066077
SEX-LxN-C14894	SE_U21611	gi|182509202|ref|NP_001116812.1| tubulointerstitial nephritis antigen [Bombyx mori] gi|81303350|gb|ABB71105.1| TIN-ag-RP [Bombyx mori]	1.73093	3.31942	0.000261077	1.65808	3.15597	0.00107817
SEX-LxN-C3070	SE_U14350	gi|75756538|gb|ABA27426.1| beta-N-acetylhexosaminidase precursor [Spodoptera frugiperda] gi|82469174|gb|ABB76926.1| beta-N-acetylglucosaminidase 3 [Spodoptera frugiperda]	1.85603	3.62011	0.00020354	1.65736	3.1544	0.00100311
SEX-LxN-C6371	SE_U17207	gi|272979598|gb|ACZ97415.1| cytochrome P450 CYP333B8 [Zygaena filipendulae]	1.3146	2.48733	0.00249233	1.65225	3.14323	0.0010794
SEX-LxN-C4132	SE_U20259	gi|270012658|gb|EFA09106.1| hypothetical protein TcasGA2_TC015228 [Tribolium castaneum]	2.00076	4.00211	0.00028543	1.64955	3.13736	0.000527237
SEX-LxN-C10201	SE_U16234	gi|47225909|emb|CAF98389.1| unnamed protein product [Tetraodon nigroviridis]	2.52957	5.77398	0.000542827	1.64605	3.12976	0.00204101
SEX-LxN-C4061	SE_U18006	gi|195012045|ref|XP_001983447.1| GH15576 [Drosophila grimshawi] gi|193896929|gb|EDV95795.1| GH15576 [Drosophila grimshawi]	1.59332	3.01743	0.000767567	1.64036	3.11744	0.000264461
SEX-LxN-C17803	SE_U07822	gi|91081129|ref|XP_975539.1| PREDICTED: similar to CG9427 CG9427-PA [Tribolium castaneum] gi|270005287|gb|EFA01735.1| hypothetical protein TcasGA2_TC007331 [Tribolium castaneum]	1.00722	2.01003	0.0268812	1.63871	3.11388	0.000586585
SEX-LxN-C14890	SE_U15330	gi|156540552|ref|XP_001601944.1| PREDICTED: similar to pol-like protein [Nasonia vitripennis]	1.17931	2.26469	0.0142626	1.63746	3.11117	0.00381786
SEX-LxN-C1262	SE_U13255	gi|223671105|tpd|FAA00504.1| TPA: putative cuticle protein [Bombyx mori]	1.54749	2.92309	0.028743	1.63287	3.10129	0.0232985
SEX-LxN-C10721	SE_U46385	gi|195152037|ref|XP_002016945.1| GL21785 [Drosophila persimilis] gi|194112002|gb|EDW34045.1| GL21785 [Drosophila persimilis]	2.147	4.42906	0.000983869	1.63275	3.10103	0.0018627
SEX-LxN-C3916	SE_U14325	gi|6649944|gb|AAF21642.1|AF032873_1 inebriated protein [Manduca sexta]	1.37952	2.60182	0.0043666	1.62895	3.09288	0.000232134
SEX-LxN-C12360	SE_U23435	gi|158298653|ref|XP_318843.3| angiotensin-converting enzyme 7 (AGAP009757-PA) [Anopheles gambiae str. PEST] gi|157013988|gb|EAA14517.3| angiotensin-converting enzyme 7 (AGAP009757-PA) [Anopheles gambiae str. PEST]	1.8737	3.66472	0.00534714	1.62524	3.08493	0.0100618
SEX-LxN-C3186	SE_U12767	gi|270016491|gb|EFA12937.1| hypothetical protein TcasGA2_TC010484 [Tribolium castaneum]	1.03188	2.04469	0.00865678	1.62318	3.08054	0.00139278
SEX-LxN-C17224_anti	SE_U21876	gi|110764374|ref|XP_624324.2| PREDICTED: similar to CG5278-PA [Apis mellifera]	1.28154	2.43098	0.0383707	1.62257	3.07924	0.01091
SEX-LxN-C19218	SE_U14250	gi|193697797|ref|XP_001950891.1| PREDICTED: similar to caspase-1 [Acyrthosiphon pisum]	1.85949	3.62878	0.000172123	1.62244	3.07896	0.000413656
SEX-LxN-C3604	SE_U08425	gi|116292895|gb|ABJ97708.1| CYP6AB4 [Bombyx mandarina]	1.96394	3.90126	0.00103071	1.62182	3.07764	0.00393967
SEX-LxN-C164_anti	SE_U16717	gi|56718390|gb|AAW24481.1| prophenol oxidase activating enzyme 3 [Spodoptera litura]	1.3271	2.50899	0.00161037	1.61767	3.06878	0.000281126
SEX-LxN-C16127	SE_U12748	gi|272979598|gb|ACZ97415.1| cytochrome P450 CYP333B8 [Zygaena filipendulae]	1.4166	2.66955	0.00230361	1.61665	3.06662	0.00165338
SEX-LxN-C4262	SE_U20854	gi|113865941|ref|NP_001038956.1| ecdysteroid 22-kinase [Bombyx mori] gi|111924417|dbj|BAF02792.1| ecdysteroid 22-phosphate [Bombyx mori]	1.99604	3.98903	0.000384401	1.61596	3.06515	0.0251284
SEX-LxN-C18954_sense	SE_U02991	gi|2282473|dbj|BAA21640.1| xanthine dehydrogenase [Bombyx mori]	1.30392	2.46899	0.000229094	1.6157	3.06461	3.57723e-05
SEX-LxN-C3173	SE_U31820	gi|340541635|gb|AEK50323.1| Repat8 [Spodoptera exigua]	1.57038	2.96982	0.0246325	1.61123	3.05512	0.0229353
SEX-LxN-C760	SE_U18363	gi|268306438|gb|ACY95340.1| ribosomal protein L10A [Manduca sexta]	1.27176	2.41456	0.00261711	1.61068	3.05395	0.000283029
SEX-LxN-C5984_sense	SE_U14081	gi|145286562|gb|ABP52098.1| lysozyme-like protein 1 [Antheraea mylitta]	1.04923	2.06943	0.00268212	1.60933	3.05111	4.30981e-05
SEX-LxN-C7047_anti	SE_U57028	gi|270009636|gb|EFA06084.1| hypothetical protein TcasGA2_TC008921 [Tribolium castaneum]	1.81508	3.5188	0.00600384	1.60915	3.05071	0.00645768
SEX-LxN-C16563	SE_U20259	gi|270012658|gb|EFA09106.1| hypothetical protein TcasGA2_TC015228 [Tribolium castaneum]	2.32014	4.99379	0.000527839	1.60528	3.04256	0.000231769
SEX-LxN-C14043_sense	SE_U09954	gi|18202160|sp|O76537.1|PGRP_TRINI RecName: Full=Peptidoglycan recognition protein; Flags: Precursor gi|3342529|gb|AAC31820.1| peptidoglycan recognition protein precursor [Trichoplusia ni]	1.01511	2.02105	0.00900711	1.59484	3.0206	0.000468264
SEX-LxN-C15391	SE_U21651	gi|223671398|tpd|FAA00651.1| TPA: putative cuticle protein [Bombyx mori]	1.54826	2.92464	0.0112186	1.59431	3.0195	0.0106442
SEX-LxN-C19125	SE_U13652	gi|170576554|ref|XP_001893676.1| hypothetical protein Bm1_11025 [Brugia malayi] gi|158600182|gb|EDP37487.1| hypothetical protein Bm1_11025 [Brugia malayi]	1.55442	2.93715	0.00792557	1.58916	3.00874	0.00745499
SEX-LxN-C14972_sense	SE_U21330	gi|170041209|ref|XP_001848365.1| apolipoprotein D [Culex quinquefasciatus] gi|167864730|gb|EDS28113.1| apolipoprotein D [Culex quinquefasciatus]	2.08862	4.25342	0.000524679	1.58915	3.00871	0.00121309
SEX-LxN-C10753	SE_U06881	gi|270013489|gb|EFA09937.1| hypothetical protein TcasGA2_TC012090 [Tribolium castaneum]	2.05786	4.16369	0.000896143	1.58821	3.00676	0.0106172
SEX-LxN-C1371	SE_U18629	gi|91095049|ref|XP_972102.1| PREDICTED: similar to GA12046-PA [Tribolium castaneum] gi|270014768|gb|EFA11216.1| hypothetical protein TcasGA2_TC005180 [Tribolium castaneum]	2.57432	5.95592	0.000634958	1.587	3.00424	0.005092
SEX-LxN-C1995	SE_U18273	gi|183979247|dbj|BAG30785.1| similar to CG9701-PA [Papilio xuthus]	1.2016	2.29995	0.00845569	1.58338	2.9967	0.000915155
SEX-LxN-C14674_anti	SE_U03205	gi|56418419|gb|AAV91017.1| hemolymph proteinase 19 [Manduca sexta]	1.69109	3.22901	0.00123137	1.58327	2.99648	0.00426427
SEX-LxN-C15775_anti	SE_U15875	gi|148298652|ref|NP_001091832.1| eukaryotic initiation factor 4E-1 [Bombyx mori] gi|119496911|gb|ABL75549.1| eukaryotic initiation factor 4E-1 [Bombyx mori]	2.03281	4.092	0.0142501	1.5798	2.98928	0.0291648
SEX-LxN-C9818	SE_U26182	gi|327268502|ref| XP_003219036.1| ATP-binding cassette sub-family G member 1-like [Anolis carolinensis]	1.23902	2.36039	0.0294528	1.57953	2.98872	0.00155427
SEX-LxN-C10229	SE_U20190	gi|6649944|gb|AAF21642.1|AF032873_1 inebriated protein [Manduca sexta]	1.61243	3.05766	0.0003188	1.57764	2.98481	0.000467423
SEX-LxN-C16394_sense	SE_U12052	gi|27151864|gb|AAM28480.2|AF482905_1 acyl-CoA desaturase HassGATD [Helicoverpa assulta]	1.51516	2.8583	0.0105775	1.57509	2.97954	7.11797e-06
SEX-LxN-C5275_anti	SE_U09710	gi|183979382|dbj|BAG30743.1| branched-chain-amino-acid transaminase [Papilio xuthus]	1.17586	2.25928	0.00254643	1.57215	2.97347	0.00158468
SEX-LxN-C16249	SE_U20327	gi|193713712|ref|XP_001952048.1| PREDICTED: similar to Probable nucleolar GTP-binding protein 1 [Acyrthosiphon pisum]	1.13202	2.19165	0.00381014	1.56956	2.96814	0.000214677
SEX-LxN-C4221	SE_U18646	gi|170052299|ref|XP_001862159.1| conserved hypothetical protein [Culex quinquefasciatus] gi|167873184|gb|EDS36567.1| conserved hypothetical protein [Culex quinquefasciatus]	1.75723	3.38048	9.25707e-05	1.56856	2.96608	7.16265e-05
SEX-LxN-C13284	SE_U10562	gi|21552589|gb|AAM54724.1| cytochrome P450 monooxygenase CYP321A1 [Helicoverpa zea]	1.14712	2.21472	0.039728	1.56696	2.9628	0.0159771
SEX-LxN-C10956	SE_U03169	gi|47217009|emb|CAG01637.1| unnamed protein product [Tetraodon nigroviridis]	1.04329	2.06093	0.00941023	1.56681	2.96249	9.68888e-05
SEX-LxN-C253	SE_U11107	gi|156549111|ref|XP_001607609.1| PREDICTED: similar to inwardly rectifying k+ channel, putative [Nasonia vitripennis]	1.99411	3.98369	1.43057e-05	1.5661	2.96104	0.000189904
SEX-LxN-C16502	SE_U08229	gi|15290529|gb|AAK94897.1|AF281654_1 mRNA cap-binding protein eIF4E [Spodoptera frugiperda]	1.51125	2.85058	0.00829118	1.56466	2.95808	0.0188459
SEX-LxN-C9442	SE_U24430	gi|281398208|gb|ADA67927.1| putative lysozyme [Bombyx mori]	1.17119	2.25197	0.0225418	1.56332	2.95533	0.0157901
SEX-LxN-C11961	SE_U12539	gi|110826028|gb|ABH01082.1| esterase [Sesamia nonagrioides]	1.01422	2.0198	0.00507982	1.5629	2.95447	0.00671448
SEX-LxN-C9614	SE_U17552	gi|91086427|ref|XP_967835.1| PREDICTED: similar to putative esterase [Tribolium castaneum]	1.24507	2.3703	0.0125356	1.56081	2.95019	0.00773741
SEX-LxN-C16169	SE_U15421	gi|91079302|ref|XP_966978.1| PREDICTED: similar to CG11859 CG11859-PA [Tribolium castaneum] gi|270004321|gb|EFA00769.1| hypothetical protein TcasGA2_TC003655 [Tribolium castaneum]	1.28982	2.44498	0.0339096	1.55885	2.94619	0.0196833
SEX-LxN-C2966	SE_U10757	gi|7638425|gb|AAF65467.1|AF250910_1 death-associated small cytoplasmic leucine-rich protein SCLP [Manduca sexta]	1.94336	3.84601	0.0137204	1.55275	2.93375	0.0257378
SEX-LxN-C1375	SE_U18743	gi|190702371|gb|ACE75264.1| DNA Pol B2 domain-containing protein [Glyptapanteles flavicoxis]	1.50449	2.83724	0.000821769	1.54517	2.91839	3.4129e-05
SEX-LxN-C6898	SE_U03473	gi|18700461|dbj|BAB85198.1| Titin-like protein [Bombyx mori]	1.34707	2.54394	0.00766457	1.54513	2.91831	0.00444476
SEX-LxN-C13151	SE_U15871	gi|189235507|ref|XP_001809330.1| PREDICTED: similar to CG4585 CG4585-PA [Tribolium castaneum]	1.63188	3.09918	9.14332e-05	1.54497	2.91799	0.0186718
SEX-LxN-C61_anti	SE_U20202	gi|112982753|ref|NP_001036902.1| transcription factor BmEts [Bombyx mori] gi|32997078|dbj|BAC79385.1| transcription factor BmEts [Bombyx mori]	1.86471	3.64194	0.0186955	1.54389	2.91581	0.0295893
SEX-LxN-C19122	SE_U18646	gi|170052299|ref|XP_001862159.1| conserved hypothetical protein [Culex quinquefasciatus] gi|167873184|gb|EDS36567.1| conserved hypothetical protein [Culex quinquefasciatus]	1.75239	3.36916	4.29788e-05	1.5428	2.9136	8.18632e-05
SEX-LxN-C12765	SE_U17556	gi|112984068|ref|NP_001037424.1| yellow2 [Bombyx mori] gi|86450719|gb|ABC96695.1| yellow-fa [Bombyx mori]	1.20221	2.30092	0.00583769	1.54252	2.91303	0.0017815
SEX-LxN-C15520	SE_U10536	gi|112984054|ref|NP_001037422.1| yellow1 [Bombyx mori] gi|86450717|gb|ABC96694.1| yellow-d [Bombyx mori]	1.57398	2.97726	0.0187928	1.54248	2.91294	0.00508955
SEX-LxN-C1891	SE_U10430	gi|91084741|ref|XP_971031.1| PREDICTED: similar to apolipoprotein D [Tribolium castaneum] gi|270008943|gb|EFA05391.1| hypothetical protein TcasGA2_TC015563 [Tribolium castaneum]	2.09094	4.26024	0.000394178	1.53589	2.89967	0.00135389
SEX-LxN-C14006_anti	SE_U15875	gi|148298652|ref|NP_001091832.1| eukaryotic initiation factor 4E-1 [Bombyx mori] gi|119496911|gb|ABL75549.1| eukaryotic initiation factor 4E-1 [Bombyx mori]	1.46052	2.75208	0.0127382	1.53484	2.89757	0.0295879
SEX-LxN-C479	SE_U49027	gi|255653084|gb|ACU24740.1| RE74637p [Drosophila melanogaster]	1.602	3.03565	0.00497795	1.5344	2.89667	0.00626243
SEX-LxN-C10743	SE_U14148	gi|56418423|gb|AAV91019.1| hemolymph proteinase 21 [Manduca sexta]	1.14477	2.21111	0.0134746	1.53422	2.89632	0.00306932
SEX-LxN-C16168	SE_U21824	gi|241644606|ref|XP_002409668.1| poly [ADP-ribose] polymerase, putative [Ixodes scapularis] gi|215501402|gb|EEC10896.1| poly [ADP-ribose] polymerase, putative [Ixodes scapularis]	1.44928	2.73072	0.034152	1.53311	2.89408	0.0264334
SEX-LxN-C4953	SE_U05093	gi|2282473|dbj|BAA21640.1| xanthine dehydrogenase [Bombyx mori]	1.13803	2.2008	0.000666945	1.53191	2.89169	7.87842e-05
SEX-LxN-C15521	SE_U10536	gi|112984054|ref|NP_001037422.1| yellow1 [Bombyx mori] gi|86450717|gb|ABC96694.1| yellow-d [Bombyx mori]	1.58132	2.99244	0.0163924	1.53045	2.88875	0.00619638
SEX-LxN-C3779	SE_U15570	gi|238915971|gb|ACR78452.1| C-type lectin [Heliothis virescens]	1.3954	2.63062	0.00592783	1.52941	2.88667	0.010813
SEX-LxN-C7244	SE_U04865	gi|91082385|ref|XP_968820.1| PREDICTED: similar to alpha-tocopherol transfer protein [Tribolium castaneum] gi|270007501|gb|EFA03949.1| hypothetical protein TcasGA2_TC014093 [Tribolium castaneum]	1.43141	2.6971	0.00142516	1.52733	2.88252	0.00150871
SEX-LxN-C2537_sense	SE_U27392	gi|195170206|ref|XP_002025904.1| GL10179 [Drosophila persimilis] gi|194110768|gb|EDW32811.1| GL10179 [Drosophila persimilis]	1.95603	3.87994	0.00151819	1.52141	2.87071	0.00304679
SEX-LxN-C1032	SE_U20788	gi|114052392|ref|NP_001040509.1| S-adenosylmethionine synthetase [Bombyx mori] gi|95102576|gb|ABF51226.1| S-adenosylmethionine synthetase [Bombyx mori]	1.16636	2.24445	0.00136936	1.52071	2.86932	0.000501256
SEX-LxN-C2106_sense	SE_U14143	gi|114050837|ref|NP_001040409.1| eukaryotic translation initiation factor 4E-binding protein 2 [Bombyx mori] gi|95102784|gb|ABF51333.1| eukaryotic translation initiation factor 4E-binding protein 2 [Bombyx mori]	1.44166	2.71633	0.000552952	1.51793	2.86381	0.00104375
SEX-LxN-C988	SE_U12706	gi|18202160|gb| O76537.1| RecName: Full=Peptidoglycan recognition protein; Flags: Precursor Trichoplusia ni	1.35895	2.56499	0.0114018	1.51712	2.86219	0.0180987
SEX-LxN-C10498	SE_U21577	gi|195488294|ref|XP_002092253.1| GE11768 [Drosophila yakuba] gi|194178354|gb|EDW91965.1| GE11768 [Drosophila yakuba]	1.39977	2.63859	0.0102505	1.5168	2.86155	0.00183762
SEX-LxN-C18282	SE_U01225	gi|270004891|gb|EFA01339.1| hypothetical protein TcasGA2_TC003708 [Tribolium castaneum]	1.40065	2.6402	0.00327145	1.51208	2.85222	0.00667033
SEX-LxN-C18970_sense	SE_U22332	gi|195029849|ref|XP_001987784.1| GH19761 [Drosophila grimshawi] gi|193903784|gb|EDW02651.1| GH19761 [Drosophila grimshawi]	1.9573	3.88334	0.000490111	1.51155	2.85115	0.000640392
SEX-LxN-C389	SE_U10430	gi|91084741|ref|XP_971031.1| PREDICTED: similar to apolipoprotein D [Tribolium castaneum] gi|270008943|gb|EFA05391.1| hypothetical protein TcasGA2_TC015563 [Tribolium castaneum]	1.98905	3.96977	0.000178334	1.5113	2.85066	0.000859627
SEX-LxN-C1065	SE_U21719	gi|156537163|ref|XP_001603894.1| PREDICTED: similar to ENSANGP00000018877 [Nasonia vitripennis]	1.80203	3.48711	0.00425561	1.51097	2.85001	0.0110169
SEX-LxN-C16878	SE_U19425	gi|82792665|gb|ABB91378.1| chemosensory protein [Helicoverpa assulta]	1.55081	2.92981	0.00126784	1.51069	2.84946	0.00148649
SEX-LxN-C5074_sense	SE_U19080	gi|195124321|ref|XP_002006642.1| GI18471 [Drosophila mojavensis] gi|193911710|gb|EDW10577.1| GI18471 [Drosophila mojavensis]	1.68104	3.20659	4.6366e-05	1.51028	2.84865	4.12546e-05
SEX-LxN-C12060	SE_U26115	gi|194766291|ref|XP_001965258.1| GF24197 [Drosophila ananassae] gi|190617868|gb|EDV33392.1| GF24197 [Drosophila ananassae]	1.54139	2.91075	0.000579285	1.50934	2.84679	0.000612018
SEX-LxN-C4455	SE_U14846	gi|270014673|gb|EFA11121.1| hypothetical protein TcasGA2_TC004721 [Tribolium castaneum]	1.04695	2.06616	0.0119873	1.5068	2.84178	0.0050158
SEX-LxN-C7017	SE_U04381	gi|158297247|ref|XP_317515.4| AGAP007957-PA [Anopheles gambiae str. PEST] gi|157015102|gb|EAA12861.4| AGAP007957-PA [Anopheles gambiae str. PEST]	1.02239	2.03129	0.00813501	1.50654	2.84128	0.00259316
SEX-LxN-C10741	SE_U04636	gi|270009636|gb|EFA06084.1| hypothetical protein TcasGA2_TC008921 [Tribolium castaneum]	1.61702	3.06741	0.00471919	1.50607	2.84035	0.00178762
SEX-LxN-C7676	SE_U11011	gi|195057941|ref|XP_001995353.1| GH23114 [Drosophila grimshawi] gi|193899559|gb|EDV98425.1| GH23114 [Drosophila grimshawi]	1.41104	2.65929	0.00128583	1.49887	2.82622	0.00100268
SEX-LxN-C1511	SE_U11430	gi|149689114|gb|ABR27900.1| cytochrome c oxidase [Triatoma infestans]	1.43651	2.70665	0.0065718	1.49178	2.81237	0.00538719
SEX-LxN-C15104	SE_U28272	gi|270011021|gb|EFA07469.1| cathepsin B precursor [Tribolium castaneum]	1.61686	3.06706	0.000618519	1.49099	2.81081	0.00470765
SEX-LxN-C18461	SE_U04354	gi|112984054|ref|NP_001037422.1| yellow1 [Bombyx mori] gi|86450717|gb|ABC96694.1| yellow-d [Bombyx mori]	1.5734	2.97605	0.0185324	1.49044	2.80974	0.00519152
SEX-LxN-C5075	SE_U19080	gi|195124321|ref|XP_002006642.1| GI18471 [Drosophila mojavensis] gi|193911710|gb|EDW10577.1| GI18471 [Drosophila mojavensis]	1.64057	3.1179	6.51824e-05	1.48872	2.80641	0.000202707
SEX-LxN-C3033	SE_U11703	gi|156968291|gb|ABU98617.1| unknown [Helicoverpa armigera]	1.56062	2.9498	0.0350319	1.48807	2.80514	0.00535381
SEX-LxN-C15740_anti	SE_U11674	gi|91087381|ref|XP_975649.1| PREDICTED: similar to O-Glycosyl hydrolase family 30 protein [Tribolium castaneum]	1.47533	2.78047	0.00822225	1.48804	2.80508	0.00700921
SEX-LxN-C16215_sense	SE_U15875	gi|148298652|ref|NP_001091832.1| eukaryotic initiation factor 4E-1 [Bombyx mori] gi|119496911|gb|ABL75549.1| eukaryotic initiation factor 4E-1 [Bombyx mori]	1.36935	2.58355	0.00644819	1.48737	2.80378	0.0111329
SEX-LxN-C10168	SE_U26348	gi|71148683|gb|AAZ28937.1| polyprotein [Phanerochaete chrysosporium RP-78]	2.09369	4.26837	0.00754131	1.48522	2.7996	0.0206509
SEX-LxN-C3915	SE_U16087	gi|91080457|ref|XP_969840.1| PREDICTED: similar to CG11490 CG11490-PA [Tribolium castaneum] gi|270005762|gb|EFA02210.1| hypothetical protein TcasGA2_TC007868 [Tribolium castaneum]	1.28259	2.43275	0.00153851	1.48066	2.79077	0.00103878
SEX-LxN-C656_sense	SE_U13872	gi|5833948|gb|AAD53751.1|AF172845_1 death-associated LIM only protein DALP [Manduca sexta]	1.4402	2.71359	0.0014714	1.47144	2.77299	0.000800605
SEX-LxN-C17460_sense	SE_U10731	gi|91094593|ref|XP_970561.1| PREDICTED: similar to antennae-rich cytochrome P450 [Tribolium castaneum] gi|270016410|gb|EFA12856.1| cytochrome P450 345A1 [Tribolium castaneum]	1.55084	2.92988	0.0170322	1.47051	2.77121	0.0154129
SEX-LxN-C15797	SE_U11796	gi|91076018|ref|XP_971559.1| PREDICTED: similar to CG14567 CG14567-PA [Tribolium castaneum] gi|270014604|gb|EFA11052.1| hypothetical protein TcasGA2_TC004646 [Tribolium castaneum]	1.16773	2.24657	0.000207266	1.46964	2.76953	0.000227817
SEX-LxN-C3780	SE_U15570	gi|238915971|gb|ACR78452.1| C-type lectin [Heliothis virescens]	1.31589	2.48955	0.00383122	1.46464	2.75994	0.00885213
SEX-LxN-C18658	SE_U18629	gi|91095049|ref|XP_972102.1| PREDICTED: similar to GA12046-PA [Tribolium castaneum] gi|270014768|gb|EFA11216.1| hypothetical protein TcasGA2_TC005180 [Tribolium castaneum]	2.3238	5.0065	0.000601883	1.46234	2.75556	0.00494367
SEX-LxN-C2957	SE_U22332	gi|195029849|ref|XP_001987784.1| GH19761 [Drosophila grimshawi] gi|193903784|gb|EDW02651.1| GH19761 [Drosophila grimshawi]	1.9096	3.75706	0.0010662	1.46214	2.75517	0.00259292
SEX-LxN-C11578	SE_U25623	gi|251752776|dbj|BAH83643.1| enhancer of split mbeta [Bombyx mori]	1.29742	2.45789	0.00286213	1.4613	2.75357	0.000119681
SEX-LxN-C18567_anti	SE_U20702	gi|270006660|gb|EFA03108.1| hypothetical protein TcasGA2_TC013018 [Tribolium castaneum]	1.17492	2.25781	0.016498	1.46129	2.75355	0.00712202
SEX-LxN-C17231_sense	SE_U10066	gi|224495116|gb|ACN52067.1| insect intestinal mucin 3 [Mamestra configurata]	1.5436	2.91522	0.00778039	1.46065	2.75232	0.0130135
SEX-LxN-C392	SE_U14163	gi|73671225|gb|AAZ80044.1| diapause bioclock protein [Bombyx mandarina]	1.13341	2.19376	0.00784747	1.46056	2.75214	0.00313145
SEX-LxN-C16756_sense	SE_U09709	gi|91081353|ref|XP_971021.1| PREDICTED: similar to AGAP004464-PA [Tribolium castaneum] gi|270005192|gb|EFA01640.1| hypothetical protein TcasGA2_TC007210 [Tribolium castaneum]	1.43399	2.70192	0.0112308	1.45802	2.7473	0.0109824
SEX-LxN-C8191	SE_U24462	gi|195963335|ref|NP_001124379.1| diuretic hormone 31 [Bombyx mori] gi|191175142|dbj|BAG49567.1| diuretic hormone 31 precursor [Bombyx mori]	1.21943	2.32854	4.28169e-05	1.45608	2.74361	0.000342485
SEX-LxN-C2297	SE_U10628	gi|157115782|ref|XP_001652694.1| hypothetical protein AaeL_AAEL007342 [Aedes aegypti] gi|108876762|gb|EAT40987.1| conserved hypothetical protein [Aedes aegypti]	1.56184	2.9523	0.00263326	1.45573	2.74294	0.00285139
SEX-LxN-C4705	SE_U14988	gi|189236096|ref|XP_973523.2| PREDICTED: similar to tubulin-specific chaperone e [Tribolium castaneum] gi|270005619|gb|EFA02067.1| hypothetical protein TcasGA2_TC007700 [Tribolium castaneum]	1.00924	2.01285	0.00796263	1.45126	2.73446	0.00274123
SEX-LxN-C2896	SE_U22332	gi|195029849|ref|XP_001987784.1| GH19761 [Drosophila grimshawi] gi|193903784|gb|EDW02651.1| GH19761 [Drosophila grimshawi]	1.92905	3.80803	0.000361522	1.44934	2.73083	0.00129988
SEX-LxN-C18306	SE_U23724	gi|14211145|gb|AAK57342.1| thrombin inhibitor infestin precursor [Triatoma infestans]	1.5895	3.00946	0.00520594	1.44641	2.72528	0.00237149
SEX-LxN-C223_sense	SE_U13026	gi|110759446|ref|XP_001120016.1| PREDICTED: similar to erv1-like growth factor [Apis mellifera]	1.03052	2.04276	0.0117714	1.44301	2.71887	0.00106103
SEX-LxN-C2164	SE_U19245	gi|47207354|emb|CAF98955.1| unnamed protein product [Tetraodon nigroviridis]	1.02334	2.03262	0.00725266	1.43955	2.71236	0.00208433
SEX-LxN-C1907	SE_U11624	gi|125977496|ref|XP_001352781.1| GA10272 [Drosophila pseudoobscura pseudoobscura] gi|54641531|gb|EAL30281.1| GA10272 [Drosophila pseudoobscura pseudoobscura]	1.72958	3.31632	0.0040882	1.43873	2.71083	0.00322646
SEX-LxN-C9339	SE_U16950	gi|110756545|ref|XP_001121721.1| PREDICTED: similar to CG33519-PB [Apis mellifera]	1.23797	2.35867	0.000666938	1.43866	2.71069	0.000980268
SEX-LxN-C14195	SE_U21944	gi|158288688|ref|XP_310533.4| AGAP000550-PA [Anopheles gambiae str. PEST] gi|157018689|gb|EAA06289.4| AGAP000550-PA [Anopheles gambiae str. PEST]	1.82444	3.54168	0.000356841	1.43225	2.69867	0.00151364
SEX-LxN-C5091	SE_U22528	gi|157167854|ref|XP_001662433.1| MSF1 protein, putative [Aedes aegypti] gi|108871291|gb|EAT35516.1| MSF1 protein, putative [Aedes aegypti]	1.21676	2.32424	0.000753304	1.42524	2.68559	0.000418412
SEX-LxN-C16023	SE_U18035	gi|91085959|ref|XP_971351.1| PREDICTED: similar to lethal (1) G0004 CG11738-PA [Tribolium castaneum] gi|270010173|gb|EFA06621.1| hypothetical protein TcasGA2_TC009539 [Tribolium castaneum]	1.06597	2.09357	0.00474268	1.42363	2.68259	0.000977005
SEX-LxN-C9726	SE_U16867	gi|2282473|dbj|BAA21640.1| xanthine dehydrogenase [Bombyx mori]	1.0087	2.01209	0.00494444	1.42203	2.67963	0.000657583
SEX-LxN-C5839_sense	SE_U20327	gi|193713712|ref|XP_001952048.1| PREDICTED: similar to Probable nucleolar GTP-binding protein 1 [Acyrthosiphon pisum]	1.06888	2.0978	0.00270812	1.41935	2.67466	0.000268525
SEX-LxN-C17372	SE_U10173	gi|14211145|gb|AAK57342.1| thrombin inhibitor infestin precursor [Triatoma infestans]	1.61473	3.06254	0.00336518	1.41788	2.67193	0.00168086
SEX-LxN-C1407	SE_U17366	gi|66511275|ref|XP_392408.2| PREDICTED: similar to CG31004-PA, isoform A isoform 1 [Apis mellifera]	1.75731	3.38068	0.000328905	1.41654	2.66945	0.00125602
SEX-LxN-C16372	SE_U16109	gi|29650237|gb|AAO85803.1| integrin alpha 1 [Pseudoplusia includens]	1.65747	3.15462	8.0222e-05	1.40553	2.64916	0.00160364
SEX-LxN-C939	SE_U14600	gi|157115782|ref|XP_001652694.1| hypothetical protein AaeL_AAEL007342 [Aedes aegypti] gi|108876762|gb|EAT40987.1| conserved hypothetical protein [Aedes aegypti]	1.55998	2.9485	0.000874333	1.40492	2.64803	0.00112236
SEX-LxN-C7000	SE_U02137	gi|29650237|gb|AAO85803.1| integrin alpha 1 [Pseudoplusia includens]	1.63847	3.11335	7.14703e-05	1.40269	2.64394	0.000993835
SEX-LxN-C5212	SE_U13026	gi|110759446|ref|XP_001120016.1| PREDICTED: similar to erv1-like growth factor [Apis mellifera]	1.11276	2.16259	0.00202158	1.40244	2.64348	0.000386048
SEX-LxN-C681	SE_U24406	gi|158296121|ref|XP_316620.3| AGAP006593-PA [Anopheles gambiae str. PEST] gi|157016361|gb|EAA11667.3| AGAP006593-PA [Anopheles gambiae str. PEST]	1.37792	2.59893	0.000283628	1.39711	2.63373	0.001092
SEX-LxN-C18861	SE_U08279	gi|14211145|gb|AAK57342.1| thrombin inhibitor infestin precursor [Triatoma infestans]	1.48195	2.79326	0.00440127	1.39634	2.63232	0.0021556
SEX-LxN-C9937	SE_U03205	gi|56418419|gb|AAV91017.1| hemolymph proteinase 19 [Manduca sexta]	1.42872	2.69208	0.0114924	1.3945	2.62897	0.00217107
SEX-LxN-C11283	SE_U17472	gi|242009731|ref|XP_002425636.1| conserved hypothetical protein [Pediculus humanus corporis] gi|212509529|gb|EEB12898.1| conserved hypothetical protein [Pediculus humanus corporis]	1.43843	2.71026	0.00658353	1.39253	2.62539	0.00118686
SEX-LxN-C14051_anti	SE_U18087	gi|114052422|ref|NP_001040128.1| glucosamine-6-phosphate N-acetyltransferase [Bombyx mori] gi|87248141|gb|ABD36123.1| glucosamine-6-phosphate N-acetyltransferase [Bombyx mori]	1.16767	2.24649	0.00321424	1.39024	2.62123	0.00107597
SEX-LxN-C17075	SE_U14450	gi|66536215|ref|XP_624664.1| PREDICTED: similar to Innexin inx7 (Innexin-7) (Gap junction protein prp7) (Pas-related protein 7) [Apis mellifera]	1.78463	3.44531	0.000130053	1.38931	2.61953	0.00026433
SEX-LxN-C17092_sense	SE_U10731	gi|91094593|ref|XP_970561.1| PREDICTED: similar to antennae-rich cytochrome P450 [Tribolium castaneum] gi|270016410|gb|EFA12856.1| cytochrome P450 345A1 [Tribolium castaneum]	1.53702	2.90194	0.013596	1.38816	2.61744	0.0183197
SEX-LxN-C5537_anti	SE_U10847	gi|110762568|ref|XP_001121713.1| PREDICTED: similar to CG32521-PA, isoform A [Apis mellifera]	1.24588	2.37163	0.0191771	1.38568	2.61296	0.00324834
SEX-LxN-C3317	SE_U21815	gi|6671050|gb|AAF23078.1|AF128867_1 glutathione S-transferase [Choristoneura fumiferana]	1.62563	3.08578	0.00140872	1.38336	2.60875	0.0019853
SEX-LxN-C19058	SE_U10173	gi|14211145|gb|AAK57342.1| thrombin inhibitor infestin precursor [Triatoma infestans]	1.57735	2.98421	0.00427791	1.38215	2.60656	0.00304049
SEX-LxN-C3039_sense	SE_U22332	gi|195029849|ref|XP_001987784.1| GH19761 [Drosophila grimshawi] gi|193903784|gb|EDW02651.1| GH19761 [Drosophila grimshawi]	1.78621	3.44907	0.00068179	1.37985	2.60242	0.0013472
SEX-LxN-C7078	SE_U24889	gi|56418411|gb|AAV91013.1| hemolymph proteinase 16 [Manduca sexta]	1.02101	2.02934	0.00556115	1.37933	2.60148	0.00422277
SEX-LxN-C18847_anti	SE_U20904	gi|91082273|ref|XP_973593.1| PREDICTED: similar to conserved hypothetical protein [Tribolium castaneum] gi|270007211|gb|EFA03659.1| hypothetical protein TcasGA2_TC013754 [Tribolium castaneum]	1.07051	2.10017	0.00854215	1.37897	2.60082	0.00189718
SEX-LxN-C8180	SE_U00476	gi|91080607|ref| XP_967476.1 | similar to scavenger receptor cysteine-rich protein isoform 1 [Tribolium castaneum]	1.47374	2.7774	0.00182655	1.37568	2.5949	0.00327863
SEX-LxN-C3230	SE_U01245	gi|270013649|gb|EFA10097.1| hypothetical protein TcasGA2_TC012276 [Tribolium castaneum]	1.2028	2.30186	0.00649939	1.37395	2.5918	0.000998495
SEX-LxN-C20256_sense	SE_U11265	gi|156552185|ref|XP_001606006.1| PREDICTED: similar to EG:8D8.7 [Nasonia vitripennis]	1.47993	2.78935	0.000330593	1.37159	2.58756	9.70039e-05
SEX-LxN-C8678	SE_U04123	gi|169234928|ref|NP_001108405.1| titin1 [Bombyx mori] gi|18700459|dbj|BAB85197.1| Titin-like protein [Bombyx mori]	1.09873	2.14165	0.0106618	1.37083	2.58619	0.0110938
SEX-LxN-C1405	SE_U08178	gi|223671398|tpd|FAA00651.1| TPA: putative cuticle protein [Bombyx mori]	1.41708	2.67045	0.0113425	1.36986	2.58446	0.0115746
SEX-LxN-C1873	SE_U19524	gi|383931941|gb|AFH57132.1| Repat12 [Spodoptera exigua]	1.29655	2.4564	0.010218	1.3695	2.58381	0.00799364
SEX-LxN-C1442	SE_U22100	gi|270014673|gb|EFA11121.1| hypothetical protein TcasGA2_TC004721 [Tribolium castaneum]	1.07435	2.10577	0.0137904	1.36902	2.58295	0.006682
SEX-LxN-C19937	SE_U42971	gi|156552185|ref|XP_001606006.1| PREDICTED: similar to EG:8D8.7 [Nasonia vitripennis]	1.60175	3.03512	0.000347983	1.36873	2.58243	0.000651631
SEX-LxN-C18569_sense	SE_U19232	gi|110750852|ref|XP_396511.3| PREDICTED: similar to Ets at 98B CG5583-PA [Apis mellifera]	1.20037	2.29798	0.0036715	1.36719	2.57968	0.00161563
SEX-LxN-C3253	SE_U10131	gi|170036501|ref|XP_001846102.1| conserved hypothetical protein [Culex quinquefasciatus] gi|167879170|gb|EDS42553.1| conserved hypothetical protein [Culex quinquefasciatus]	1.8032	3.48993	1.13206e-05	1.36673	2.57886	5.07721e-05
SEX-LxN-C12962	SE_U00416	gi|157115843|ref|XP_001658309.1| threonyl-tRNA synthetase [Aedes aegypti] gi|108883479|gb|EAT47704.1| threonyl-tRNA synthetase [Aedes aegypti]	1.33301	2.51928	0.00241908	1.36547	2.5766	0.00218762
SEX-LxN-C17351	SE_U21805	gi|170063137|ref|XP_001866971.1| conserved hypothetical protein [Culex quinquefasciatus] gi|167880878|gb|EDS44261.1| conserved hypothetical protein [Culex quinquefasciatus]	1.74069	3.34195	0.00775315	1.36246	2.57123	0.0210271
SEX-LxN-C10352_anti	SE_U25283	gi|47220657|emb|CAG06579.1| unnamed protein product [Tetraodon nigroviridis]	1.30181	2.46539	0.000109154	1.36037	2.5675	0.00077413
SEX-LxN-C785	SE_U15047	gi|171740909|gb|ACB54949.1| fatty acid-binding protein 2 [Helicoverpa armigera]	1.34287	2.53655	0.00253567	1.35362	2.55553	0.00284901
SEX-LxN-C18845	SE_U14450	gi|66536215|ref|XP_624664.1| PREDICTED: similar to Innexin inx7 (Innexin-7) (Gap junction protein prp7) (Pas-related protein 7) [Apis mellifera]	1.65317	3.14525	0.00138657	1.353	2.55443	0.0195756
SEX-LxN-C10257	SE_U25723	gi|161076705|ref|NP_001027222.2| Muscle-specific protein 300, isoform D [Drosophila melanogaster] gi|157400075|gb|AAZ66446.2| Muscle-specific protein 300, isoform D [Drosophila melanogaster]	1.34572	2.54156	0.0036153	1.35166	2.55205	0.00294719
SEX-LxN-C2885	SE_U11265	gi|156552185|ref|XP_001606006.1| PREDICTED: similar to EG:8D8.7 [Nasonia vitripennis]	1.61481	3.06271	0.000275257	1.34792	2.54546	0.000765669
SEX-LxN-C1459	SE_U15482	gi|56462320|gb|AAV91443.1| putative secreted peptide 30 [Lonomia obliqua]	1.08389	2.11975	0.00152852	1.34725	2.54427	0.0160713
SEX-LxN-C2597	SE_U17376	gi|242005669|ref|XP_002423685.1| conserved hypothetical protein [Pediculus humanus corporis] gi|212506861|gb|EEB10947.1| conserved hypothetical protein [Pediculus humanus corporis]	1.37998	2.60264	0.00532545	1.34273	2.53631	0.00622925
SEX-LxN-C19565	SE_U60119	gi|195575859|ref|XP_002077794.1| GD22887 [Drosophila simulans] gi|194189803|gb|EDX03379.1| GD22887 [Drosophila simulans]	1.04983	2.07029	0.0161275	1.34227	2.5355	0.000871621
SEX-LxN-C14341	SE_U16929	gi|114051806|ref|NP_001040184.1| dermal papilla derived protein 13 [Bombyx mori] gi|87248311|gb|ABD36208.1| dermal papilla derived protein 13 [Bombyx mori]	1.23199	2.34891	0.0161415	1.34097	2.53322	0.0161212
SEX-LxN-C15401_sense	SE_U12570	gi|5833948|gb|AAD53751.1|AF172845_1 death-associated LIM only protein DALP [Manduca sexta]	1.4838	2.79684	0.0219476	1.33297	2.51921	0.0138939
SEX-LxN-C17024	SE_U21672	gi|156550233|ref|XP_001602081.1| PREDICTED: similar to zinc finger protein, putative [Nasonia vitripennis]	1.34084	2.533	0.000160208	1.33272	2.51876	0.000125824
SEX-LxN-C1283	SE_U13874	gi|114051762|ref|NP_001040427.1| archease [Bombyx mori] gi|95102850|gb|ABF51366.1| archease [Bombyx mori]	1.14628	2.21343	0.00011311	1.33211	2.51771	0.000100147
SEX-LxN-C3435_sense	SE_U10816	gi|195123123|ref|XP_002006059.1| GI20823 [Drosophila mojavensis] gi|193911127|gb|EDW09994.1| GI20823 [Drosophila mojavensis]	1.23854	2.3596	0.0068345	1.32734	2.5094	0.00906636
SEX-LxN-C9920	SE_U26244	gi|229892281|ref|NP_001153496.1| hypothetical protein LOC100301488 [Nasonia vitripennis]	1.36533	2.57635	0.00973844	1.32568	2.5065	0.00984905
SEX-LxN-C14310_anti	SE_U10731	gi|91094593|ref|XP_970561.1| PREDICTED: similar to antennae-rich cytochrome P450 [Tribolium castaneum] gi|270016410|gb|EFA12856.1| cytochrome P450 345A1 [Tribolium castaneum]	1.50041	2.82924	0.00931861	1.32527	2.5058	0.0128112
SEX-LxN-C17069	SE_U07485	gi|156552185|ref|XP_001606006.1| PREDICTED: similar to EG:8D8.7 [Nasonia vitripennis]	1.53983	2.90761	0.000238088	1.3244	2.50429	0.000484997
SEX-LxN-C1083	SE_U08184	gi|156552185|ref|XP_001606006.1| PREDICTED: similar to EG:8D8.7 [Nasonia vitripennis]	1.60121	3.03397	0.000171078	1.32437	2.50423	0.000646281
SEX-LxN-C17410_sense	SE_U21356	gi|156368703|ref|XP_001627832.1| predicted protein [Nematostella vectensis] gi|156214792|gb|EDO35769.1| predicted protein [Nematostella vectensis]	1.5948	3.02052	0.000487044	1.32161	2.49946	0.00101311
SEX-LxN-C6805	SE_U20681	gi|157114119|ref|XP_001652168.1| 2-oxoglutarate dehydrogenase [Aedes aegypti] gi|108877402|gb|EAT41627.1| 2-oxoglutarate dehydrogenase [Aedes aegypti]	1.41901	2.67402	0.00146615	1.32119	2.49872	0.00367799
SEX-LxN-C5283	SE_U24562	gi|169234928|ref|NP_001108405.1| titin1 [Bombyx mori] gi|18700459|dbj|BAB85197.1| Titin-like protein [Bombyx mori]	1.01562	2.02177	0.012732	1.31592	2.48962	0.0150581
SEX-LxN-C15384	SE_U22974	gi|113865941|ref|NP_001038956.1| ecdysteroid 22-kinase [Bombyx mori] gi|111924417|dbj|BAF02792.1| ecdysteroid 22-phosphate [Bombyx mori]	1.97016	3.91813	0.000128257	1.31505	2.48812	0.00124637
SEX-LxN-C14401	SE_U08483	gi|110756910|ref|XP_623223.2| PREDICTED: similar to CG32626-PC, isoform C [Apis mellifera]	1.7751	3.42262	0.00141378	1.31374	2.48584	0.00223923
SEX-LxN-C17581_anti	SE_U13957	gi|242024716|ref|XP_002432772.1| Soluble NSF attachment protein, putative [Pediculus humanus corporis] gi|212518281|gb|EEB20034.1| Soluble NSF attachment protein, putative [Pediculus humanus corporis]	1.69575	3.23945	0.00208272	1.31369	2.48577	0.00748627
SEX-LxN-C7041	SE_U15876	gi|166236926|gb|ABY86218.1| trehalase-1 [Spodoptera exigua]	1.29537	2.4544	0.00567965	1.31331	2.48512	0.00527043
SEX-LxN-C17615	SE_U02392	gi|156254836|gb|ABU62829.1| serpin-2 [Spodoptera exigua]	1.53125	2.89036	5.46133e-05	1.31268	2.48403	0.000522752
SEX-LxN-C15453	SE_U04234	gi|189240482|ref|XP_001810067.1| PREDICTED: hypothetical protein [Tribolium castaneum] gi|270011409|gb|EFA07857.1| hypothetical protein TcasGA2_TC005427 [Tribolium castaneum]	1.18293	2.27037	0.00262066	1.31167	2.48229	0.00149067
SEX-LxN-C1334	SE_U11143	gi|91076412|ref|XP_969601.1| PREDICTED: similar to AGAP011050-PA [Tribolium castaneum] gi|270002564|gb|EEZ99011.1| hypothetical protein TcasGA2_TC004879 [Tribolium castaneum]	1.04977	2.07021	0.0258044	1.31055	2.48035	0.0150839
SEX-LxN-C2341	SE_U12949	gi|148298863|ref|NP_001091773.1| SCP-related protein [Bombyx mori] gi|110559661|gb|ABG76067.1| SCP-related protein [Bombyx mori]	1.11209	2.16159	0.0133931	1.3081	2.47615	0.00762766
SEX-LxN-C15599	SE_U14252	gi|156545257|ref|XP_001604846.1| PREDICTED: similar to huntingtin interacting protein 1 [Nasonia vitripennis]	1.62337	3.08094	8.30846e-05	1.30424	2.46954	0.00041356
SEX-LxN-C12015	SE_U22643	gi|29650237|gb|AAO85803.1| integrin alpha 1 [Pseudoplusia includens]	1.77597	3.42467	8.37717e-05	1.29511	2.45396	0.000943484
SEX-LxN-C11775	SE_U01881	gi|270014225|gb|EFA10673.1| muscle-specific protein 300 [Tribolium castaneum]	1.30233	2.46628	0.0019199	1.29351	2.45123	0.00278188
SEX-LxN-C3974_sense	SE_U17197	gi|268306416|gb|ACY95329.1| ribosomal protein L30 [Manduca sexta]	1.20419	2.30408	0.003543	1.28898	2.44356	0.000465742
SEX-LxN-C9777	SE_U09520	gi|56462178|gb|AAV91372.1| hypothetical protein 4 [Lonomia obliqua]	1.28879	2.44323	0.00122569	1.28549	2.43765	0.00166299
SEX-LxN-C5699	SE_U20554	gi|157127143|ref|XP_001661054.1| sphingosine-1-phosphate phosphohydrolase [Aedes aegypti] gi|108873038|gb|EAT37263.1| sphingosine-1-phosphate phosphohydrolase [Aedes aegypti]	1.71491	3.28276	0.000188027	1.27959	2.42771	0.000547893
SEX-LxN-C3989	SE_U27778	gi|242014436|ref|XP_002427897.1| hypothetical protein Phum_PHUM351800 [Pediculus humanus corporis] gi|212512366|gb|EEB15159.1| hypothetical protein Phum_PHUM351800 [Pediculus humanus corporis]	1.01773	2.02473	0.00258549	1.27719	2.42366	1.22315e-05
SEX-LxN-C17616	SE_U13385	gi|156254836|gb|ABU62829.1| serpin-2 [Spodoptera exigua]	1.55916	2.94683	8.6108e-06	1.27359	2.41762	0.00385929
SEX-LxN-C5099	SE_U24220	gi|91081223|ref|XP_975626.1| PREDICTED: similar to AGAP003014-PA [Tribolium castaneum]	1.0244	2.03411	0.0401457	1.27304	2.41671	0.0124052
SEX-LxN-C18841	SE_U23724	gi|14211145|gb|AAK57342.1| thrombin inhibitor infestin precursor [Triatoma infestans]	1.36635	2.57817	0.0107448	1.27192	2.41483	0.00722643
SEX-LxN-C5164	SE_U24174	gi|110756949|ref|XP_392574.3| PREDICTED: similar to ankyrin repeat containing protein RGD1359242 [Apis mellifera]	2.10871	4.31306	0.000236844	1.27027	2.41207	0.00776784
SEX-LxN-C14805	SE_U11456	gi|195972030|gb|ACG61177.1| serpin-14 [Bombyx mori]	1.2008	2.29867	0.00750633	1.26993	2.41149	0.0123101
SEX-LxN-C6199	SE_U21725	gi|9624379|gb|AAF90147.1|AF274021_1 tetraspanin D107 [Manduca sexta]	1.10282	2.14774	0.0174708	1.2691	2.41012	0.0113853
SEX-LxN-C20059	SE_U12488	gi|383931957|gb|AFH57140.1| Repat20 [Spodoptera exigua]	2.04785	4.13489	0.00335741	1.26827	2.40872	0.0223455
SEX-LxN-C3490_sense	SE_U04161	gi|268306460|gb|ACY95351.1| ribosomal protein S15 [Manduca sexta]	1.20076	2.29861	0.0100069	1.26138	2.39725	0.000218793
SEX-LxN-C16545	SE_U10731	gi|91094593|ref|XP_970561.1| PREDICTED: similar to antennae-rich cytochrome P450 [Tribolium castaneum] gi|270016410|gb|EFA12856.1| cytochrome P450 345A1 [Tribolium castaneum]	1.48726	2.80355	0.0119284	1.259	2.3933	0.0217671
SEX-LxN-C1055	SE_U16087	gi|91080457|ref|XP_969840.1| PREDICTED: similar to CG11490 CG11490-PA [Tribolium castaneum] gi|270005762|gb|EFA02210.1| hypothetical protein TcasGA2_TC007868 [Tribolium castaneum]	1.1365	2.19847	0.000556999	1.25771	2.39116	0.00101301
SEX-LxN-C20292	SE_U16855	gi|56462340|gb|AAV91453.1| protease inhibitor 6 [Lonomia obliqua]	1.26763	2.40766	0.0130666	1.25417	2.3853	0.00783362
SEX-LxN-C16494	SE_U15598	gi|269146664|gb|ACZ28278.1| cytochrome c oxidase subunit VIb [Simulium nigrimanum]	1.17353	2.25562	0.00104369	1.25371	2.38454	0.00511941
SEX-LxN-C4438	SE_U26958	gi|3550820|dbj|BAA32691.1| TM4SF [Drosophila melanogaster]	1.41087	2.65898	0.000720029	1.25249	2.38253	0.00265991
SEX-LxN-C118	SE_U14250	gi|193697797|ref|XP_001950891.1| PREDICTED: similar to caspase-1 [Acyrthosiphon pisum]	1.48397	2.79717	0.000913681	1.25175	2.38131	0.00270994
SEX-LxN-C12923_anti	SE_U18716	gi|156545822|ref|XP_001606135.1| PREDICTED: similar to LD41494p [Nasonia vitripennis]	1.35375	2.55576	0.00544023	1.25172	2.38125	0.00243514
SEX-LxN-C17252	SE_U21490	gi|156968291|gb|ABU98617.1| unknown [Helicoverpa armigera]	1.35841	2.56402	0.0161554	1.25089	2.37988	0.0451609
SEX-LxN-C3914_sense	SE_U03628	gi|91083175|ref|XP_972331.1| PREDICTED: similar to metallo-beta-lactamase, putative [Tribolium castaneum] gi|270006978|gb|EFA03426.1| hypothetical protein TcasGA2_TC013413 [Tribolium castaneum]	1.03452	2.04843	8.46122e-05	1.24729	2.37396	8.82225e-05
SEX-LxN-C10797	SE_U28725	gi|242018783|ref|XP_002429853.1| conserved hypothetical protein [Pediculus humanus corporis] gi|212514871|gb|EEB17115.1| conserved hypothetical protein [Pediculus humanus corporis]	1.31571	2.48924	0.00136136	1.24699	2.37346	0.00406806
SEX-LxN-C19657	SE_U11067	gi|195580147|ref|XP_002079917.1| GD21763 [Drosophila simulans] gi|194191926|gb|EDX05502.1| GD21763 [Drosophila simulans]	1.06685	2.09485	0.00645442	1.24616	2.37209	0.00124355
SEX-LxN-C1856	SE_U16670	gi|48095590|ref|XP_392325.1| PREDICTED: similar to Dead-box-1 CG9054-PA isoform 1 [Apis mellifera]	1.89912	3.72986	3.14244e-05	1.2449	2.37002	0.00046707
SEX-LxN-C18726	SE_U00034	gi|91094779|ref|XP_968180.1| PREDICTED: similar to CG1407 CG1407-PB [Tribolium castaneum] gi|270016571|gb|EFA13017.1| hypothetical protein TcasGA2_TC001983 [Tribolium castaneum]	1.31943	2.49568	8.16592e-05	1.24333	2.36745	6.92812e-05
SEX-LxN-C6927_anti	SE_U16868	gi|170064840|ref|XP_001867695.1| conserved hypothetical protein [Culex quinquefasciatus] gi|167882068|gb|EDS45451.1| conserved hypothetical protein [Culex quinquefasciatus]	1.10086	2.14483	0.00032137	1.2432	2.36723	0.000278112
SEX-LxN-C10222	SE_U51409	gi|242000380|ref|XP_002434833.1| phopholipase D, putative [Ixodes scapularis] gi|215498163|gb|EEC07657.1| phopholipase D, putative [Ixodes scapularis]	1.7818	3.43854	0.000688576	1.24194	2.36516	0.00156379
SEX-LxN-C13413	SE_U17191	gi|91082539|ref|XP_973726.1| PREDICTED: similar to inter-alpha (globulin) inhibitor H4 (plasma Kallikrein-sensitive glycoprotein) [Tribolium castaneum]	1.20417	2.30404	0.00414629	1.24112	2.36381	0.00995683
SEX-LxN-C19198	SE_U27341	gi|383932007|gb|AFH57165.1|Repat45 [Spodoptera exigua]	1.19452	2.28869	0.0194402	1.23718	2.35737	0.0174062
SEX-LxN-C2490	SE_U20147	gi|193669165|ref|XP_001944917.1| PREDICTED: similar to CG30084 CG30084-PE [Acyrthosiphon pisum]	1.07187	2.10216	0.00656621	1.23672	2.35662	0.00241477
SEX-LxN-C1011	SE_U17600	gi|156543614|ref|XP_001604416.1| PREDICTED: similar to centaurin alpha [Nasonia vitripennis]	1.2394	2.36101	5.27561e-05	1.23583	2.35516	5.43961e-05
SEX-LxN-C4690	SE_U03662	gi|156550911|ref|XP_001602845.1| PREDICTED: similar to iPLA-2 [Nasonia vitripennis]	1.02835	2.0397	0.00337456	1.23301	2.35057	0.00242026
SEX-LxN-C2309	SE_U14303	gi|148298863|ref|NP_001091773.1| SCP-related protein [Bombyx mori] gi|110559661|gb|ABG76067.1| SCP-related protein [Bombyx mori]	1.07791	2.11097	0.0191226	1.23252	2.34978	0.0118211
SEX-LxN-C18475_sense	SE_U21725	gi|9624379|gb|AAF90147.1|AF274021_1 tetraspanin D107 [Manduca sexta]	1.00829	2.01152	0.0181021	1.23146	2.34805	0.00861493
SEX-LxN-C9864	SE_U02449	gi|56462340|gb|AAV91453.1| protease inhibitor 6 [Lonomia obliqua]	1.14748	2.21527	0.0263725	1.2307	2.3468	0.0154592
SEX-LxN-C17507_sense	SE_U14303	gi|148298863|ref|NP_001091773.1| SCP-related protein [Bombyx mori] gi|110559661|gb|ABG76067.1| SCP-related protein [Bombyx mori]	1.10206	2.14662	0.0187208	1.23066	2.34674	0.0120394
SEX-LxN-C15000	SE_U14250	gi|193697797|ref|XP_001950891.1| PREDICTED: similar to caspase-1 [Acyrthosiphon pisum]	1.46387	2.75848	0.000737309	1.23028	2.34613	0.00225765
SEX-LxN-C1750	SE_U09840	gi|383931967|gb|AFH57145.1|Repat25 [Spodoptera exigua]	1.38944	2.61977	0.00539238	1.23013	2.34589	0.00393135
SEX-LxN-C9406	SE_U24551	gi|162462084|ref|NP_001104810.1| lipophorin receptor isoform 3 [Bombyx mori] gi|84469400|dbj|BAE71408.1| lipophorin receptor [Bombyx mori]	1.32118	2.49871	0.00945945	1.22872	2.34359	0.00633623
SEX-LxN-C6566	SE_U10780	gi|18700461|dbj|BAB85198.1| Titin-like protein [Bombyx mori]	1.14688	2.21435	0.00774938	1.22804	2.34249	0.0147511
SEX-LxN-C17416_sense	SE_U20681	gi|157114119|ref|XP_001652168.1| 2-oxoglutarate dehydrogenase [Aedes aegypti] gi|108877402|gb|EAT41627.1| 2-oxoglutarate dehydrogenase [Aedes aegypti]	1.29982	2.46198	0.0017111	1.22458	2.33687	0.00585335
SEX-LxN-C11314	SE_U15745	gi|190341030|ref|NP_001121786.1| carboxylesterase CarE-14 [Bombyx mori] gi|189172237|gb|ACD80423.1| carboxylesterase CarE-14 [Bombyx mori]	1.36999	2.58468	0.000688561	1.22444	2.33665	0.000250888
SEX-LxN-C12832	SE_U03593	gi|195963365|ref|NP_001124355.1| neuropeptide F 1a [Bombyx mori] gi|191175138|dbj|BAG49565.1| neuropeptide F 1a precursor [Bombyx mori]	1.00485	2.00674	0.00154676	1.22126	2.3315	0.00088338
SEX-LxN-C18631_sense	SE_U20681	gi|157114119|ref|XP_001652168.1| 2-oxoglutarate dehydrogenase [Aedes aegypti] gi|108877402|gb|EAT41627.1| 2-oxoglutarate dehydrogenase [Aedes aegypti]	1.28341	2.43414	0.00261852	1.21925	2.32825	0.00860955
SEX-LxN-C19204	SE_U02410	gi|164448664|ref|NP_001106744.1| antennal binding protein [Bombyx mori] gi|87248601|gb|ABD36353.1| antennal binding protein [Bombyx mori]	1.13553	2.19699	0.0153447	1.21743	2.32533	0.0123899
SEX-LxN-C937	SE_U00034	gi|91094779|ref|XP_968180.1| PREDICTED: similar to CG1407 CG1407-PB [Tribolium castaneum] gi|270016571|gb|EFA13017.1| hypothetical protein TcasGA2_TC001983 [Tribolium castaneum]	1.28963	2.44465	0.000168703	1.21663	2.32404	0.00020001
SEX-LxN-C14135	SE_U10847	gi|110762568|ref|XP_001121713.1| PREDICTED: similar to CG32521-PA, isoform A [Apis mellifera]	1.05567	2.07868	0.00935229	1.21498	2.32138	0.0016183
SEX-LxN-C4830	SE_U00034	gi|91094779|ref|XP_968180.1| PREDICTED: similar to CG1407 CG1407-PB [Tribolium castaneum] gi|270016571|gb|EFA13017.1| hypothetical protein TcasGA2_TC001983 [Tribolium castaneum]	1.28193	2.43165	0.000126691	1.21284	2.31794	0.000191048
SEX-LxN-C2542	SE_U28767	gi|114051463|ref|NP_001040364.1| methionine sulfoxide reductase [Bombyx mori] gi|95102640|gb|ABF51258.1| methionine sulfoxide reductase [Bombyx mori]	1.29921	2.46094	0.00474037	1.20982	2.31308	0.00997238
SEX-LxN-C15462	SE_U02336	gi|54111982|gb|AAV28704.1| cytochrome P450 [Helicoverpa armigera]	1.50545	2.83913	3.28626e-05	1.20788	2.30999	0.00102516
SEX-LxN-C4829_sense	SE_U11617	gi|242011389|ref|XP_002426433.1| Palmitoyltransferase ZDHHC15, putative [Pediculus humanus corporis] gi|212510538|gb|EEB13695.1| Palmitoyltransferase ZDHHC15, putative [Pediculus humanus corporis]	1.83992	3.57991	0.000374207	1.2066	2.30793	0.000703985
SEX-LxN-C16441_anti	SE_U10156	gi|91094307|ref|XP_972149.1| PREDICTED: similar to GA18629-PA [Tribolium castaneum] gi|270014410|gb|EFA10858.1| hypothetical protein TcasGA2_TC001635 [Tribolium castaneum]	1.57425	2.97781	0.000246814	1.20609	2.30712	0.000967012
SEX-LxN-C17957	SE_U18123	gi|157118991|ref|XP_001659283.1| hypothetical protein AaeL_AAEL008497 [Aedes aegypti] gi|108875493|gb|EAT39718.1| conserved hypothetical protein [Aedes aegypti]	1.92389	3.79444	1.30351e-05	1.20553	2.30622	0.000216506
SEX-LxN-C18846_sense	SE_U14450	gi|66536215|ref|XP_624664.1| PREDICTED: similar to Innexin inx7 (Innexin-7) (Gap junction protein prp7) (Pas-related protein 7) [Apis mellifera]	1.67311	3.18902	6.18273e-05	1.202	2.30058	0.000285974
SEX-LxN-C11846	SE_U06854	gi|91081951|ref|XP_967254.1| PREDICTED: similar to limd1 [Tribolium castaneum] gi|270007323|gb|EFA03771.1| hypothetical protein TcasGA2_TC013882 [Tribolium castaneum]	1.42527	2.68565	0.000311808	1.20096	2.29893	0.00151643
SEX-LxN-C10521	SE_U04017	gi|242014262|ref|XP_002427810.1| Nesprin-1, putative [Pediculus humanus corporis] gi|212512279|gb|EEB15072.1| Nesprin-1, putative [Pediculus humanus corporis]	1.07439	2.10583	0.0123814	1.2004	2.29803	0.0156475
SEX-LxN-C7355	SE_U17496	gi|18700461|dbj|BAB85198.1| Titin-like protein [Bombyx mori]	1.06294	2.08919	0.0187948	1.19944	2.29651	0.0136341
SEX-LxN-C5824	SE_U16085	gi|18700461|dbj|BAB85198.1| Titin-like protein [Bombyx mori]	1.10064	2.1445	0.0145905	1.19935	2.29636	0.00959245
SEX-LxN-C7782	SE_U03402	gi|166236926|gb|ABY86218.1| trehalase-1 [Spodoptera exigua]	1.1532	2.22407	0.00635545	1.19871	2.29534	0.00576733
SEX-LxN-C6927_sense	SE_U20029	gi|157131143|ref|XP_001662137.1| hypothetical protein AaeL_AAEL012007 [Aedes aegypti] gi|108871630|gb|EAT35855.1| hypothetical protein AaeL_AAEL012007 [Aedes aegypti]	1.07033	2.09991	5.39737e-05	1.19838	2.29482	3.02352e-05
SEX-LxN-C5021_sense	SE_U15386	gi|91089461|ref|XP_968383.1| PREDICTED: similar to amidase [Tribolium castaneum]	1.49656	2.82169	0.00906599	1.19735	2.29318	0.0182834
SEX-LxN-C12170	SE_U19232	gi|110750852|ref|XP_396511.3| PREDICTED: similar to Ets at 98B CG5583-PA [Apis mellifera]	1.22701	2.34082	0.0224691	1.19373	2.28744	0.0224427
SEX-LxN-C300	SE_U21701	gi|110759735|ref|XP_001122040.1| PREDICTED: similar to c-Jun protein [Apis mellifera]	1.08309	2.11856	0.00410506	1.19373	2.28743	0.00340122
SEX-LxN-C15147	SE_U21725	gi|9624379|gb|AAF90147.1|AF274021_1 tetraspanin D107 [Manduca sexta]	1.06553	2.09294	0.0152548	1.1926	2.28564	0.0104281
SEX-LxN-C16746_sense	SE_U20133	gi|2282473|dbj|BAA21640.1| xanthine dehydrogenase [Bombyx mori]	1.11694	2.16887	0.047868	1.19054	2.28238	0.0349235
SEX-LxN-C16579_anti	SE_U02007	gi|148298754|ref|NP_001091815.1| putative farnesoic acid O-methyl transferase [Bombyx mori] gi|110333475|gb|ABG67688.1| putative farnesoic acid O-methyl transferase [Bombyx mori]	1.35009	2.54928	0.000368111	1.18783	2.2781	0.000185457
SEX-LxN-C3874	SE_U08317	gi|27151864|gb|AAM28480.2|AF482905_1 acyl-CoA desaturase HassGATD [Helicoverpa assulta]	1.30387	2.4689	0.0174891	1.18768	2.27786	0.000692473
SEX-LxN-C907	SE_U15386	gi|91089461|ref|XP_968383.1| PREDICTED: similar to amidase [Tribolium castaneum]	1.38859	2.61823	0.00691755	1.1856	2.27458	0.0106677
SEX-LxN-C16826	SE_U12663	gi|157125816|ref|XP_001660796.1| hypothetical protein AaeL_AAEL002014 [Aedes aegypti] gi|108882649|gb|EAT46874.1| conserved hypothetical protein [Aedes aegypti]	1.30528	2.47132	1.10821e-06	1.1854	2.27426	2.59188e-06
SEX-LxN-C2287	SE_U24082	gi|7862150|gb|AAF70499.1|AF255341_1 3-dehydroecdysone 3alpha-reductase [Spodoptera littoralis]	2.0525	4.14825	0.00666964	1.18406	2.27215	0.0423954
SEX-LxN-C10923	SE_U00734	gi|357627201|ref| EHJ76968.1| alkaline phosphatase [Danaus plexippus]	1.77413	3.42031	0.000224412	1.17888	2.26401	0.000334323
SEX-LxN-C4086	SE_U20665	gi|156550737|ref|XP_001606071.1| PREDICTED: similar to GM14009p [Nasonia vitripennis]	1.59179	3.01424	0.000123893	1.17576	2.25911	0.00143258
SEX-LxN-C10839	SE_U11456	gi|195972030|gb|ACG61177.1| serpin-14 [Bombyx mori]	1.13761	2.20016	0.0040273	1.17539	2.25854	0.0108277
SEX-LxN-C1507	SE_U10656	gi|157104417|ref|XP_001648400.1| hypothetical protein AaeL_AAEL004066 [Aedes aegypti] gi|108880384|gb|EAT44609.1| conserved hypothetical protein [Aedes aegypti]	1.29522	2.45414	0.000136056	1.17409	2.2565	0.000689567
SEX-LxN-C17844	SE_U43366	gi|91085211|ref|XP_972225.1| PREDICTED: similar to AGAP003785-PA [Tribolium castaneum] gi|270009079|gb|EFA05527.1| hypothetical protein TcasGA2_TC015714 [Tribolium castaneum]	2.11885	4.34348	0.00773611	1.17132	2.25217	0.0254198
SEX-LxN-C17690_anti	SE_U11481	gi|158295488|ref|XP_316235.2| AGAP006175-PA [Anopheles gambiae str. PEST] gi|157016062|gb|EAA44175.2| AGAP006175-PA [Anopheles gambiae str. PEST]	1.41033	2.65799	0.000484785	1.16983	2.24986	0.00162397
SEX-LxN-C19349	SE_U14287	gi|114051159|ref|NP_001040391.1| tetraspanin E118 [Bombyx mori] gi|95102722|gb|ABF51302.1| tetraspanin E118 [Bombyx mori]	1.83363	3.56434	0.00203653	1.16979	2.24979	0.0149229
SEX-LxN-C10876	SE_U11316	gi|189234343|ref|XP_001814622.1| PREDICTED: similar to CG31272 CG31272-PA [Tribolium castaneum]	1.2771	2.42351	0.000818805	1.16834	2.24754	0.000873906
SEX-LxN-C8525	SE_U20420	gi|91093409|ref|XP_967547.1| PREDICTED: similar to AGAP007963-PA [Tribolium castaneum] gi|270015413|gb|EFA11861.1| hypothetical protein TcasGA2_TC005103 [Tribolium castaneum]	1.05051	2.07126	0.0032921	1.16301	2.23924	0.00636963
SEX-LxN-C19655	SE_U03456	gi|357627201|ref| EHJ76968.1| alkaline phosphatase [Danaus plexippus]	1.62049	3.0748	0.00124335	1.15918	2.23331	0.0117774
SEX-LxN-C4641_anti	SE_U20772	gi|158295039|ref|XP_001688756.1| AGAP005941-PA [Anopheles gambiae str. PEST] gi|157015846|gb|EDO63762.1| AGAP005941-PA [Anopheles gambiae str. PEST]	1.11909	2.1721	0.00166332	1.15847	2.2322	0.000573267
SEX-LxN-C15886	SE_U14155	gi|158296219|ref|XP_316671.4| AGAP006643-PA [Anopheles gambiae str. PEST] gi|157016407|gb|EAA11654.4| AGAP006643-PA [Anopheles gambiae str. PEST]	1.15804	2.23153	0.00444466	1.1558	2.22808	0.000659606
SEX-LxN-C18449	SE_U11333	gi|18996334|dbj|BAB85621.1| retinol-binding protein [Papilio xuthus]	1.27543	2.4207	0.000617612	1.15413	2.2255	0.000785259
SEX-LxN-C959	SE_U20540	gi|91093419|ref|XP_967856.1| PREDICTED: similar to conserved hypothetical protein [Tribolium castaneum] gi|270015414|gb|EFA11862.1| hypothetical protein TcasGA2_TC005104 [Tribolium castaneum]	1.21439	2.32043	0.00280172	1.15154	2.22151	0.00582214
SEX-LxN-C2513_anti	SE_U09502	gi|195027714|ref|XP_001986727.1| GH21525 [Drosophila grimshawi] gi|193902727|gb|EDW01594.1| GH21525 [Drosophila grimshawi]	1.61193	3.05661	0.0085629	1.15141	2.22131	0.0281389
SEX-LxN-C19108	SE_U44914	gi|171740909|gb|ACB54949.1| fatty acid-binding protein 2 [Helicoverpa armigera]	1.24053	2.36286	0.0131878	1.14957	2.21847	0.0202513
SEX-LxN-C397	SE_U11268	gi|189236433|ref|XP_972706.2| PREDICTED: similar to nuclear transcription factor Y, alpha like [Tribolium castaneum] gi|270005402|gb|EFA01850.1| hypothetical protein TcasGA2_TC007453 [Tribolium castaneum]	1.1378	2.20045	0.000198119	1.14933	2.21811	5.86034e-05
SEX-LxN-C7159	SE_U14768	gi|112983572|ref|NP_001037353.1| Rh-like protein [Bombyx mori] gi|67773388|gb|AAY81951.1| Rh-like protein [Bombyx mori]	1.38163	2.60563	0.00051031	1.14846	2.21678	0.00352678
SEX-LxN-C8372	SE_U16893	gi|156549453|ref|XP_001603639.1| PREDICTED: similar to synaptic vesicle protein [Nasonia vitripennis]	1.18129	2.26779	0.0108143	1.14775	2.21568	0.00252969
SEX-LxN-C2707	SE_U21795	gi|261499547|gb|ACX85225.1| glutathione S-transferase E2 [Helicoverpa assulta]	1.46363	2.75801	0.0106903	1.14672	2.2141	0.0128245
SEX-LxN-C9904	SE_U12398	gi|170043587|ref|XP_001849464.1| testin [Culex quinquefasciatus] gi|167866870|gb|EDS30253.1| testin [Culex quinquefasciatus]	1.37862	2.6002	0.000831247	1.14524	2.21182	0.00583805
SEX-LxN-C10272	SE_U13978	gi|158296121|ref|XP_316620.3| AGAP006593-PA [Anopheles gambiae str. PEST] gi|157016361|gb|EAA11667.3| AGAP006593-PA [Anopheles gambiae str. PEST]	1.14161	2.20627	0.00288292	1.14418	2.2102	0.000979221
SEX-LxN-C4417_sense	SE_U16261	gi|242012761|ref|XP_002427096.1| alanyl-tRNA synthetase, putative [Pediculus humanus corporis] gi|212511354|gb|EEB14358.1| alanyl-tRNA synthetase, putative [Pediculus humanus corporis]	1.05057	2.07135	0.018367	1.14373	2.20952	0.00229258
SEX-LxN-C8958	SE_U16605	gi|91090592|ref|XP_972768.1| PREDICTED: similar to transcription initiation factor RRN3 [Tribolium castaneum]	1.71986	3.29404	3.98392e-05	1.14318	2.20868	0.0076749
SEX-LxN-C18962_sense	SE_U10272	gi|164448664|ref|NP_001106744.1| antennal binding protein [Bombyx mori] gi|87248601|gb|ABD36353.1| antennal binding protein [Bombyx mori]	1.05318	2.0751	0.0141932	1.14185	2.20664	0.0111507
SEX-LxN-C16334	SE_U11650	gi|157118381|ref|XP_001659087.1| hypothetical protein AaeL_AAEL008274 [Aedes aegypti] gi|108875742|gb|EAT39967.1| conserved hypothetical protein [Aedes aegypti]	1.37505	2.59376	0.00218122	1.13904	2.20234	0.0165886
SEX-LxN-C12596	SE_U21579	gi|270005727|gb|EFA02175.1| hypothetical protein TcasGA2_TC007831 [Tribolium castaneum]	1.32586	2.50683	0.00138154	1.13822	2.20109	0.000725893
SEX-LxN-C12342	SE_U52960	gi|153791457|ref|NP_001093274.1| glia maturation factor beta [Bombyx mori] gi|95102954|gb|ABF51418.1| glia maturation factor beta [Bombyx mori]	1.74348	3.34842	4.61081e-05	1.1355	2.19695	0.00116899
SEX-LxN-C2047_anti	SE_U12354	gi|156968303|gb|ABU98623.1| protease [Helicoverpa armigera]	1.2134	2.31883	0.00320028	1.13415	2.19488	0.024719
SEX-LxN-C15961	SE_U10156	gi|91094307|ref|XP_972149.1| PREDICTED: similar to GA18629-PA [Tribolium castaneum] gi|270014410|gb|EFA10858.1| hypothetical protein TcasGA2_TC001635 [Tribolium castaneum]	1.36109	2.56878	3.45665e-05	1.13262	2.19257	0.00131598
SEX-LxN-C5964	SE_U10536	gi|112984054|ref|NP_001037422.1| yellow1 [Bombyx mori] gi|86450717|gb|ABC96694.1| yellow-d [Bombyx mori]	1.34073	2.53279	0.0321456	1.13122	2.19044	0.0111707
SEX-LxN-C798	SE_U18785	gi|116788150|gb|ABK24774.1| unknown [Picea sitchensis]	1.64043	3.11759	0.00788204	1.13033	2.18908	0.035191
SEX-LxN-C16744	SE_U21806	gi|91085211|ref|XP_972225.1| PREDICTED: similar to AGAP003785-PA [Tribolium castaneum] gi|270009079|gb|EFA05527.1| hypothetical protein TcasGA2_TC015714 [Tribolium castaneum]	2.00449	4.01248	0.00699445	1.12429	2.17994	0.0331379
SEX-LxN-C14297_sense	SE_U29375	gi|270004214|gb|EFA00662.1| hypothetical protein TcasGA2_TC003538 [Tribolium castaneum]	1.30912	2.4779	0.00424179	1.12396	2.17944	0.0041152
SEX-LxN-C17690_sense	SE_U11481	gi|158295488|ref|XP_316235.2| AGAP006175-PA [Anopheles gambiae str. PEST] gi|157016062|gb|EAA44175.2| AGAP006175-PA [Anopheles gambiae str. PEST]	1.28671	2.43971	0.00347113	1.12365	2.17897	0.00926903
SEX-LxN-C14146_anti	SE_U00648	gi|195377674|ref|XP_002047613.1| GJ11834 [Drosophila virilis] gi|194154771|gb|EDW69955.1| GJ11834 [Drosophila virilis]	1.12882	2.1868	0.0443185	1.12322	2.17832	0.0464642
SEX-LxN-C1925	SE_U09777	gi|156552782|ref|XP_001600133.1| PREDICTED: similar to CG9195-PA [Nasonia vitripennis]	1.15946	2.23374	9.85964e-05	1.11945	2.17264	7.88967e-05
SEX-LxN-C18327_sense	SE_U18468	gi|157112200|ref|XP_001657437.1| Gelsolin precursor [Aedes aegypti] gi|108878132|gb|EAT42357.1| Gelsolin precursor [Aedes aegypti]	1.46528	2.76118	0.00283272	1.11807	2.17057	0.00418812
SEX-LxN-C8144	SE_U05004	gi|239984504|dbj|BAH79159.1| odorant binding protein [Bombyx mori]	1.19935	2.29636	0.00411108	1.1177	2.17001	0.00321988
SEX-LxN-C3005	SE_U14286	gi|195029847|ref|XP_001987783.1| GH19762 [Drosophila grimshawi] gi|193903783|gb|EDW02650.1| GH19762 [Drosophila grimshawi]	1.99627	3.98969	2.68159e-05	1.1164	2.16805	0.000377928
SEX-LxN-C15399_anti	SE_U15266	gi|189236224|ref|XP_972065.2| PREDICTED: similar to CG14232 CG14232-PA [Tribolium castaneum] gi|270005782|gb|EFA02230.1| hypothetical protein TcasGA2_TC007892 [Tribolium castaneum]	1.4592	2.74956	7.18132e-05	1.11555	2.16678	0.0016002
SEX-LxN-C1897_sense	SE_U14694	gi|170063137|ref|XP_001866971.1| conserved hypothetical protein [Culex quinquefasciatus] gi|167880878|gb|EDS44261.1| conserved hypothetical protein [Culex quinquefasciatus]	1.43351	2.70103	0.0107138	1.11252	2.16223	0.0294734
SEX-LxN-C17598_sense	SE_U14286	gi|195029847|ref|XP_001987783.1| GH19762 [Drosophila grimshawi] gi|193903783|gb|EDW02650.1| GH19762 [Drosophila grimshawi]	1.69542	3.2387	1.4512e-06	1.11227	2.16185	6.51465e-05
SEX-LxN-C2045	SE_U19452	gi|224495116|gb|ACN52067.1| insect intestinal mucin 3 [Mamestra configurata]	1.13299	2.19313	0.0168233	1.11179	2.16113	0.0165435
SEX-LxN-C4021_anti	SE_U21157	gi|112982938|ref|NP_001037099.1| chorion b-ZIP transcription factor [Bombyx mori] gi|54401523|gb|AAV34566.1| chorion b-ZIP transcription factor [Bombyx mori]	1.26799	2.40826	0.001259	1.10694	2.15388	0.00319678
SEX-LxN-C10596	SE_U25157	gi|270008787|gb|EFA05235.1| hypothetical protein TcasGA2_TC015381 [Tribolium castaneum]	1.42557	2.68621	0.00153742	1.10562	2.15192	0.00179749
SEX-LxN-C13651	SE_U06239	gi|224495116|gb|ACN52067.1| insect intestinal mucin 3 [Mamestra configurata]	1.38567	2.61293	0.00279158	1.10475	2.15062	0.0173688
SEX-LxN-C20198	SE_U07978	gi|66501582|ref|XP_395780.2| PREDICTED: similar to rhomboid-4 CG1697-PB, isoform B [Apis mellifera]	1.59991	3.03124	6.70415e-05	1.10139	2.14561	0.000268925
SEX-LxN-C12803	SE_U26360	gi|194743582|ref|XP_001954279.1| GF18195 [Drosophila ananassae] gi|190627316|gb|EDV42840.1| GF18195 [Drosophila ananassae]	1.43186	2.69795	0.00233841	1.09972	2.14313	0.00384437
SEX-LxN-C3223	SE_U18972	gi|195118489|ref|XP_002003769.1| GI21292 [Drosophila mojavensis] gi|193914344|gb|EDW13211.1| GI21292 [Drosophila mojavensis]	1.61393	3.06084	0.000961847	1.09258	2.13255	0.00188514
SEX-LxN-C18745	SE_U14167	gi|242024716|ref|XP_002432772.1| Soluble NSF attachment protein, putative [Pediculus humanus corporis] gi|212518281|gb|EEB20034.1| Soluble NSF attachment protein, putative [Pediculus humanus corporis]	1.44832	2.7289	0.000120674	1.09104	2.13028	0.00111207
SEX-LxN-C7064_sense	SE_U21625	gi|52783262|sp|Q962T5.1|RL24_SPOFR RecName: Full=60S ribosomal protein L24 gi|15213772|gb|AAK92161.1|AF400189_1 ribosomal protein L24 [Spodoptera frugiperda]	1.0223	2.03116	0.000395473	1.09067	2.12974	0.00288725
SEX-LxN-C2036	SE_U11591	gi|383931945|gb|AFH57134.1|Repat14 [Spodoptera exigua]	1.70607	3.26271	0.00299172	1.08937	2.12782	0.00691532
SEX-LxN-C15783	SE_U01822	gi|156968291|gb|ABU98617.1| unknown [Helicoverpa armigera]	1.59211	3.0149	0.0152153	1.08915	2.12749	0.0338151
SEX-LxN-C5543	SE_U06746	gi|114052803|ref|NP_001040277.1| salivary cysteine-rich peptide [Bombyx mori] gi|87248595|gb|ABD36350.1| salivary cysteine-rich peptide [Bombyx mori]	1.04092	2.05753	0.0116346	1.08612	2.12303	0.0162454
SEX-LxN-C9968	SE_U25543	gi|153791691|ref|NP_001093315.1| AMP-activated protein kinase [Bombyx mori] gi|148372041|gb|ABQ62953.1| AMP-activated protein kinase alpha subunit [Bombyx mori]	1.2792	2.42704	8.91318e-05	1.08595	2.12278	0.000492548
SEX-LxN-C13325	SE_U57151	gi|157813330|gb|ABV81410.1| putative AMP deaminase 2 [Prodoxus quinquepunctellus]	1.10798	2.15544	0.0351472	1.08486	2.12117	0.0316936
SEX-LxN-C20187	SE_U09810	gi|157119089|ref|XP_001659331.1| d-amino acid oxidase [Aedes aegypti] gi|108875482|gb|EAT39707.1| d-amino acid oxidase [Aedes aegypti]	1.0185	2.02582	0.000981655	1.0835	2.11918	0.00134686
SEX-LxN-C10857	SE_U22982	gi|160357915|emb|CAO85888.1| neither inactivation nor afterpotential B [Galleria mellonella]	1.02517	2.03521	0.00389465	1.08293	2.11834	0.00308049
SEX-LxN-C19098	SE_U12858	gi|261499547|gb|ACX85225.1| glutathione S-transferase E2 [Helicoverpa assulta]	1.36421	2.57436	0.0279301	1.07869	2.11212	0.0367647
SEX-LxN-C17032	SE_U20588	gi|157361523|gb|ABV44719.1| ryanodine receptor-like protein [Phlebotomus papatasi]	1.59706	3.02527	0.000630117	1.07704	2.10971	0.00302187
SEX-LxN-C7997	SE_U00086	gi|25089579|sp|O44314.1|ALLP_HELAM RecName: Full=Helicostatins; Contains: RecName: Full=Helicostatin-1; AltName: Full=Helicostatin I; Contains: RecName: Full=Helicostatin-2a; AltName: Full=Helicostatin IIa; Contains: RecName: Full=Helicostatin-2b; AltName	1.03706	2.05204	0.00195488	1.07528	2.10714	0.00761951
SEX-LxN-C5020_sense	SE_U15386	gi|91089461|ref|XP_968383.1| PREDICTED: similar to amidase [Tribolium castaneum]	1.27569	2.42115	0.0112231	1.07448	2.10597	0.0186553
SEX-LxN-C6617_anti	SE_U17285	gi|170573748|ref|XP_001892586.1| hypothetical protein Bm1_05560 [Brugia malayi] gi|158601768|gb|EDP38582.1| hypothetical protein Bm1_05560 [Brugia malayi]	1.45439	2.74041	0.00110729	1.07417	2.10551	0.00255298
SEX-LxN-C3964	SE_U11268	gi|189236433|ref|XP_972706.2| PREDICTED: similar to nuclear transcription factor Y, alpha like [Tribolium castaneum] gi|270005402|gb|EFA01850.1| hypothetical protein TcasGA2_TC007453 [Tribolium castaneum]	1.25095	2.37998	0.00303914	1.07256	2.10316	0.00632953
SEX-LxN-C658	SE_U20772	gi|158295039|ref|XP_001688756.1| AGAP005941-PA [Anopheles gambiae str. PEST] gi|157015846|gb|EDO63762.1| AGAP005941-PA [Anopheles gambiae str. PEST]	1.02955	2.04139	0.00474356	1.06962	2.09888	0.00234487
SEX-LxN-C8870	SE_U02155	gi|125663925|gb|ABN50912.1| aminopepsidase N [Chilo suppressalis]	1.30298	2.46739	0.00888032	1.06732	2.09554	0.016001
SEX-LxN-C3499_sense	SE_U12505	gi|170030437|ref|XP_001843095.1| hypothetical protein CpipJ_CPIJ001317 [Culex quinquefasciatus] gi|167867336|gb|EDS30719.1| hypothetical protein CpipJ_CPIJ001317 [Culex quinquefasciatus]	1.32968	2.51347	0.0192889	1.06454	2.0915	0.00815765
SEX-LxN-C18764_sense	SE_U18468	gi|157112200|ref|XP_001657437.1| Gelsolin precursor [Aedes aegypti] gi|108878132|gb|EAT42357.1| Gelsolin precursor [Aedes aegypti]	1.46843	2.76721	0.00462094	1.06334	2.08976	0.00528589
SEX-LxN-C17778	SE_U14100	gi|91083777|ref|XP_972333.1| PREDICTED: similar to tetratricopeptide repeat protein [Tribolium castaneum] gi|270007915|gb|EFA04363.1| hypothetical protein TcasGA2_TC014659 [Tribolium castaneum]	1.11984	2.17322	1.01971e-05	1.05827	2.08243	2.63382e-05
SEX-LxN-C16579_sense	SE_U02007	gi|148298754|ref|NP_001091815.1| putative farnesoic acid O-methyl transferase [Bombyx mori] gi|110333475|gb|ABG67688.1| putative farnesoic acid O-methyl transferase [Bombyx mori]	1.08367	2.11941	0.00125466	1.05642	2.07977	0.000533492
SEX-LxN-C13018	SE_U26108	gi|194760671|ref|XP_001962561.1| GF14378 [Drosophila ananassae] gi|190616258|gb|EDV31782.1| GF14378 [Drosophila ananassae]	1.17113	2.25188	0.00916927	1.05276	2.0745	0.00579265
SEX-LxN-C5754_anti	SE_U13780	gi|110749179|ref|XP_623676.2| PREDICTED: similar to CG3734-PA [Apis mellifera]	1.08066	2.115	0.00341258	1.05255	2.0742	0.00265229
SEX-LxN-C14710_sense	SE_U14100	gi|91083777|ref|XP_972333.1| PREDICTED: similar to tetratricopeptide repeat protein [Tribolium castaneum] gi|270007915|gb|EFA04363.1| hypothetical protein TcasGA2_TC014659 [Tribolium castaneum]	1.10674	2.15359	3.10229e-05	1.05156	2.07277	4.29796e-05
SEX-LxN-C17805	SE_U10125	gi|119586064|gb|EAW65660.1| chromosome 14 open reading frame 166, isoform CRA_b [Homo sapiens]	1.60077	3.03306	6.30753e-06	1.04903	2.06914	0.000270145
SEX-LxN-C5719	SE_U10438	gi|157112188|ref|XP_001657431.1| Gelsolin precursor [Aedes aegypti] gi|108878126|gb|EAT42351.1| Gelsolin precursor [Aedes aegypti]	1.42563	2.68633	0.00126153	1.0487	2.06866	0.0016567
SEX-LxN-C4692	SE_U00184	gi|195428032|ref|XP_002062079.1| GK16842 [Drosophila willistoni] gi|194158164|gb|EDW73065.1| GK16842 [Drosophila willistoni]	1.29829	2.45938	0.0126114	1.04822	2.06798	0.0117786
SEX-LxN-C3897	SE_U09626	gi|114052492|ref|NP_001040248.1| glycolipid transfer protein [Bombyx mori] gi|87248511|gb|ABD36308.1| glycolipid transfer protein [Bombyx mori]	1.4445	2.72169	0.00773645	1.04636	2.06532	0.0228567
SEX-LxN-C11294	SE_U22560	gi|157813326|gb|ABV81408.1| putative AMP deaminase 2 [Antheraea paukstadtorum]	1.61303	3.05893	0.000963892	1.04593	2.0647	0.00479431
SEX-LxN-C1350	SE_U17746	gi|171740897|gb|ACB54943.1| lipase [Helicoverpa armigera]	2.07725	4.22001	6.89836e-06	1.04491	2.06324	0.00130184
SEX-LxN-C18276_sense	SE_U19895	gi|193606137|ref|XP_001943593.1| PREDICTED: similar to beta-tubulin [Acyrthosiphon pisum]	1.07961	2.11347	0.00355357	1.04436	2.06245	0.00533658
SEX-LxN-C15881_sense	SE_U14100	gi|91083777|ref|XP_972333.1| PREDICTED: similar to tetratricopeptide repeat protein [Tribolium castaneum] gi|270007915|gb|EFA04363.1| hypothetical protein TcasGA2_TC014659 [Tribolium castaneum]	1.05899	2.08348	2.42879e-05	1.03939	2.05536	3.59885e-05
SEX-LxN-C6928	SE_U20029	gi|157131143|ref|XP_001662137.1| hypothetical protein AaeL_AAEL012007 [Aedes aegypti] gi|108871630|gb|EAT35855.1| hypothetical protein AaeL_AAEL012007 [Aedes aegypti]	1.03135	2.04393	0.000316292	1.03843	2.05399	0.000413943
SEX-LxN-C15751_sense	SE_U15858	gi|187884606|gb|ACD37364.1| pancreatic lipase 2 [Mamestra configurata]	1.54607	2.9202	0.0312909	1.03752	2.0527	0.0163437
SEX-LxN-C6391	SE_U21356	gi|156368703|ref|XP_001627832.1| predicted protein [Nematostella vectensis] gi|156214792|gb|EDO35769.1| predicted protein [Nematostella vectensis]	1.30503	2.4709	0.00282693	1.03257	2.04566	0.00672512
SEX-LxN-C3382	SE_U10393	gi|383931969|gb|AFH57146.1|REPAT26 [Spodoptera exigua]	2.95059	7.73063	0.00207822	1.03132	2.04389	0.0446327
SEX-LxN-C8332_anti	SE_U18856	gi|170060741|ref|XP_001865935.1| conserved hypothetical protein [Culex quinquefasciatus] gi|167879116|gb|EDS42499.1| conserved hypothetical protein [Culex quinquefasciatus]	1.56084	2.95025	0.00115444	1.03102	2.04347	0.00608026
SEX-LxN-C17539	SE_U21945	gi|91081527|ref|XP_974840.1| PREDICTED: similar to harmonin [Tribolium castaneum] gi|270005137|gb|EFA01585.1| hypothetical protein TcasGA2_TC007147 [Tribolium castaneum]	1.99835	3.99541	0.000463966	1.0284	2.03976	0.00347256
SEX-LxN-C2907	SE_U19436	gi|91094475|ref|XP_970632.1| PREDICTED: similar to CG3884 CG3884-PB [Tribolium castaneum]	1.26857	2.40922	0.000363636	1.02694	2.0377	0.000877431
SEX-LxN-C14133_sense	SE_U22490	gi|270004445|gb|EFA00893.1| hypothetical protein TcasGA2_TC003797 [Tribolium castaneum]	1.24483	2.36991	0.00549309	1.02656	2.03716	0.00630542
SEX-LxN-C5306_anti	SE_U22793	gi|66564973|ref|XP_393249.2| PREDICTED: similar to CG32528-PA [Apis mellifera]	1.55507	2.93848	0.0163146	1.02641	2.03694	0.0104031
SEX-LxN-C15304_sense	SE_U14459	gi|158635929|ref|NP_001040216.1| translocase of inner mitochondrial membrane 8 homolog b [Bombyx mori] gi|87248417|gb|ABD36261.1| translocase of inner mitochondrial membrane 8 homolog b [Bombyx mori]	1.62796	3.09076	1.93695e-06	1.02459	2.03438	0.00190534
SEX-LxN-C16433	SE_U10440	gi|156549806|ref|XP_001606527.1| PREDICTED: similar to mitochondrial ornithine transporter [Nasonia vitripennis]	1.21076	2.3146	0.00405007	1.02415	2.03376	0.00493498
SEX-LxN-C5718	SE_U07970	gi|194898380|ref|XP_001978789.1| GG12208 [Drosophila erecta] gi|190650492|gb|EDV47747.1| GG12208 [Drosophila erecta]	1.45833	2.7479	8.12321e-05	1.0231	2.03229	0.000160096
SEX-LxN-C9908_anti	SE_U00734	hypothetical protein TTHERM_00329840 [Tetrahymena thermophila]	1.53094	2.88975	0.00111675	1.02305	2.03221	0.00247385
SEX-LxN-C3222	SE_U20807	gi|56462282|gb|AAV91424.1| protease inhibitor 1 [Lonomia obliqua]	1.96892	3.91476	0.00120459	1.02277	2.03181	0.0017008
SEX-LxN-C11131	SE_U17299	gi|91094301|ref|XP_971831.1| PREDICTED: similar to CG2765 CG2765-PA [Tribolium castaneum] gi|270014382|gb|EFA10830.1| hypothetical protein TcasGA2_TC001606 [Tribolium castaneum]	1.42519	2.68549	0.000352635	1.02251	2.03144	0.00163475
SEX-LxN-C2434_sense	SE_U12445	gi|156551133|ref|XP_001603864.1| PREDICTED: similar to RE34508p [Nasonia vitripennis]	1.64651	3.13076	0.00198657	1.01946	2.02716	0.00307467
SEX-LxN-C10585	SE_U00349	gi|66509679|ref|XP_395764.2| PREDICTED: similar to CTP:phosphocholine cytidylyltransferase 1 CG1049-PA, isoform A [Apis mellifera]	1.34092	2.53313	0.000938595	1.01941	2.02709	0.00578008
SEX-LxN-C5131	SE_U16838	gi|66537943|ref|XP_392932.2| PREDICTED: similar to CG12099-PB, isoform B [Apis mellifera]	1.01544	2.02152	0.000486296	1.01804	2.02517	0.000522772
SEX-LxN-C18284_anti	SE_U12337	gi|195115822|ref|XP_002002455.1| GI17397 [Drosophila mojavensis] gi|193913030|gb|EDW11897.1| GI17397 [Drosophila mojavensis]	1.09245	2.13235	0.0113089	1.01766	2.02463	0.015318
SEX-LxN-C8927	SE_U24269	gi|195475604|ref|XP_002090074.1| GE20792 [Drosophila yakuba] gi|194176175|gb|EDW89786.1| GE20792 [Drosophila yakuba]	1.55841	2.94529	0.00127404	1.01612	2.02247	0.0085005
SEX-LxN-C1349	SE_U19344	gi|83320487|gb|ABC02870.1| fatty acid binding protein [Helicoverpa assulta]	1.38352	2.60905	0.0030771	1.01563	2.02179	0.0165588
SEX-LxN-C6169	SE_U13656	gi|158295337|ref|XP_316160.4| AGAP006101-PA [Anopheles gambiae str. PEST] gi|157015988|gb|EAA11279.5| AGAP006101-PA [Anopheles gambiae str. PEST]	1.18449	2.27283	0.000240168	1.01331	2.01853	0.000796401
SEX-LxN-C5530	SE_U22490	gi|270004445|gb|EFA00893.1| hypothetical protein TcasGA2_TC003797 [Tribolium castaneum]	1.28646	2.43928	0.00179401	1.01244	2.01732	0.00270519
SEX-LxN-C6236	SE_U07611	gi|158292241|ref|XP_313785.2| AGAP004487-PA [Anopheles gambiae str. PEST] gi|157017342|gb|EAA09144.2| AGAP004487-PA [Anopheles gambiae str. PEST]	1.39217	2.62473	0.00016492	1.012	2.0167	0.00117276
SEX-LxN-C2124_sense	SE_U09777	gi|156552782|ref|XP_001600133.1| PREDICTED: similar to CG9195-PA [Nasonia vitripennis]	1.03641	2.05111	0.000607226	1.0109	2.01517	0.000441223
SEX-LxN-C15010_anti	SE_U20504	gi|66530373|ref|XP_623497.1| PREDICTED: similar to CG3609-PA isoform 2 [Apis mellifera] gi|66530377|ref|XP_395693.2| PREDICTED: similar to CG3609-PA [Apis mellifera]	1.13677	2.19888	0.000683156	1.00856	2.0119	0.000349914
SEX-LxN-C10790	SE_U25433	gi|242021897|ref|XP_002431379.1| conserved hypothetical protein [Pediculus humanus corporis] gi|212516655|gb|EEB18641.1| conserved hypothetical protein [Pediculus humanus corporis]	1.27964	2.42778	0.023292	1.00346	2.00481	0.0425864
SEX-LxN-C18817	SE_U12993	gi|91084741|ref|XP_971031.1| PREDICTED: similar to apolipoprotein D [Tribolium castaneum] gi|270008943|gb|EFA05391.1| hypothetical protein TcasGA2_TC015563 [Tribolium castaneum]	1.44912	2.73041	0.000127561	1.00339	2.0047	0.000607992
SEX-LxN-C11768	SE_U23135	gi|270007072|gb|EFA03520.1| hypothetical protein TcasGA2_TC013522 [Tribolium castaneum]	1.46003	2.75115	0.00088998	1.00336	2.00466	0.00380759
SEX-LxN-C17228	SE_U11817	gi|91084971|ref|XP_972074.1| PREDICTED: similar to tricarboxylate transport protein [Tribolium castaneum] gi|270008543|gb|EFA04991.1| hypothetical protein TcasGA2_TC015070 [Tribolium castaneum]	1.04041	2.05682	0.0164748	1.00281	2.0039	0.0193558
SEX-LxN-C14172	SE_U06308	gi|158302361|ref|XP_321922.4| AGAP001234-PA [Anopheles gambiae str. PEST] gi|157012914|gb|EAA01788.5| AGAP001234-PA [Anopheles gambiae str. PEST]	1.31657	2.49073	0.00114889	1.00147	2.00204	0.00921479
SEX-LxN-C1838	SE_U21690	gi|157121159|ref|XP_001659853.1| glycoside hydrolases [Aedes aegypti] gi|108874682|gb|EAT38907.1| glycoside hydrolases [Aedes aegypti]	-1.01299	-2.01809	0.0358817	-1.00027	-2.00037	0.0206024
SEX-LxN-C15449	SE_U00688	gi|91078186|ref|XP_967804.1| PREDICTED: similar to AGAP007552-PA [Tribolium castaneum] gi|270001358|gb|EEZ97805.1| hypothetical protein TcasGA2_TC000169 [Tribolium castaneum]	-1.19125	-2.2835	0.00581631	-1.00203	-2.00281	0.035723
SEX-LxN-C16482	SE_U18050	gi|114051738|ref|NP_001040426.1| alcohol dehydrogenase [Bombyx mori] gi|95102848|gb|ABF51365.1| alcohol dehydrogenase [Bombyx mori]	-2.26317	-4.80046	0.00078079	-1.00218	-2.00302	0.00282264
SEX-LxN-C6587	SE_U20565	gi|37142938|gb|AAQ88394.1| SV2-like protein 1 [Ctenocephalides felis]	-1.88307	-3.6886	0.00754161	-1.00581	-2.00807	0.0213763
SEX-LxN-C15108	SE_U18403	gi|270006907|gb|EFA03355.1| hypothetical protein TcasGA2_TC013340 [Tribolium castaneum]	-1.61499	-3.0631	0.000940932	-1.01137	-2.01582	0.0025396
SEX-LxN-C9774	SE_U25863	gi|241851551|ref|XP_002415782.1| low-density lipoprotein receptor, putative [Ixodes scapularis] gi|215509996|gb|EEC19449.1| low-density lipoprotein receptor, putative [Ixodes scapularis]	-1.82775	-3.54983	0.0075865	-1.01317	-2.01834	0.00486238
SEX-LxN-C10097	SE_U55778	gi|170060256|ref|XP_001865721.1| MG-160 [Culex quinquefasciatus] gi|167878785|gb|EDS42168.1| MG-160 [Culex quinquefasciatus]	-1.13046	-2.18929	7.15893e-05	-1.02274	-2.03178	0.000392091
SEX-LxN-C5825	SE_U10051	gi|112983574|ref|NP_001037354.1| carboxylesterase [Bombyx mori] gi|66736327|gb|AAY54259.1| carboxylesterase [Bombyx mori]	-1.46709	-2.76463	0.00015223	-1.02445	-2.03418	0.00748252
SEX-LxN-C3113	SE_U12702	gi|194742373|ref|XP_001953677.1| GF17881 [Drosophila ananassae] gi|190626714|gb|EDV42238.1| GF17881 [Drosophila ananassae]	-1.20515	-2.30562	0.000454514	-1.02731	-2.03822	0.000848931
SEX-LxN-C16850	SE_U09348	gi|189238264|ref|XP_974499.2| PREDICTED: similar to chloride channel protein 2 [Tribolium castaneum]	-1.12165	-2.17596	0.0299827	-1.02735	-2.03827	0.0304716
SEX-LxN-C1096	SE_U22217	gi|156544448|ref|XP_001607631.1| PREDICTED: similar to conserved hypothetical protein [Nasonia vitripennis]	-1.83496	-3.56761	0.00871656	-1.02789	-2.03904	0.00406783
SEX-LxN-C6836_sense	SE_U18386	gi|91080669|ref|XP_975087.1| PREDICTED: similar to snare protein sec22 [Tribolium castaneum] gi|270005842|gb|EFA02290.1| hypothetical protein TcasGA2_TC007954 [Tribolium castaneum]	-1.26772	-2.40781	0.0099218	-1.0309	-2.0433	0.000363394
SEX-LxN-C11399	SE_U02892	gi|270016593|gb|EFA13039.1| hypothetical protein TcasGA2_TC010570 [Tribolium castaneum]	-1.0613	-2.08681	0.0082738	-1.03151	-2.04416	0.00540903
SEX-LxN-C7573	SE_U11630	gi|66517077|ref|XP_393677.2| PREDICTED: similar to Downstream of son gene protein homolog [Apis mellifera]	-1.08536	-2.1219	0.00132433	-1.03233	-2.04533	0.000576718
SEX-LxN-C2576	SE_U16991	gi|169245757|gb|ACA50924.1| carboxylesterase [Loxostege sticticalis]	-1.03047	-2.04268	0.00140468	-1.03282	-2.04602	0.00182079
SEX-LxN-C24_sense	SE_U14553	gi|156541654|ref|XP_001602177.1| PREDICTED: similar to histone-fold protein CHRAC subunit, putative [Nasonia vitripennis]	-1.22162	-2.33209	0.000588914	-1.03498	-2.04908	0.000622217
SEX-LxN-C11059	SE_U11652	gi|270008695|gb|EFA05143.1| hypothetical protein TcasGA2_TC015260 [Tribolium castaneum]	-1.49485	-2.81834	0.00651752	-1.03503	-2.04915	0.00772923
SEX-LxN-C9923	SE_U24520	gi|91091812|ref|XP_971072.1| PREDICTED: similar to axonemal inner arm dynein light chain [Tribolium castaneum] gi|270000829|gb|EEZ97276.1| hypothetical protein TcasGA2_TC011080 [Tribolium castaneum]	-1.05504	-2.07778	0.0403175	-1.03744	-2.05258	0.0313756
SEX-LxN-C13596_anti	SE_U19448	gi|157674461|gb|ABV60326.1| putative sugar transporter [Lutzomyia longipalpis]	-1.531	-2.88986	0.0125243	-1.03777	-2.05305	0.0452876
SEX-LxN-C12727	SE_U23498	gi|156545830|ref|XP_001606211.1| PREDICTED: similar to ceramidase [Nasonia vitripennis]	-1.32705	-2.5089	0.0103323	-1.04075	-2.0573	0.0181408
SEX-LxN-C17296_anti	SE_U12710	gi|114052274|ref|NP_001040467.1| copper transporter [Bombyx mori] gi|95103022|gb|ABF51452.1| copper transporter [Bombyx mori]	-1.0723	-2.10279	0.000864141	-1.0461	-2.06494	0.036126
SEX-LxN-C2439_sense	SE_U19168	gi|225734358|gb|ACO25162.1| midgut protein Lsti99 [Loxostege sticticalis]	-1.35771	-2.56278	0.000546348	-1.05129	-2.07238	0.00014094
SEX-LxN-C6207	SE_U17070	gi|115271086|gb|ABI84381.1| gossypol-induced cytochrome P450 [Helicoverpa armigera]	-1.41615	-2.66873	0.0289677	-1.05356	-2.07564	0.0449278
SEX-LxN-C949	SE_U18357	gi|182509208|ref|NP_001116815.1| carboxylesterase CarE-11 [Bombyx mori] gi|170284254|gb|ACB12415.1| carboxylesterase CarE-11 [Bombyx mori]	-1.06297	-2.08922	0.00868458	-1.05532	-2.07818	0.0172409
SEX-LxN-C7968	SE_U15869	gi|195144948|ref|XP_002013458.1| GL23396 [Drosophila persimilis] gi|194102401|gb|EDW24444.1| GL23396 [Drosophila persimilis]	-1.02298	-2.03211	0.0260349	-1.06079	-2.08608	0.0164971
SEX-LxN-C928	SE_U22356	gi|91093935|ref|XP_966764.1| PREDICTED: similar to CG13393 CG13393-PA [Tribolium castaneum] gi|270010939|gb|EFA07387.1| hypothetical protein TcasGA2_TC016366 [Tribolium castaneum]	-1.07034	-2.09993	0.00326553	-1.06083	-2.08613	0.00108093
SEX-LxN-C6468	SE_U24136	gi|157125863|ref|XP_001654425.1| f-box/lrr protein, putative [Aedes aegypti] gi|108873490|gb|EAT37715.1| f-box/lrr protein, putative [Aedes aegypti]	-1.43357	-2.70114	0.0034875	-1.06209	-2.08796	8.46343e-05
SEX-LxN-C16849	SE_U14553	gi|156541654|ref|XP_001602177.1| PREDICTED: similar to histone-fold protein CHRAC subunit, putative [Nasonia vitripennis]	-1.33242	-2.51824	0.000271167	-1.06326	-2.08965	0.000407067
SEX-LxN-C5140	SE_U18991	gi|170065499|ref|XP_001867964.1| synaptic vesicle protein [Culex quinquefasciatus] gi|167862483|gb|EDS25866.1| synaptic vesicle protein [Culex quinquefasciatus]	-1.88636	-3.697	0.00790732	-1.06354	-2.09005	0.0152017
SEX-LxN-C14985	SE_U13452	gi|215820602|ref|NP_001135960.1| uridine diphosphate glucosyltransferase [Bombyx mori] gi|213494483|gb|ACJ48963.1| uridine diphosphate glucosyltransferase [Bombyx mori]	-1.47633	-2.78239	0.00952563	-1.06766	-2.09603	0.0280463
SEX-LxN-C15239	SE_U22522	gi|48094611|ref|XP_394224.1| PREDICTED: similar to CG9503-PA [Apis mellifera]	-1.17969	-2.26529	0.00218656	-1.07071	-2.10046	0.0104747
SEX-LxN-C2823	SE_U09635	gi|242018486|ref|XP_002429706.1| glucose dehydrogenase precursor, putative [Pediculus humanus corporis] gi|212514709|gb|EEB16968.1| glucose dehydrogenase precursor, putative [Pediculus humanus corporis]	-1.13671	-2.19878	0.00241366	-1.07335	-2.10432	0.0041046
SEX-LxN-C18264_sense	SE_U18119	gi|170048016|ref|XP_001851496.1| zinc carboxypeptidase A 1 [Culex quinquefasciatus] gi|167870247|gb|EDS33630.1| zinc carboxypeptidase A 1 [Culex quinquefasciatus]	-2.06511	-4.18467	0.00266659	-1.07547	-2.10741	0.00260964
SEX-LxN-C7082	SE_U07996	gi|239835734|ref|NP_001155190.1| tau-like protein [Bombyx mori] gi|228551836|gb|ACQ44664.1| tau-like protein [Bombyx mori]	-1.00587	-2.00815	0.000803113	-1.07561	-2.10761	0.000479533
SEX-LxN-C19514	SE_U08393	gi|157124725|ref|XP_001660494.1| dimeric dihydrodiol dehydrogenase [Aedes aegypti] gi|108873898|gb|EAT38123.1| dimeric dihydrodiol dehydrogenase [Aedes aegypti]	-1.48223	-2.7938	0.00360513	-1.0775	-2.11037	0.00857277
SEX-LxN-C18777_sense	SE_U11033	gi|224999285|gb|ACN78408.1| glycogen phosphorylase [Spodoptera exigua]	-1.05035	-2.07103	0.00133085	-1.07964	-2.1135	0.00114209
SEX-LxN-C12928	SE_U26096	gi|195963359|ref|NP_001124352.1| carboxylesterase CarE-16 [Bombyx mori] gi|189916563|gb|ACE62801.1| carboxylesterase CarE-16 [Bombyx mori]	-1.21017	-2.31364	0.0117702	-1.08231	-2.11742	0.0172631
SEX-LxN-C4581	SE_U23174	gi|197209886|ref|NP_001127707.1| neuropeptide receptor A10 [Bombyx mori] gi|195946990|dbj|BAG68409.1| neuropeptide receptor A10 [Bombyx mori]	-1.03543	-2.04973	0.000835002	-1.08387	-2.11972	0.012994
SEX-LxN-C19251	SE_U22356	gi|91093935|ref|XP_966764.1| PREDICTED: similar to CG13393 CG13393-PA [Tribolium castaneum] gi|270010939|gb|EFA07387.1| hypothetical protein TcasGA2_TC016366 [Tribolium castaneum]	-1.09966	-2.14304	0.00310389	-1.08455	-2.12072	0.000615559
SEX-LxN-C20235	SE_U54932	gi|223890178|ref|NP_001138804.1| lipid storage droplet 2-like [Bombyx mori] gi|221579612|gb|ACM24340.1| PLIN [Bombyx mori]	-1.7642	-3.39686	0.0049901	-1.08999	-2.12873	0.0141972
SEX-LxN-C15718_sense	SE_U28087	gi|113865941|ref|NP_001038956.1| ecdysteroid 22-kinase [Bombyx mori] gi|111924417|dbj|BAF02792.1| ecdysteroid 22-phosphate [Bombyx mori]	-1.05744	-2.08124	0.00311399	-1.09021	-2.12905	2.91193e-06
SEX-LxN-C12068	SE_U25764	gi|270011727|gb|EFA08175.1| hypothetical protein TcasGA2_TC005802 [Tribolium castaneum]	-1.19417	-2.28812	0.000621419	-1.09053	-2.12953	0.000498783
SEX-LxN-C17831_sense	SE_U10528	gi|170065491|ref|XP_001867961.1| pantetheinase [Culex quinquefasciatus] gi|167882539|gb|EDS45922.1| pantetheinase [Culex quinquefasciatus]	-1.74388	-3.34934	0.00180488	-1.09183	-2.13144	0.0402675
SEX-LxN-C2711_sense	SE_U12710	gi|114052274|ref|NP_001040467.1| copper transporter [Bombyx mori] gi|95103022|gb|ABF51452.1| copper transporter [Bombyx mori]	-1.19501	-2.28947	0.000617991	-1.09272	-2.13275	0.0179944
SEX-LxN-C15215	SE_U00703	gi|195379098|ref|XP_002048318.1| GJ13902 [Drosophila virilis] gi|194155476|gb|EDW70660.1| GJ13902 [Drosophila virilis]	-1.70048	-3.25009	0.039393	-1.10479	-2.15067	0.0293791
SEX-LxN-C2022_sense	SE_U19362	gi|224999285|gb|ACN78408.1| glycogen phosphorylase [Spodoptera exigua]	-1.10962	-2.15789	0.00188081	-1.10501	-2.15101	0.000645686
SEX-LxN-C17413_sense	SE_U14553	gi|156541654|ref|XP_001602177.1| PREDICTED: similar to histone-fold protein CHRAC subunit, putative [Nasonia vitripennis]	-1.27862	-2.42607	0.0005483	-1.10602	-2.15251	0.00129188
SEX-LxN-C7764	SE_U30162	gi|195480859|ref|XP_002086697.1| GE23278 [Drosophila yakuba] gi|194186487|gb|EDX00099.1| GE23278 [Drosophila yakuba]	-1.5192	-2.86631	0.0126286	-1.10819	-2.15575	0.00344851
SEX-LxN-C14132	SE_U19362	gi|224999285|gb|ACN78408.1| glycogen phosphorylase [Spodoptera exigua]	-1.00318	-2.00441	0.0022342	-1.10879	-2.15664	0.000728628
SEX-LxN-C16340	SE_U17657	gi|260817162|ref|XP_002603456.1| hypothetical protein BRAFLDRAFT_80430 [Branchiostoma floridae] gi|229288775|gb|EEN59467.1| hypothetical protein BRAFLDRAFT_80430 [Branchiostoma floridae]	-1.39817	-2.63568	0.0086183	-1.11018	-2.15873	0.000812377
SEX-LxN-C17606_sense	SE_U09846	gi|270002534|gb|EEZ98981.1| hypothetical protein TcasGA2_TC004842 [Tribolium castaneum]	-1.48077	-2.79098	0.0358241	-1.11037	-2.15901	0.026444
SEX-LxN-C19277	SE_U07299	gi|81248548|gb|ABB69055.1| cytochrome P450 [Helicoverpa armigera]	-1.454	-2.73967	0.00107423	-1.11112	-2.16013	0.00465535
SEX-LxN-C18874	SE_U19168	gi|225734358|gb|ACO25162.1| midgut protein Lsti99 [Loxostege sticticalis]	-1.22394	-2.33583	0.000537306	-1.11359	-2.16383	0.00122233
SEX-LxN-C13300	SE_U25599	gi|91078224|ref|XP_969612.1| PREDICTED: similar to WD repeat-containing protein slp1 [Tribolium castaneum] gi|270002363|gb|EEZ98810.1| hypothetical protein TcasGA2_TC001383 [Tribolium castaneum]	-1.24895	-2.37668	0.0164991	-1.11895	-2.17188	0.00207799
SEX-LxN-C3896_anti	SE_U09625	gi|219686082|emb|CAW30924.1| putative aldo-ketose reductase 1 [Papilio dardanus]	-1.41618	-2.66878	0.0153472	-1.12007	-2.17357	0.0206174
SEX-LxN-C18405	SE_U27023	gi|110762211|ref|XP_001121814.1| PREDICTED: similar to CG9009-PA [Apis mellifera]	-1.7062	-3.263	0.00366008	-1.1203	-2.17392	0.00940518
SEX-LxN-C10662	SE_U19928	gi|198475687|ref|XP_001357116.2| GA15545 [Drosophila pseudoobscura pseudoobscura] gi|198137914|gb|EAL34182.2| GA15545 [Drosophila pseudoobscura pseudoobscura]	-1.57069	-2.97047	2.7714e-05	-1.12128	-2.17539	5.33954e-05
SEX-LxN-C8988	SE_U03840	gi|195570858|ref|XP_002103421.1| GD20407 [Drosophila simulans] gi|194199348|gb|EDX12924.1| GD20407 [Drosophila simulans]	-1.32612	-2.50727	0.00229437	-1.1261	-2.18267	0.000765811
SEX-LxN-C3896_sense	SE_U09625	gi|219686082|emb|CAW30924.1| putative aldo-ketose reductase 1 [Papilio dardanus]	-1.45418	-2.74001	0.00628503	-1.12715	-2.18427	0.0192837
SEX-LxN-C12330	SE_U17019	gi|24643717|ref|NP_728422.1| sluggish A, isoform A [Drosophila melanogaster] gi|45556158|ref|NP_996526.1| sluggish A, isoform H [Drosophila melanogaster] gi|45556169|ref|NP_996527.1| sluggish A, isoform G [Drosophila melanogaster] gi|45556180|ref|NP_99652	-1.01689	-2.02355	0.00486199	-1.13342	-2.19377	0.0208975
SEX-LxN-C15969	SE_U20662	gi|193629582|ref|XP_001944091.1| PREDICTED: similar to phosphatidylinositol transfer protein [Acyrthosiphon pisum]	-1.06654	-2.0944	0.0242556	-1.14092	-2.20522	0.0203657
SEX-LxN-C15912_anti	SE_U13171	gi|255046231|gb|ACU00133.1| chymotrypsin-like protein precursor [Spodoptera litura]	-1.11625	-2.16783	0.0172916	-1.14567	-2.21248	0.0151732
SEX-LxN-C1769	SE_U36266	gi|347543546|gb|BAK82317.1| apolipophorin precursor protein [Bombyx mori]	-1.2368	-2.35675	0.00995461	-1.14671	-2.21408	0.0118979
SEX-LxN-C4859	SE_U10912	gi|157136164|ref|XP_001663682.1| hypothetical protein AaeL_AAEL013495 [Aedes aegypti] gi|108870011|gb|EAT34236.1| conserved hypothetical protein [Aedes aegypti]	-1.26531	-2.40378	0.00231971	-1.14973	-2.21872	0.00192294
SEX-LxN-C15530_sense	SE_U21814	gi|112982683|ref|NP_001036912.1| catalase [Bombyx mori] gi|51571867|dbj|BAD38853.1| catalase [Bombyx mori]	-1.42642	-2.68778	0.00193327	-1.15517	-2.22711	0.0032712
SEX-LxN-C13716_sense	SE_U19660	gi|156551732|ref|XP_001599607.1| PREDICTED: similar to LD46760p [Nasonia vitripennis]	-1.08338	-2.119	0.0137656	-1.15589	-2.22822	0.000511103
SEX-LxN-C6234	SE_U11163	gi|91083531|ref|XP_973193.1| PREDICTED: similar to predicted protein [Tribolium castaneum] gi|270010851|gb|EFA07299.1| hypothetical protein TcasGA2_TC014539 [Tribolium castaneum]	-1.30889	-2.47751	0.000979393	-1.15752	-2.23074	0.000710001
SEX-LxN-C15464_anti	SE_U12683	gi|158289551|ref|XP_311252.4| AGAP000715-PA [Anopheles gambiae str. PEST] gi|157018571|gb|EAA06900.5| AGAP000715-PA [Anopheles gambiae str. PEST]	-1.30143	-2.46473	0.0336033	-1.15964	-2.23401	0.0270836
SEX-LxN-C10070	SE_U16652	gi|170029480|ref|XP_001842620.1| structural maintenance of chromosomes smc4 [Culex quinquefasciatus] gi|167863204|gb|EDS26587.1| structural maintenance of chromosomes smc4 [Culex quinquefasciatus]	-1.38656	-2.61455	0.00745851	-1.15991	-2.23443	0.00169744
SEX-LxN-C3743	SE_U24428	gi|112983574|ref|NP_001037354.1| carboxylesterase [Bombyx mori] gi|66736327|gb|AAY54259.1| carboxylesterase [Bombyx mori]	-1.43186	-2.69794	0.000100023	-1.1609	-2.23597	0.00211366
SEX-LxN-C16890	SE_U19955	gi|189238031|ref|XP_966733.2| PREDICTED: similar to T21C9.6 [Tribolium castaneum]	-1.72114	-3.29697	0.00307575	-1.16112	-2.23631	0.00879225
SEX-LxN-C2569_sense	SE_U19040	gi|270013410|gb|EFA09858.1| hypothetical protein TcasGA2_TC012006 [Tribolium castaneum]	-1.36872	-2.58242	0.00537248	-1.1615	-2.2369	0.00534047
SEX-LxN-C16486	SE_U09753	gi|209171178|gb|ACI42855.1| carboxylesterase [Spodoptera litura]	-1.14312	-2.20858	0.0493187	-1.162	-2.23767	0.0156156
SEX-LxN-C7286	SE_U00660	gi|270008776|gb|EFA05224.1| hypothetical protein TcasGA2_TC015367 [Tribolium castaneum]	-1.62607	-3.08671	0.00309147	-1.1645	-2.24155	0.00830949
SEX-LxN-C7730	SE_U24842	gi|237874162|ref|NP_001153853.1| pentatricopeptide repeat domain 1 [Acyrthosiphon pisum]	-1.10986	-2.15825	0.000611064	-1.1671	-2.2456	0.000153976
SEX-LxN-C8719	SE_U06999	gi|219362823|ref|NP_001136442.1| innexin 3 [Bombyx mori] gi|217331224|gb|ACK38254.1| innexin 3 [Bombyx mori]	-1.1308	-2.1898	0.00468466	-1.16871	-2.24811	0.00890231
SEX-LxN-C2032	SE_U09348	gi|189238264|ref|XP_974499.2| PREDICTED: similar to chloride channel protein 2 [Tribolium castaneum]	-1.23572	-2.355	0.0327789	-1.16892	-2.24844	0.0261106
SEX-LxN-C15024_sense	SE_U00534	gi|156549389|ref|XP_001602288.1| PREDICTED: similar to diacylglycerol o-acyltransferase [Nasonia vitripennis]	-1.23792	-2.35858	0.00356411	-1.17263	-2.25423	0.00454784
SEX-LxN-C3706_sense	SE_U14172	gi|90025232|gb|ABD85119.1| juvenile hormone epoxide hydrolase [Spodoptera exigua]	-2.12207	-4.35318	0.00175092	-1.17403	-2.25641	0.0119107
SEX-LxN-C4424	SE_U22119	gi|156545285|ref|XP_001605269.1| PREDICTED: similar to argininosuccinate lyase [Nasonia vitripennis]	-1.49531	-2.81924	0.00803955	-1.17443	-2.25704	0.0293201
SEX-LxN-C3924	SE_U19660	gi|156551732|ref|XP_001599607.1| PREDICTED: similar to LD46760p [Nasonia vitripennis]	-1.12195	-2.17641	0.0197369	-1.17461	-2.25731	0.00040462
SEX-LxN-C9650	SE_U11122	gi|189241515|ref|XP_968187.2| PREDICTED: similar to IP14091p [Tribolium castaneum]	-1.61474	-3.06256	0.00725315	-1.17497	-2.25788	0.0149661
SEX-LxN-C1453	SE_U10109	gi|164448650|ref|NP_001106737.1| high mobility group protein A [Bombyx mori] gi|89213696|gb|ABD64155.1| HMGA [Bombyx mori]	-1.21983	-2.32919	0.016082	-1.18079	-2.26701	0.0102635
SEX-LxN-C15180_sense	SE_U19660	gi|156551732|ref|XP_001599607.1| PREDICTED: similar to LD46760p [Nasonia vitripennis]	-1.10353	-2.14879	0.0146815	-1.18342	-2.27115	0.00492541
SEX-LxN-C8892	SE_U03233	gi|118791254|ref|XP_552786.2| AGAP008907-PA [Anopheles gambiae str. PEST] gi|116117510|gb|EAL38971.2| AGAP008907-PA [Anopheles gambiae str. PEST]	-1.42668	-2.68828	0.0160947	-1.18586	-2.27499	0.00971977
SEX-LxN-C17972	SE_U16593	gi|157112566|ref|XP_001657568.1| hemomucin [Aedes aegypti] gi|108878013|gb|EAT42238.1| hemomucin [Aedes aegypti]	-1.30401	-2.46914	0.00159262	-1.19157	-2.28401	8.49417e-06
SEX-LxN-C12362	SE_U04547	gi|270009242|gb|EFA05690.1| hypothetical protein TcasGA2_TC015144 [Tribolium castaneum]	-2.03188	-4.08939	0.003289	-1.19549	-2.29023	0.0284904
SEX-LxN-C4809	SE_U11360	gi|112983074|ref|NP_001036940.1| Replication protein A small subunit [Bombyx mori] gi|55700852|dbj|BAD69791.1| Replication protein A small subunit [Bombyx mori]	-1.33617	-2.5248	0.0045051	-1.19757	-2.29352	0.000626416
SEX-LxN-C17218	SE_U13244	gi|112984548|ref|NP_001037205.1| serpin-5 [Bombyx mori]	-1.33367	-2.52042	0.0122142	-1.19894	-2.29571	0.0205573
SEX-LxN-C12944	SE_U23981	gi|195428561|ref|XP_002062341.1| GK17490 [Drosophila willistoni] gi|194158426|gb|EDW73327.1| GK17490 [Drosophila willistoni]	-1.2629	-2.39978	0.00316136	-1.20696	-2.30851	0.00289809
SEX-LxN-C401	SE_U09762	gi|2498144|sp|Q25490.1|APLP_MANSE RecName: Full=Apolipophorins; Contains: RecName: Full=Apolipophorin-2; AltName: Full=Apolipophorin II; AltName: Full=apoLp-2; Contains: RecName: Full=Apolipophorin-1; AltName: Full=Apolipophorin I; AltName: Full=apoLp-1	-1.28646	-2.43929	0.00915737	-1.20797	-2.31013	0.0112248
SEX-LxN-C3151	SE_U18749	gi|6671050|gb|AAF23078.1|AF128867_1 glutathione S-transferase [Choristoneura fumiferana]	-1.7288	-3.31452	0.00117155	-1.20969	-2.31287	0.00347895
SEX-LxN-C12558	SE_U23088	gi|195428008|ref|XP_002062067.1| GK17336 [Drosophila willistoni] gi|194158152|gb|EDW73053.1| GK17336 [Drosophila willistoni]	-1.3034	-2.4681	0.02	-1.21159	-2.31593	0.013699
SEX-LxN-C865	SE_U19826	gi|156968295|gb|ABU98619.1| protease [Helicoverpa armigera]	-1.0475	-2.06695	0.000700048	-1.21555	-2.32229	3.36606e-05
SEX-LxN-C3248	SE_U12253	gi|169245757|gb|ACA50924.1| carboxylesterase [Loxostege sticticalis]	-2.04313	-4.12138	0.00260392	-1.21945	-2.32858	0.0218796
SEX-LxN-C18207	SE_U09629	gi|148361456|gb|ABQ59309.1| carboxylesterase [Spodoptera exigua]	-1.33981	-2.53118	0.0316655	-1.22109	-2.33123	0.0033633
SEX-LxN-C13725	SE_U16218	gi|157114571|ref|XP_001652319.1| MG-160, putative [Aedes aegypti] gi|108877209|gb|EAT41434.1| MG-160, putative [Aedes aegypti]	-1.46917	-2.76862	0.000451022	-1.22112	-2.33128	0.00191573
SEX-LxN-C6537	SE_U03835	gi|158293058|ref|XP_001688563.1| AGAP004845-PA [Anopheles gambiae str. PEST] gi|157016923|gb|EDO64040.1| AGAP004845-PA [Anopheles gambiae str. PEST]	-1.52809	-2.88403	0.00578085	-1.22244	-2.33341	0.0116925
SEX-LxN-C7821	SE_U22488	gi|2498144|sp|Q25490.1|APLP_MANSE RecName: Full=Apolipophorins; Contains: RecName: Full=Apolipophorin-2; AltName: Full=Apolipophorin II; AltName: Full=apoLp-2; Contains: RecName: Full=Apolipophorin-1; AltName: Full=Apolipophorin I; AltName: Full=apoLp-1;	-1.04236	-2.0596	0.0122102	-1.22584	-2.33892	0.0117742
SEX-LxN-C13562	SE_U09762	gi|347543546|gb|BAK82317.1| apolipophorin precursor protein [Bombyx mori]	-1.26346	-2.40071	0.0176098	-1.22791	-2.34227	0.00864562
SEX-LxN-C281	SE_U21389	gi|158635927|ref|NP_001040213.1| mannose-P-dolichol utilization defect 1 protein [Bombyx mori] gi|87248405|gb|ABD36255.1| suppressor of Lec15 glycosylation mutation-like protein [Bombyx mori]	-1.5986	-3.0285	0.00125463	-1.22909	-2.3442	0.000727641
SEX-LxN-C156	SE_U12811	gi|242025345|ref|XP_002433085.1| trimethyllysine dioxygenase, putative [Pediculus humanus corporis] gi|212518612|gb|EEB20347.1| trimethyllysine dioxygenase, putative [Pediculus humanus corporis]	-1.91301	-3.76594	0.00314012	-1.23076	-2.34691	0.00444031
SEX-LxN-C10907	SE_U00784	gi|270017016|gb|EFA13462.1| hypothetical protein TcasGA2_TC005062 [Tribolium castaneum]	-1.72372	-3.30286	0.000361003	-1.23114	-2.34753	0.00760631
SEX-LxN-C1871	SE_U45668	gi|270006517|gb|EFA02965.1| hypothetical protein TcasGA2_TC030606 [Tribolium castaneum]	-1.76941	-3.40914	2.49995e-05	-1.23371	-2.35171	1.90044e-05
SEX-LxN-C215	SE_U10836	gi|158296572|ref|XP_316957.4| AGAP008487-PA [Anopheles gambiae str. PEST] gi|157014774|gb|EAA12889.4| AGAP008487-PA [Anopheles gambiae str. PEST]	-1.42105	-2.67781	0.000101496	-1.23746	-2.35784	0.00690936
SEX-LxN-C6381	SE_U20422	gi|157117597|ref|XP_001658844.1| bleomycin hydrolase [Aedes aegypti] gi|94469102|gb|ABF18400.1| bleomycin hydrolase [Aedes aegypti] gi|108875988|gb|EAT40213.1| bleomycin hydrolase [Aedes aegypti]	-1.24255	-2.36616	0.0147007	-1.24054	-2.36288	0.000359582
SEX-LxN-C16484	SE_U14948	gi|157105019|ref|XP_001648679.1| apyrase, putative [Aedes aegypti] gi|108884171|gb|EAT48396.1| apyrase, putative [Aedes aegypti]	-1.47514	-2.78011	0.0221955	-1.24114	-2.36385	0.0325109
SEX-LxN-C8754	SE_U15932	gi|91078842|ref|XP_971622.1| PREDICTED: similar to predicted protein [Tribolium castaneum] gi|270003718|gb|EFA00166.1| hypothetical protein TcasGA2_TC002988 [Tribolium castaneum]	-1.60522	-3.04241	0.00249942	-1.24175	-2.36486	0.0135289
SEX-LxN-C15942_anti	SE_U27204	gi|113865941|ref|NP_001038956.1| ecdysteroid 22-kinase [Bombyx mori] gi|111924417|dbj|BAF02792.1| ecdysteroid 22-phosphate [Bombyx mori]	-1.18168	-2.2684	0.00268663	-1.24383	-2.36826	9.45449e-05
SEX-LxN-C11470	SE_U26372	gi|4753912|emb|CAB41997.1| 3-dehydroecdysone 3beta-reductase [Spodoptera littoralis]	-2.03277	-4.09189	0.00362144	-1.24437	-2.36914	0.0440672
SEX-LxN-C10766	SE_U00138	gi|12585256|sp|Q25489.1|HYEP_MANSE RecName: Full=Juvenile hormone epoxide hydrolase; Short=JHEH; AltName: Full=Juvenile hormone-specific epoxide hydrolase gi|1276940|gb|AAC47018.1| juvenile hormone epoxide hydrolase [Manduca sexta] gi|1589030|prf||2210235	-1.63883	-3.11413	0.00317532	-1.24447	-2.36931	0.0284283
SEX-LxN-C10816	SE_U01437	gi|158287203|ref|XP_564133.3| AGAP011351-PA [Anopheles gambiae str. PEST] gi|157019538|gb|EAL41523.3| AGAP011351-PA [Anopheles gambiae str. PEST]	-1.26353	-2.40083	0.00347375	-1.24642	-2.37252	0.0191384
SEX-LxN-C17857	SE_U09662	gi|118086377|ref|XP_418925.2| PREDICTED: similar to LOC496346 protein [Gallus gallus]	-2.06483	-4.18385	0.00682254	-1.24696	-2.37341	0.02909
SEX-LxN-C1437_sense	SE_U12683	gi|158289551|ref|XP_311252.4| AGAP000715-PA [Anopheles gambiae str. PEST] gi|157018571|gb|EAA06900.5| AGAP000715-PA [Anopheles gambiae str. PEST]	-1.42674	-2.68838	0.0148156	-1.24745	-2.37421	0.0104397
SEX-LxN-C13084	SE_U00138	gi|12585256|sp|Q25489.1|HYEP_MANSE RecName: Full=Juvenile hormone epoxide hydrolase; Short=JHEH; AltName: Full=Juvenile hormone-specific epoxide hydrolase gi|1276940|gb|AAC47018.1| juvenile hormone epoxide hydrolase [Manduca sexta] gi|1589030|prf||2210235	-1.5976	-3.0264	0.0040645	-1.24754	-2.37437	0.0277855
SEX-LxN-C8995	SE_U16628	gi|157141838|ref|XP_001647758.1| hypothetical protein AaeL_AAEL015402 [Aedes aegypti] gi|108868039|gb|EAT32426.1| hypothetical protein AaeL_AAEL015402 [Aedes aegypti]	-1.29396	-2.452	0.000242718	-1.24862	-2.37614	0.000861352
SEX-LxN-C16286	SE_U14944	gi|270003842|gb|EFA00290.1| hypothetical protein TcasGA2_TC003123 [Tribolium castaneum]	-1.81162	-3.51036	0.000884954	-1.24908	-2.37689	0.00899929
SEX-LxN-C3106	SE_U13316	gi|270005448|gb|EFA01896.1| hypothetical protein TcasGA2_TC007506 [Tribolium castaneum]	-1.92107	-3.78705	4.91588e-05	-1.24982	-2.37812	0.00307096
SEX-LxN-C5249	SE_U21318	gi|158291119|ref|XP_312617.4| AGAP002347-PA [Anopheles gambiae str. PEST] gi|157018222|gb|EAA08223.4| AGAP002347-PA [Anopheles gambiae str. PEST]	-1.45561	-2.74272	0.0324771	-1.25115	-2.3803	0.0412216
SEX-LxN-C18097	SE_U15518	gi|112983824|ref|NP_001036859.1| ecdysteroid-inducible angiotensin-converting enzyme-related gene product [Bombyx mori] gi|8918492|dbj|BAA97657.1| BmAcer [Bombyx mori] gi|224176029|dbj|BAH23568.1| male reproductive organ angiotensin-converting enzyme-rela	-1.62229	-3.07863	0.0261217	-1.25133	-2.38061	0.0412352
SEX-LxN-C17117	SE_U14227	gi|260765451|gb|ACX49763.1| beta-fructofuranosidase 2 [Manduca sexta]	-1.43418	-2.70229	0.00672201	-1.25181	-2.38139	0.0141344
SEX-LxN-C6640	SE_U09348	gi|189238264|ref|XP_974499.2| PREDICTED: similar to chloride channel protein 2 [Tribolium castaneum]	-1.18202	-2.26894	0.0262331	-1.25413	-2.38524	0.0160125
SEX-LxN-C19475	SE_U22155	gi|34538645|gb|AAQ74257.1| delta-9 desaturase [Spodoptera littoralis]	-2.18065	-4.53357	0.00738083	-1.25563	-2.38771	0.043096
SEX-LxN-C1727	SE_U22500	gi|27733413|gb|AAO21504.1|AF413063_1 zinc metalloprotease [Manduca sexta]	-2.37542	-5.18888	0.0152845	-1.25588	-2.38812	0.0431776
SEX-LxN-C6620	SE_U24146	gi|157104474|ref|XP_001648424.1| DNA primase [Aedes aegypti] gi|108869184|gb|EAT33409.1| DNA primase [Aedes aegypti]	-1.69572	-3.23939	0.00431637	-1.2563	-2.38882	0.00052999
SEX-LxN-C2471	SE_U10148	gi|223890178|ref|NP_001138804.1| lipid storage droplet 2-like [Bombyx mori] gi|221579612|gb|ACM24340.1| PLIN [Bombyx mori]	-1.95991	-3.89039	0.00204327	-1.25896	-2.39323	0.00422696
SEX-LxN-C14930_sense	SE_U12534	gi|242013549|ref|XP_002427467.1| multisynthetase complex auxiliary component p38, putative [Pediculus humanus corporis] gi|212511853|gb|EEB14729.1| multisynthetase complex auxiliary component p38, putative [Pediculus humanus corporis]	-1.06974	-2.09905	0.000288954	-1.26199	-2.39827	0.000513731
SEX-LxN-C7948	SE_U11634	gi|91082769|ref|XP_973660.1| PREDICTED: similar to acyl-CoA oxidase [Tribolium castaneum] gi|270015082|gb|EFA11530.1| hypothetical protein TcasGA2_TC014245 [Tribolium castaneum]	-2.22407	-4.67209	0.000626901	-1.26634	-2.40551	0.00834762
SEX-LxN-C15950	SE_U21487	gi|114051738|ref|NP_001040426.1| alcohol dehydrogenase [Bombyx mori] gi|95102848|gb|ABF51365.1| alcohol dehydrogenase [Bombyx mori]	-1.9907	-3.97429	0.00550309	-1.26747	-2.40739	0.00398561
SEX-LxN-C6271	SE_U19760	gi|261499547|gb|ACX85225.1| glutathione S-transferase E2 [Helicoverpa assulta]	-1.21395	-2.31972	0.0255537	-1.27119	-2.4136	0.0248722
SEX-LxN-C7865	SE_U17297	gi|170033782|ref|XP_001844755.1| zinc/iron transporter [Culex quinquefasciatus] gi|167874832|gb|EDS38215.1| zinc/iron transporter [Culex quinquefasciatus]	-1.42368	-2.68269	0.0139581	-1.27165	-2.41438	0.0226629
SEX-LxN-C1444	SE_U12534	gi|242013549|ref|XP_002427467.1| multisynthetase complex auxiliary component p38, putative [Pediculus humanus corporis] gi|212511853|gb|EEB14729.1| multisynthetase complex auxiliary component p38, putative [Pediculus humanus corporis]	-1.10606	-2.15257	0.000108411	-1.27205	-2.41504	0.000131009
SEX-LxN-C18694	SE_U21172	gi|209171178|gb|ACI42855.1| carboxylesterase [Spodoptera litura]	-1.28899	-2.44357	0.0396519	-1.2748	-2.41965	0.00444288
SEX-LxN-C7689	SE_U00297	gi|224534|prf||1107279B ORF g	-1.02508	-2.03507	0.00530897	-1.27487	-2.41977	0.0465778
SEX-LxN-C16679	SE_U12534	gi|242013549|ref|XP_002427467.1| multisynthetase complex auxiliary component p38, putative [Pediculus humanus corporis] gi|212511853|gb|EEB14729.1| multisynthetase complex auxiliary component p38, putative [Pediculus humanus corporis]	-1.1056	-2.15188	0.000107126	-1.27495	-2.41991	0.000174266
SEX-LxN-C14578	SE_U25818	gi|157111592|ref|XP_001651636.1| sugar transporter [Aedes aegypti] gi|108883810|gb|EAT48035.1| sugar transporter [Aedes aegypti]	-1.50735	-2.84288	0.00110337	-1.27507	-2.4201	0.0154751
SEX-LxN-C12277	SE_U23750	gi|195455210|ref|XP_002074612.1| GK23169 [Drosophila willistoni] gi|194170697|gb|EDW85598.1| GK23169 [Drosophila willistoni]	-1.39427	-2.62855	0.00107405	-1.28279	-2.43309	0.000196977
SEX-LxN-C4583	SE_U14571	gi|157126358|ref|XP_001660874.1| hypothetical protein AaeL_AAEL010487 [Aedes aegypti] gi|108873314|gb|EAT37539.1| conserved hypothetical protein [Aedes aegypti]	-1.3133	-2.4851	0.00166303	-1.28602	-2.43854	0.00317921
SEX-LxN-C12287	SE_U12203	gi|189235746|ref|XP_967247.2| PREDICTED: similar to tRNA-specific adenosine deaminase [Tribolium castaneum] gi|270004485|gb|EFA00933.1| hypothetical protein TcasGA2_TC003839 [Tribolium castaneum]	-1.07651	-2.10893	0.000293802	-1.28624	-2.43892	0.0001596
SEX-LxN-C10425	SE_U26288	gi|225713522|gb|ACO12607.1| 2-acylglycerol O-acyltransferase 1 [Lepeophtheirus salmonis]	-1.27751	-2.4242	0.00328606	-1.28643	-2.43924	0.0021489
SEX-LxN-C17321	SE_U09837	gi|91088191|ref|XP_972764.1| PREDICTED: similar to CG15261 CG15261-PA [Tribolium castaneum] gi|270012137|gb|EFA08585.1| hypothetical protein TcasGA2_TC006240 [Tribolium castaneum]	-1.43711	-2.70777	0.0116629	-1.28737	-2.44083	0.0119109
SEX-LxN-C17785_anti	SE_U20097	gi|270002041|gb|EEZ98488.1| hypothetical protein TcasGA2_TC000985 [Tribolium castaneum]	-1.60462	-3.04117	0.0130822	-1.28864	-2.44298	0.00906568
SEX-LxN-C18784_sense	SE_U21213	gi|193709328|ref|XP_001944505.1| PREDICTED: similar to acyl-CoA oxidase [Acyrthosiphon pisum]	-2.16048	-4.47064	0.000845686	-1.28873	-2.44313	0.00711764
SEX-LxN-C13446_sense	SE_U21518	gi|170071204|ref|XP_001869841.1| conserved hypothetical protein [Culex quinquefasciatus] gi|167867134|gb|EDS30517.1| conserved hypothetical protein [Culex quinquefasciatus]	-1.02205	-2.0308	9.99665e-05	-1.28942	-2.4443	0.000130153
SEX-LxN-C19216	SE_U12253	gi|169245757|gb|ACA50924.1| carboxylesterase [Loxostege sticticalis]	-2.02563	-4.0717	0.00414826	-1.2898	-2.44494	0.0194143
SEX-LxN-C5923	SE_U15379	gi|157131658|ref|XP_001655911.1| hypothetical protein AaeL_AAEL012169 [Aedes aegypti] gi|94469328|gb|ABF18513.1| predicted membrane protein [Aedes aegypti] gi|108871451|gb|EAT35676.1| conserved hypothetical protein [Aedes aegypti]	-1.00153	-2.00212	0.00536364	-1.29152	-2.44785	0.000950339
SEX-LxN-C6460	SE_U18046	gi|195483916|ref|XP_002090484.1| GE12783 [Drosophila yakuba] gi|194176585|gb|EDW90196.1| GE12783 [Drosophila yakuba]	-1.19382	-2.28758	0.00420444	-1.29406	-2.45218	0.0109305
SEX-LxN-C17732	SE_U17572	gi|260765451|gb|ACX49763.1| beta-fructofuranosidase 2 [Manduca sexta]	-1.50325	-2.83481	0.00756072	-1.29433	-2.45263	0.0163886
SEX-LxN-C18366	SE_U43044	gi|6671050|gb|AAF23078.1|AF128867_1 glutathione S-transferase [Choristoneura fumiferana]	-1.85037	-3.60593	0.00186282	-1.29503	-2.45382	0.00485607
SEX-LxN-C7096_sense	SE_U11566	gi|112983254|ref|NP_001037656.1| eukaryotic translation initiation factor 3 subunit D [Bombyx mori] gi|122104174|sp|Q0ZB77.1|EIF3D_BOMMO RecName: Full=Eukaryotic translation initiation factor 3 subunit D; Short=eIF3d; AltName: Full=Eukaryotic translation	-1.21671	-2.32417	0.000167735	-1.29772	-2.45841	0.000347699
SEX-LxN-C14074_anti	SE_U12683	gi|158289551|ref|XP_311252.4| AGAP000715-PA [Anopheles gambiae str. PEST] gi|157018571|gb|EAA06900.5| AGAP000715-PA [Anopheles gambiae str. PEST]	-1.4678	-2.76599	0.0243824	-1.29784	-2.4586	0.0189562
SEX-LxN-C18473	SE_U09603	gi|255652889|ref|NP_001157385.1| DnaJ-8 protein [Bombyx mori] gi|253721957|gb|ACT34042.1| DnaJ-8 [Bombyx mori]	-1.39495	-2.62979	0.00214778	-1.29853	-2.45978	0.00288267
SEX-LxN-C782	SE_U21919	gi|114052274|ref|NP_001040467.1| copper transporter [Bombyx mori] gi|95103022|gb|ABF51452.1| copper transporter [Bombyx mori]	-1.58559	-3.0013	0.00355055	-1.29881	-2.46026	0.00421375
SEX-LxN-C5483_anti	SE_U25065	gi|270013061|gb|EFA09509.1| hypothetical protein TcasGA2_TC011611 [Tribolium castaneum]	-1.29304	-2.45044	0.0201424	-1.30042	-2.46301	0.0182955
SEX-LxN-C4878	SE_U19293	gi|160333413|ref|NP_001103763.1| fumarylacetoacetase [Bombyx mori] gi|87248327|gb|ABD36216.1| fumarylacetoacetate hydrolase isoform A [Bombyx mori]	-1.62858	-3.09208	3.32961e-05	-1.30277	-2.46702	0.00309221
SEX-LxN-C3447	SE_U09762	gi|347543546|gb|BAK82317.1| apolipophorin precursor protein [Bombyx mori]	-1.22394	-2.33584	0.0166973	-1.3035	-2.46827	0.0061701
SEX-LxN-C18237_sense	SE_U18841	gi|215820602|ref|NP_001135960.1| uridine diphosphate glucosyltransferase [Bombyx mori] gi|213494483|gb|ACJ48963.1| uridine diphosphate glucosyltransferase [Bombyx mori]	-1.53384	-2.89555	0.0140297	-1.30679	-2.4739	0.0463455
SEX-LxN-C5691	SE_U01994	gi|197209886|ref|NP_001127707.1| neuropeptide receptor A10 [Bombyx mori] gi|195946990|dbj|BAG68409.1| neuropeptide receptor A10 [Bombyx mori]	-1.20484	-2.30512	0.000462259	-1.30695	-2.47417	0.00857234
SEX-LxN-C16703	SE_U10851	gi|170048016|ref|XP_001851496.1| zinc carboxypeptidase A 1 [Culex quinquefasciatus] gi|167870247|gb|EDS33630.1| zinc carboxypeptidase A 1 [Culex quinquefasciatus]	-1.70667	-3.26406	0.00568423	-1.30789	-2.47579	0.00116368
SEX-LxN-C4353	SE_U24396	gi|224999285|gb|ACN78408.1| glycogen phosphorylase [Spodoptera exigua]	-1.05921	-2.08378	0.00264323	-1.30961	-2.47874	9.96425e-05
SEX-LxN-C16731	SE_U50691	gi|215820602|ref|NP_001135960.1| uridine diphosphate glucosyltransferase [Bombyx mori] gi|213494483|gb|ACJ48963.1| uridine diphosphate glucosyltransferase [Bombyx mori]	-1.47714	-2.78397	0.0167381	-1.31023	-2.47981	0.0499682
SEX-LxN-C1382	SE_U14543	gi|160333413|ref|NP_001103763.1| fumarylacetoacetase [Bombyx mori] gi|87248327|gb|ABD36216.1| fumarylacetoacetate hydrolase isoform A [Bombyx mori]	-1.68052	-3.20544	4.13525e-05	-1.31144	-2.4819	0.00439248
SEX-LxN-C13974	SE_U43216	gi|160333413|ref|NP_001103763.1| fumarylacetoacetase [Bombyx mori] gi|87248327|gb|ABD36216.1| fumarylacetoacetate hydrolase isoform A [Bombyx mori]	-1.71201	-3.27617	8.10097e-06	-1.31376	-2.48589	0.00443885
SEX-LxN-C15063	SE_U08720	gi|114051738|ref|NP_001040426.1| alcohol dehydrogenase [Bombyx mori] gi|95102848|gb|ABF51365.1| alcohol dehydrogenase [Bombyx mori]	-2.28272	-4.86596	0.00695791	-1.31527	-2.48848	0.00709835
SEX-LxN-C6459_sense	SE_U18046	gi|195483916|ref|XP_002090484.1| GE12783 [Drosophila yakuba] gi|194176585|gb|EDW90196.1| GE12783 [Drosophila yakuba]	-1.09028	-2.12915	0.0172508	-1.31691	-2.49133	0.00687306
SEX-LxN-C1374	SE_U10851	gi|170048016|ref|XP_001851496.1| zinc carboxypeptidase A 1 [Culex quinquefasciatus] gi|167870247|gb|EDS33630.1| zinc carboxypeptidase A 1 [Culex quinquefasciatus]	-1.77432	-3.42077	0.00511723	-1.31714	-2.49171	0.00200944
SEX-LxN-C4493	SE_U10851	gi|170048016|ref|XP_001851496.1| zinc carboxypeptidase A 1 [Culex quinquefasciatus] gi|167870247|gb|EDS33630.1| zinc carboxypeptidase A 1 [Culex quinquefasciatus]	-1.73238	-3.32275	0.00446216	-1.31824	-2.49362	0.000968846
SEX-LxN-C6496	SE_U21518	gi|170071204|ref|XP_001869841.1| conserved hypothetical protein [Culex quinquefasciatus] gi|167867134|gb|EDS30517.1| conserved hypothetical protein [Culex quinquefasciatus]	-1.04046	-2.05688	6.14605e-05	-1.31847	-2.49402	0.00027401
SEX-LxN-C11183	SE_U05811	gi|25090191|sp|Q9U8B8.1|DYR_HELVI RecName: Full=Dihydrofolate reductase gi|6164599|gb|AAF04459.1|AF104106_1 dihydrofolate reductase [Heliothis virescens]	-1.20565	-2.30641	6.26296e-05	-1.32829	-2.51105	0.000179883
SEX-LxN-C8034	SE_U03591	gi|91086285|ref|XP_967226.1| PREDICTED: similar to CG6178 CG6178-PA isoform 1 [Tribolium castaneum] gi|270010269|gb|EFA06717.1| hypothetical protein TcasGA2_TC009648 [Tribolium castaneum]	-1.74279	-3.34682	0.00036879	-1.32874	-2.51183	0.00820137
SEX-LxN-C18612_sense	SE_U21213	gi|193709328|ref|XP_001944505.1| PREDICTED: similar to acyl-CoA oxidase [Acyrthosiphon pisum]	-2.18023	-4.53227	0.000736284	-1.32936	-2.51291	0.00589413
SEX-LxN-C17923	SE_U49930	gi|91089779|ref|XP_967531.1| PREDICTED: similar to GA11424-PA [Tribolium castaneum] gi|270013605|gb|EFA10053.1| hypothetical protein TcasGA2_TC012227 [Tribolium castaneum]	-1.04006	-2.05632	0.00107807	-1.33546	-2.52355	0.00167583
SEX-LxN-C7919	SE_U24302	gi|242011958|ref|XP_002426710.1| 1,4-dihydroxy-2-naphthoate octaprenyltransferase, putative [Pediculus humanus corporis] gi|212510881|gb|EEB13972.1| 1,4-dihydroxy-2-naphthoate octaprenyltransferase, putative [Pediculus humanus corporis]	-1.52515	-2.87817	0.00177689	-1.33799	-2.52799	0.000153292
SEX-LxN-C2137	SE_U15435	gi|74004087|ref|XP_535891.2| PREDICTED: similar to NAD-dependent deacetylase sirtuin-5 (SIR2-like protein 5) [Canis familiaris]	-1.79126	-3.46116	0.00417807	-1.33848	-2.52884	0.00718841
SEX-LxN-C6497	SE_U21518	gi|170071204|ref|XP_001869841.1| conserved hypothetical protein [Culex quinquefasciatus] gi|167867134|gb|EDS30517.1| conserved hypothetical protein [Culex quinquefasciatus]	-1.11852	-2.17124	7.07351e-05	-1.34082	-2.53295	5.41365e-05
SEX-LxN-C11084_anti	SE_U04116	gi|110757592|ref|XP_394633.3| PREDICTED: similar to CG31559-PA [Apis mellifera]	-1.69738	-3.24311	0.00616714	-1.34152	-2.53418	0.00859623
SEX-LxN-C6801	SE_U22315	gi|270007117|gb|EFA03565.1| hypothetical protein TcasGA2_TC013648 [Tribolium castaneum]	-1.28542	-2.43754	0.000864326	-1.34474	-2.53985	0.000823474
SEX-LxN-C14920	SE_U18580	gi|114051738|ref|NP_001040426.1| alcohol dehydrogenase [Bombyx mori] gi|95102848|gb|ABF51365.1| alcohol dehydrogenase [Bombyx mori]	-1.34194	-2.53492	0.013865	-1.34984	-2.54884	0.000887746
SEX-LxN-C931	SE_U14276	gi|2970687|gb|AAC06038.1| beta-glucosidase precursor [Spodoptera frugiperda]	-1.12646	-2.18323	0.0192381	-1.35484	-2.55769	0.00105488
SEX-LxN-C14621	SE_U23496	gi|270264142|ref|ZP_06192409.1| hypothetical protein SOD_g00730 [Serratia odorifera 4Rx13] gi|270041791|gb|EFA14888.1| hypothetical protein SOD_g00730 [Serratia odorifera 4Rx13]	-1.13068	-2.18961	0.0224576	-1.35578	-2.55936	0.0157675
SEX-LxN-C5690_sense	SE_U01994	gi|197209886|ref|NP_001127707.1| neuropeptide receptor A10 [Bombyx mori] gi|195946990|dbj|BAG68409.1| neuropeptide receptor A10 [Bombyx mori]	-1.41151	-2.66016	0.00282083	-1.35635	-2.56037	0.00288129
SEX-LxN-C17735	SE_U04245	gi|27733413|gb|AAO21504.1|AF413063_1 zinc metalloprotease [Manduca sexta]	-2.96857	-7.82758	0.0126724	-1.35973	-2.56637	0.0284474
SEX-LxN-C15301	SE_U12683	gi|158289551|ref|XP_311252.4| AGAP000715-PA [Anopheles gambiae str. PEST] gi|157018571|gb|EAA06900.5| AGAP000715-PA [Anopheles gambiae str. PEST]	-1.30134	-2.46458	0.0393203	-1.36179	-2.57003	0.0233246
SEX-LxN-C2614	SE_U17283	gi|114051738|ref|NP_001040426.1| alcohol dehydrogenase [Bombyx mori] gi|95102848|gb|ABF51365.1| alcohol dehydrogenase [Bombyx mori]	-1.28142	-2.43077	0.0153176	-1.36377	-2.57357	0.000569532
SEX-LxN-C18575_sense	SE_U11634	gi|91082769|ref|XP_973660.1| PREDICTED: similar to acyl-CoA oxidase [Tribolium castaneum] gi|270015082|gb|EFA11530.1| hypothetical protein TcasGA2_TC014245 [Tribolium castaneum]	-2.29846	-4.91932	0.00124935	-1.36473	-2.57528	0.0221303
SEX-LxN-C11995	SE_U09817	gi|242007493|ref|XP_002424574.1| large neutral amino acids transporter, putative [Pediculus humanus corporis] gi|212508017|gb|EEB11836.1| large neutral amino acids transporter, putative [Pediculus humanus corporis]	-1.08327	-2.11883	0.00251018	-1.36615	-2.57781	0.00225525
SEX-LxN-C6248	SE_U06446	gi|158289641|ref|XP_311324.4| AGAP000785-PA [Anopheles gambiae str. PEST] gi|157018615|gb|EAA06813.4| AGAP000785-PA [Anopheles gambiae str. PEST]	-1.18456	-2.27294	0.00247975	-1.36859	-2.58218	7.93114e-06
SEX-LxN-C15463	SE_U28726	gi|270003451|gb|EEZ99898.1| hypothetical protein TcasGA2_TC002682 [Tribolium castaneum]	-1.48068	-2.79081	0.00178377	-1.36895	-2.58283	0.00323213
SEX-LxN-C3573	SE_U23227	gi|157126117|ref|XP_001654544.1| replication-associated histone mRNA stem loop-binding protein, putative [Aedes aegypti] gi|108873388|gb|EAT37613.1| replication-associated histone mRNA stem loop-binding protein, putative [Aedes aegypti]	-1.77323	-3.41819	0.00278353	-1.37406	-2.59199	0.00081521
SEX-LxN-C6575	SE_U04324	gi|112984520|ref|NP_001037195.1| prolyl 4-hydroxylase alpha subunit [Bombyx mori] gi|37543673|gb|AAM21932.1| prolyl 4-hydroxylase alpha subunit [Bombyx mori]	-1.36365	-2.57335	0.00304775	-1.37435	-2.59251	0.00397282
SEX-LxN-C11876	SE_U04455	gi|118085254|ref|XP_425656.2| PREDICTED: similar to Asparagine-linked glycosylation 8 homolog (S. cerevisiae, alpha-1,3-glucosyltransferase) [Gallus gallus]	-1.03038	-2.04256	0.0346229	-1.37586	-2.59523	0.013397
SEX-LxN-C4191	SE_U16317	gi|239787140|ref|NP_001155172.1| inosine-uridine preferring nucleoside hydrolase-like [Nasonia vitripennis]	-1.33209	-2.51767	0.0117061	-1.37829	-2.5996	0.0347504
SEX-LxN-C18061	SE_U20982	gi|2498144|sp|Q25490.1|APLP_MANSE RecName: Full=Apolipophorins; Contains: RecName: Full=Apolipophorin-2; AltName: Full=Apolipophorin II; AltName: Full=apoLp-2; Contains: RecName: Full=Apolipophorin-1; AltName: Full=Apolipophorin I; AltName: Full=apoLp-1;	-1.48309	-2.79547	0.01022	-1.38292	-2.60796	0.00529128
SEX-LxN-C1204	SE_U12490	gi|195115942|ref|XP_002002515.1| GI17427 [Drosophila mojavensis] gi|193913090|gb|EDW11957.1| GI17427 [Drosophila mojavensis]	-1.47242	-2.77488	4.41081e-05	-1.38307	-2.60823	4.0885e-05
SEX-LxN-C18740	SE_U12076	gi|114051738|ref|NP_001040426.1| alcohol dehydrogenase [Bombyx mori] gi|95102848|gb|ABF51365.1| alcohol dehydrogenase [Bombyx mori]	-1.36168	-2.56983	0.0144045	-1.38474	-2.61126	0.00034059
SEX-LxN-C15238	SE_U13970	gi|157129286|ref|XP_001655350.1| hypothetical protein AaeL_AAEL002483 [Aedes aegypti] gi|108882085|gb|EAT46310.1| conserved hypothetical protein [Aedes aegypti]	-1.47571	-2.7812	0.00187973	-1.38484	-2.61144	0.000945161
SEX-LxN-C19043	SE_U21814	gi|112982683|ref|NP_001036912.1| catalase [Bombyx mori] gi|51571867|dbj|BAD38853.1| catalase [Bombyx mori]	-1.63556	-3.10708	0.000947509	-1.38551	-2.61265	0.00242266
SEX-LxN-C18311_anti	SE_U21646	gi|156551603|ref|XP_001602665.1| PREDICTED: similar to ENSANGP00000004037 [Nasonia vitripennis]	-1.46647	-2.76345	0.0114711	-1.38616	-2.61381	0.00187674
SEX-LxN-C3586	SE_U18795	gi|21552589|gb|AAM54724.1| cytochrome P450 monooxygenase CYP321A1 [Helicoverpa zea]	-1.24673	-2.37303	0.00778779	-1.38889	-2.61877	0.0424064
SEX-LxN-C2747	SE_U49930	gi|91089779|ref|XP_967531.1| PREDICTED: similar to GA11424-PA [Tribolium castaneum] gi|270013605|gb|EFA10053.1| hypothetical protein TcasGA2_TC012227 [Tribolium castaneum]	-1.17448	-2.25712	0.00118201	-1.39818	-2.63569	0.00201551
SEX-LxN-C16262	SE_U24192	gi|66517919|ref|XP_391853.2| PREDICTED: similar to CG7442-PA [Apis mellifera]	-5.15973	-35.7464	9.39281e-05	-1.40543	-2.64897	0.00914937
SEX-LxN-C13837_sense	SE_U14510	gi|157674503|gb|ABV60347.1| putative peroxiredoxin [Lutzomyia longipalpis]	-1.55701	-2.94243	0.00213472	-1.40829	-2.65422	0.00210716
SEX-LxN-C17379_sense	SE_U09705	gi|195381859|ref|XP_002049661.1| GJ21715 [Drosophila virilis] gi|194144458|gb|EDW60854.1| GJ21715 [Drosophila virilis]	-1.76481	-3.3983	0.00101314	-1.41031	-2.65794	0.00149164
SEX-LxN-C10752	SE_U00451	gi|66500700|ref|XP_395190.2| PREDICTED: similar to PTX1 protein isoform 1 [Apis mellifera]	-1.14189	-2.2067	0.000534176	-1.4107	-2.65866	0.000134623
SEX-LxN-C15341	SE_U12076	gi|114051738|ref|NP_001040426.1| alcohol dehydrogenase [Bombyx mori] gi|95102848|gb|ABF51365.1| alcohol dehydrogenase [Bombyx mori]	-1.44916	-2.73048	0.0147754	-1.41158	-2.66028	0.000165271
SEX-LxN-C16497_sense	SE_U14079	gi|229487391|emb|CAY54158.1| unnamed protein product [Heliconius melpomene] gi|229487400|emb|CAY54176.1| unnamed protein product [Heliconius melpomene]	-1.31616	-2.49002	0.00267324	-1.41379	-2.66436	0.00135084
SEX-LxN-C4887_sense	SE_U12379	gi|195392385|ref|XP_002054838.1| GJ24661 [Drosophila virilis] gi|194152924|gb|EDW68358.1| GJ24661 [Drosophila virilis]	-1.07364	-2.10474	0.018974	-1.41403	-2.66481	0.00376395
SEX-LxN-C8783	SE_U18841	gi|215820602|ref|NP_001135960.1| uridine diphosphate glucosyltransferase [Bombyx mori] gi|213494483|gb|ACJ48963.1| uridine diphosphate glucosyltransferase [Bombyx mori]	-1.58299	-2.99591	0.017179	-1.41484	-2.6663	0.044949
SEX-LxN-C10714	SE_U25255	gi|270014159|gb|EFA10607.1| hypothetical protein TcasGA2_TC012868 [Tribolium castaneum]	-1.62839	-3.09169	0.0011206	-1.41503	-2.66666	0.000389761
SEX-LxN-C3256	SE_U17862	gi|116780369|gb|ABK21653.1| unknown [Picea sitchensis]	-1.45296	-2.7377	0.00449688	-1.41815	-2.67243	0.00936946
SEX-LxN-C18710	SE_U12599	gi|170048016|ref|XP_001851496.1| zinc carboxypeptidase A 1 [Culex quinquefasciatus] gi|167870247|gb|EDS33630.1| zinc carboxypeptidase A 1 [Culex quinquefasciatus]	-1.77805	-3.42963	0.00601841	-1.41968	-2.67527	0.00171575
SEX-LxN-C17391	SE_U12538	gi|267844867|ref|NP_001161186.1| sugar transporter protein [Bombyx mori] gi|229458987|gb|ACQ66002.1| sugar transporter protein [Bombyx mori]	-1.79254	-3.46424	0.000378164	-1.42014	-2.67612	0.00299216
SEX-LxN-C16720	SE_U09587	gi|193713892|ref|XP_001949477.1| PREDICTED: similar to cytochrome B5-like protein [Acyrthosiphon pisum]	-1.01775	-2.02476	0.010517	-1.42116	-2.67801	0.00269912
SEX-LxN-C15653	SE_U21447	gi|91083531|ref|XP_973193.1| PREDICTED: similar to predicted protein [Tribolium castaneum] gi|270010851|gb|EFA07299.1| hypothetical protein TcasGA2_TC014539 [Tribolium castaneum]	-1.16669	-2.24496	0.000120384	-1.42451	-2.68424	9.25679e-06
SEX-LxN-C820	SE_U14122	gi|116780369|gb|ABK21653.1| unknown [Picea sitchensis]	-1.58337	-2.9967	0.00662747	-1.42567	-2.68639	0.0143103
SEX-LxN-C293	SE_U52254	gi|156619508|gb|ABU88428.1| cytochrome p450 CYP337B1 [Helicoverpa armigera]	-1.54801	-2.92414	0.0041269	-1.42762	-2.69003	0.00496274
SEX-LxN-C7444_anti	SE_U12302	gi|158292965|ref|XP_314275.4| AGAP003372-PA [Anopheles gambiae str. PEST] gi|157016970|gb|EAA44497.4| AGAP003372-PA [Anopheles gambiae str. PEST]	-1.44405	-2.72084	0.0104185	-1.43246	-2.69907	0.019205
SEX-LxN-C16363	SE_U06669	gi|114051415|ref|NP_001040315.1| glutamyl-tRNA amidotransferase subunit B [Bombyx mori] gi|87248335|gb|ABD36220.1| glutamyl-tRNA amidotransferase subunit B [Bombyx mori]	-1.62466	-3.0837	0.00167465	-1.43351	-2.70103	0.00056049
SEX-LxN-C16167	SE_U13452	gi|215820602|ref|NP_001135960.1| uridine diphosphate glucosyltransferase [Bombyx mori] gi|213494483|gb|ACJ48963.1| uridine diphosphate glucosyltransferase [Bombyx mori]	-1.98114	-3.94804	0.00216787	-1.43846	-2.71032	0.00716439
SEX-LxN-C1685	SE_U27584	gi|91080325|ref|XP_974493.1| PREDICTED: similar to aldo-keto reductase [Tribolium castaneum] gi|270005710|gb|EFA02158.1| hypothetical protein TcasGA2_TC007811 [Tribolium castaneum]	-3.02134	-8.11919	0.018451	-1.43875	-2.71086	0.0259707
SEX-LxN-C6189	SE_U15012	gi|170055036|ref|XP_001863401.1| conserved hypothetical protein [Culex quinquefasciatus] gi|167875145|gb|EDS38528.1| conserved hypothetical protein [Culex quinquefasciatus]	-1.36099	-2.56861	0.00212991	-1.43908	-2.71147	0.00268192
SEX-LxN-C3030	SE_U09565	gi|222143558|dbj|BAH19308.1| arginase [Bombyx mori]	-1.33693	-2.52614	0.019852	-1.43909	-2.7115	0.00408229
SEX-LxN-C17322_sense	SE_U11634	gi|91082769|ref|XP_973660.1| PREDICTED: similar to acyl-CoA oxidase [Tribolium castaneum] gi|270015082|gb|EFA11530.1| hypothetical protein TcasGA2_TC014245 [Tribolium castaneum]	-2.28022	-4.85753	0.00110935	-1.44011	-2.71341	0.0242808
SEX-LxN-C147	SE_U14376	gi|91085853|ref|XP_975032.1| PREDICTED: similar to AGAP004961-PA [Tribolium castaneum]	-1.27127	-2.41374	0.013592	-1.44406	-2.72086	0.011084
SEX-LxN-C5303	SE_U24601	gi|194762184|ref|XP_001963236.1| GF15843 [Drosophila ananassae] gi|190616933|gb|EDV32457.1| GF15843 [Drosophila ananassae]	-1.283	-2.43345	0.00918906	-1.44509	-2.72279	0.00342101
SEX-LxN-C16663	SE_U42528	gi|91085217|ref|XP_972484.1| PREDICTED: similar to CG9518 CG9518-PA [Tribolium castaneum] gi|270009083|gb|EFA05531.1| hypothetical protein TcasGA2_TC015718 [Tribolium castaneum]	-1.92589	-3.79971	0.0011393	-1.44782	-2.72795	0.00672526
SEX-LxN-C14242	SE_U11566	gi|112983254|ref|NP_001037656.1| eukaryotic translation initiation factor 3 subunit D [Bombyx mori] gi|122104174|sp|Q0ZB77.1|EIF3D_BOMMO RecName: Full=Eukaryotic translation initiation factor 3 subunit D; Short=eIF3d; AltName: Full=Eukaryotic translation	-1.35703	-2.56157	0.000367382	-1.44824	-2.72876	0.000809291
SEX-LxN-C17930	SE_U10232	gi|91085827|ref|XP_974858.1| PREDICTED: similar to methionine aminopeptidase [Tribolium castaneum]	-1.67999	-3.20426	0.00300388	-1.45024	-2.73253	0.00176865
SEX-LxN-C14061	SE_U16229	gi|195128689|ref|XP_002008794.1| GI11618 [Drosophila mojavensis] gi|193920403|gb|EDW19270.1| GI11618 [Drosophila mojavensis]	-2.15895	-4.46589	0.00139505	-1.45057	-2.73316	0.0157767
SEX-LxN-C18585_sense	SE_U18410	gi|215820602|ref|NP_001135960.1| uridine diphosphate glucosyltransferase [Bombyx mori] gi|213494483|gb|ACJ48963.1| uridine diphosphate glucosyltransferase [Bombyx mori]	-1.98294	-3.95297	0.0032791	-1.45146	-2.73484	0.00869093
SEX-LxN-C14312	SE_U12471	gi|215764931|dbj|BAG86629.1| globin [Samia cynthia ricini]	-1.05717	-2.08085	0.0335871	-1.45449	-2.7406	0.0224953
SEX-LxN-C1180	SE_U12272	gi|114051706|ref|NP_001040425.1| antennal-enriched UDP-glycosyltransferase [Bombyx mori] gi|95102846|gb|ABF51364.1| antennal-enriched UDP-glycosyltransferase [Bombyx mori]	-1.64039	-3.1175	0.0192584	-1.45516	-2.74187	0.0435933
SEX-LxN-C4298	SE_U29016	gi|189238676|ref|XP_969559.2| PREDICTED: similar to ap endonuclease [Tribolium castaneum]	-1.25149	-2.38088	0.000494852	-1.45655	-2.74451	0.000822487
SEX-LxN-C1876	SE_U18405	gi|195447508|ref|XP_002071245.1| GK25686 [Drosophila willistoni] gi|194167330|gb|EDW82231.1| GK25686 [Drosophila willistoni]	-1.02643	-2.03698	0.00127626	-1.45921	-2.74958	0.000421114
SEX-LxN-C13505_sense	SE_U33276	gi|195150763|ref|XP_002016320.1| GL11519 [Drosophila persimilis] gi|194110167|gb|EDW32210.1| GL11519 [Drosophila persimilis]	-1.41464	-2.66592	0.00452001	-1.46483	-2.76031	0.00311283
SEX-LxN-C8579	SE_U00264	gi|221122797|ref|XP_002166344.1| PREDICTED: similar to Ift46 protein [Hydra magnipapillata]	-1.90068	-3.7339	0.0201273	-1.46689	-2.76426	0.031681
SEX-LxN-C16481_sense	SE_U12599	gi|170048016|ref|XP_001851496.1| zinc carboxypeptidase A 1 [Culex quinquefasciatus] gi|167870247|gb|EDS33630.1| zinc carboxypeptidase A 1 [Culex quinquefasciatus]	-1.74279	-3.34681	0.00698891	-1.46707	-2.7646	0.00162069
SEX-LxN-C5168_sense	SE_U06321	gi|114052422|ref|NP_001040128.1| glucosamine-6-phosphate N-acetyltransferase [Bombyx mori] gi|87248141|gb|ABD36123.1| glucosamine-6-phosphate N-acetyltransferase [Bombyx mori]	-1.0476	-2.06709	0.00171775	-1.47249	-2.775	0.00291508
SEX-LxN-C148	SE_U14376	gi|91085853|ref|XP_975032.1| PREDICTED: similar to AGAP004961-PA [Tribolium castaneum]	-1.26708	-2.40674	0.0146118	-1.47541	-2.78062	0.00913197
SEX-LxN-C17304	SE_U13244	gi|112984548|ref|NP_001037205.1| serpin-5 [Bombyx mori]	-1.60536	-3.04272	0.00404378	-1.48061	-2.79068	0.0036788
SEX-LxN-C16474	SE_U12710	gi|114052274|ref|NP_001040467.1| copper transporter [Bombyx mori] gi|95103022|gb|ABF51452.1| copper transporter [Bombyx mori]	-1.33933	-2.53034	0.00520265	-1.48071	-2.79085	0.0186862
SEX-LxN-C1253	SE_U14366	gi|215262118|emb|CAR92522.1| putative dsRNase [Spodoptera littoralis]	-1.47009	-2.77039	0.00973383	-1.48133	-2.79205	0.00369946
SEX-LxN-C578	SE_U44655	gi|3868784|dbj|BAA34219.1| MBF2 [Samia cynthia]	-1.44808	-2.72845	0.0222443	-1.4818	-2.79297	0.0201368
SEX-LxN-C494_sense	SE_U14510	gi|157674503|gb|ABV60347.1| putative peroxiredoxin [Lutzomyia longipalpis]	-1.68561	-3.21676	0.00217878	-1.48393	-2.79709	0.0034788
SEX-LxN-C18944	SE_U13367	gi|215269422|emb|CAR92521.1| putative dsRNase [Spodoptera frugiperda]	-1.56418	-2.95708	0.00816451	-1.48433	-2.79787	0.00348632
SEX-LxN-C3574_sense	SE_U11142	gi|157118367|ref|XP_001659080.1| SEC14, putative [Aedes aegypti] gi|108875735|gb|EAT39960.1| SEC14, putative [Aedes aegypti]	-1.07132	-2.10135	0.016055	-1.48695	-2.80296	0.00939093
SEX-LxN-C15067	SE_U17421	gi|270010565|gb|EFA07013.1| hypothetical protein TcasGA2_TC009983 [Tribolium castaneum]	-1.46928	-2.76884	0.00478528	-1.48835	-2.80568	0.000224919
SEX-LxN-C13686_sense	SE_U02790	gi|91084091|ref|XP_968609.1| PREDICTED: similar to AGAP011455-PA [Tribolium castaneum] gi|270006680|gb|EFA03128.1| hypothetical protein TcasGA2_TC013039 [Tribolium castaneum]	-1.31178	-2.48248	0.00255177	-1.48873	-2.80641	0.000468616
SEX-LxN-C16554	SE_U13244	gi|112984548|ref|NP_001037205.1| serpin-5 [Bombyx mori]	-1.68403	-3.21325	0.00246117	-1.49226	-2.81329	0.00173973
SEX-LxN-C584	SE_U05145	gi|156550283|ref|XP_001603019.1| PREDICTED: similar to conserved hypothetical protein [Nasonia vitripennis]	-1.1419	-2.20672	0.000325809	-1.49466	-2.81798	0.00030383
SEX-LxN-C5207_anti	SE_U16712	gi|209969776|ref|NP_001129658.1| heat shock factor binding protein 1-like [Nasonia vitripennis]	-1.14687	-2.21433	0.037886	-1.49689	-2.82233	0.0234042
SEX-LxN-C19659	SE_U17578	gi|198423253|ref|XP_002130418.1| PREDICTED: similar to predicted protein [Ciona intestinalis]	-1.69241	-3.23197	0.00898777	-1.49851	-2.82551	0.0162925
SEX-LxN-C3133	SE_U14510	gi|157674503|gb|ABV60347.1| putative peroxiredoxin [Lutzomyia longipalpis]	-1.7027	-3.25509	0.00397651	-1.50199	-2.83232	0.0071746
SEX-LxN-C17322_anti	SE_U11634	gi|91082769|ref|XP_973660.1| PREDICTED: similar to acyl-CoA oxidase [Tribolium castaneum] gi|270015082|gb|EFA11530.1| hypothetical protein TcasGA2_TC014245 [Tribolium castaneum]	-1.68466	-3.21465	0.00663194	-1.5044	-2.83707	0.0189681
SEX-LxN-C10417	SE_U32994	gi|91093369|ref|XP_969810.1| PREDICTED: similar to conserved hypothetical protein [Tribolium castaneum] gi|270015295|gb|EFA11743.1| hypothetical protein TcasGA2_TC004233 [Tribolium castaneum]	-1.07722	-2.10996	0.00362811	-1.50709	-2.84236	0.00161672
SEX-LxN-C18274	SE_U14366	gi|215262118|emb|CAR92522.1| putative dsRNase [Spodoptera littoralis]	-1.56447	-2.95769	0.00846955	-1.51445	-2.8569	0.00168122
SEX-LxN-C18899_anti	SE_U13414	gi|272979598|gb|ACZ97415.1| cytochrome P450 CYP333B8 [Zygaena filipendulae]	-1.64268	-3.12245	0.0215462	-1.51711	-2.86218	0.0173881
SEX-LxN-C4694_sense	SE_U09587	gi|193713892|ref|XP_001949477.1| PREDICTED: similar to cytochrome B5-like protein [Acyrthosiphon pisum]	-1.45941	-2.74995	0.00891792	-1.52108	-2.87006	0.00189209
SEX-LxN-C16567	SE_U13244	gi|112984548|ref|NP_001037205.1| serpin-5 [Bombyx mori]	-1.65009	-3.13853	0.00431335	-1.52175	-2.8714	0.00420012
SEX-LxN-C1649	SE_U17165	gi|160333474|ref|NP_001103767.1| lysosomal thiol reductase IP30 isoform 2 [Bombyx mori] gi|87248349|gb|ABD36227.1| lysosomal thiol reductase IP30 precursor isoform 2 [Bombyx mori]	-2.24909	-4.75385	0.00285185	-1.5219	-2.87168	0.0183712
SEX-LxN-C18498	SE_U18925	gi|261245101|ref|NP_001159620.1| juvenile hormone epoxide hydrolase-like protein 4 [Bombyx mori] gi|255977198|dbj|BAH97091.1| juvenile hormone epoxide hydrolase-like protein 4 [Bombyx mori]	-1.42188	-2.67934	0.0172245	-1.52426	-2.8764	0.0130814
SEX-LxN-C18342_sense	SE_U09587	gi|193713892|ref|XP_001949477.1| PREDICTED: similar to cytochrome B5-like protein [Acyrthosiphon pisum]	-1.38364	-2.60927	0.0105668	-1.52579	-2.87944	0.00428474
SEX-LxN-C17413_anti	SE_U14553	gi|156541654|ref|XP_001602177.1| PREDICTED: similar to histone-fold protein CHRAC subunit, putative [Nasonia vitripennis]	-1.36905	-2.583	0.00481398	-1.52598	-2.87983	0.000791929
SEX-LxN-C14776	SE_U21506	gi|91083877|ref|XP_974355.1| PREDICTED: similar to CG5047 CG5047-PA [Tribolium castaneum] gi|270006755|gb|EFA03203.1| hypothetical protein TcasGA2_TC013123 [Tribolium castaneum]	-1.92739	-3.80367	0.00438861	-1.52918	-2.88622	0.00248647
SEX-LxN-C13796_sense	SE_U16317	gi|239787140|ref|NP_001155172.1| inosine-uridine preferring nucleoside hydrolase-like [Nasonia vitripennis]	-1.5732	-2.97565	0.00716001	-1.53596	-2.89981	0.0491293
SEX-LxN-C4181	SE_U26455	gi|91094099|ref|XP_967118.1| PREDICTED: similar to predicted protein [Tribolium castaneum] gi|270010877|gb|EFA07325.1| hypothetical protein TcasGA2_TC015921 [Tribolium castaneum]	-1.27643	-2.42238	0.00557443	-1.53756	-2.90303	0.00196345
SEX-LxN-C18517	SE_U09497	gi|223029806|gb|ACM78602.1| juvenile hormone epoxide hydrolase [Helicoverpa armigera]	-2.27283	-4.83271	0.000748828	-1.53897	-2.90587	0.00426032
SEX-LxN-C2097	SE_U42826	gi|157132518|ref|XP_001656050.1| alcohol dehydrogenase [Aedes aegypti] gi|108871151|gb|EAT35376.1| alcohol dehydrogenase [Aedes aegypti]	-2.74369	-6.69783	0.000612253	-1.54251	-2.91301	0.0075721
SEX-LxN-C3060	SE_U12678	gi|255652869|ref|NP_001157375.1| inhibition of apoptosis protein 2 [Bombyx mori] gi|241995042|gb|ACS74781.1| inhibition of apoptosis protein 2 [Bombyx mori]	-1.56472	-2.95819	0.033277	-1.54446	-2.91695	0.00115407
SEX-LxN-C16858	SE_U14519	gi|31201439|ref|XP_309667.1| AGAP003493-PC [Anopheles gambiae str. PEST] gi|31201443|ref|XP_309669.1| AGAP003493-PB [Anopheles gambiae str. PEST] gi|119112868|ref|XP_309670.3| AGAP003493-PA [Anopheles gambiae str. PEST] gi|30178397|gb|EAA45318.1| AGAP0034	-1.219	-2.32786	0.000417795	-1.54865	-2.92543	0.00123393
SEX-LxN-C17510	SE_U09337	gi|242025345|ref|XP_002433085.1| trimethyllysine dioxygenase, putative [Pediculus humanus corporis] gi|212518612|gb|EEB20347.1| trimethyllysine dioxygenase, putative [Pediculus humanus corporis]	-1.89014	-3.70671	0.00255505	-1.54951	-2.92718	0.00959064
SEX-LxN-C6134	SE_U24164	gi|66521047|ref|XP_396250.2| PREDICTED: similar to CG1213-PA, isoform A isoform 1, partial [Apis mellifera]	-1.64867	-3.13544	0.000165651	-1.54966	-2.92747	0.000413617
SEX-LxN-C5630	SE_U09846	gi|270002534|gb|EEZ98981.1| hypothetical protein TcasGA2_TC004842 [Tribolium castaneum]	-1.49695	-2.82245	0.0136614	-1.55058	-2.92934	0.000400997
SEX-LxN-C1358	SE_U09297	gi|215820602|ref|NP_001135960.1| uridine diphosphate glucosyltransferase [Bombyx mori] gi|213494483|gb|ACJ48963.1| uridine diphosphate glucosyltransferase [Bombyx mori]	-2.07163	-4.20361	0.000684568	-1.55386	-2.93601	0.00144073
SEX-LxN-C19003_anti	SE_U14524	gi|91083213|ref|XP_966501.1| PREDICTED: similar to homocysteine S-methyltransferase isoform 1 [Tribolium castaneum] gi|270006942|gb|EFA03390.1| hypothetical protein TcasGA2_TC013376 [Tribolium castaneum]	-1.51407	-2.85615	0.0242464	-1.55673	-2.94186	0.0220135
SEX-LxN-C3832_sense	SE_U22356	gi|91093935|ref|XP_966764.1| PREDICTED: similar to CG13393 CG13393-PA [Tribolium castaneum] gi|270010939|gb|EFA07387.1| hypothetical protein TcasGA2_TC016366 [Tribolium castaneum]	-1.01694	-2.02362	0.00882394	-1.55693	-2.94227	0.0127416
SEX-LxN-C9846	SE_U16926	gi|157117339|ref|XP_001653039.1| CRAL/TRIO domain-containing protein [Aedes aegypti] gi|108883381|gb|EAT47606.1| CRAL/TRIO domain-containing protein [Aedes aegypti]	-1.37181	-2.58794	0.0055778	-1.56161	-2.95182	0.00272267
SEX-LxN-C1633	SE_U12364	gi|114052677|ref|NP_001040269.1| phosphoserine aminotransferase 1 [Bombyx mori] gi|87248573|gb|ABD36339.1| phosphoserine aminotransferase [Bombyx mori]	-1.87813	-3.67598	0.00145974	-1.56196	-2.95255	0.00327983
SEX-LxN-C12768	SE_U28717	gi|157118631|ref|XP_001659187.1| hypothetical protein AaeL_AAEL001403 [Aedes aegypti] gi|108883249|gb|EAT47474.1| conserved hypothetical protein [Aedes aegypti]	-1.06614	-2.09382	0.0108966	-1.56442	-2.95759	0.000547601
SEX-LxN-C12556	SE_U02562	gi|157117627|ref|XP_001658858.1| thrombospondin [Aedes aegypti] gi|108875947|gb|EAT40172.1| thrombospondin [Aedes aegypti]	-1.26283	-2.39966	0.00329717	-1.57176	-2.97267	0.00149652
SEX-LxN-C6708	SE_U27917	gi|170067993|ref|XP_001868697.1| wurst [Culex quinquefasciatus] gi|167864124|gb|EDS27507.1| wurst [Culex quinquefasciatus]	-1.58537	-3.00085	0.00234495	-1.57183	-2.97282	0.00276146
SEX-LxN-C1715	SE_U42826	gi|157132518|ref|XP_001656050.1| alcohol dehydrogenase [Aedes aegypti] gi|108871151|gb|EAT35376.1| alcohol dehydrogenase [Aedes aegypti]	-2.68249	-6.41961	0.000333847	-1.57184	-2.97284	0.00502511
SEX-LxN-C989	SE_U06688	gi|225355238|gb|ACN88551.1| cytochrome P450 CYP6AB5 [Bombyx mandarina]	-1.63334	-3.10231	0.00171431	-1.57262	-2.97444	0.00928382
SEX-LxN-C12224	SE_U25203	gi|193702331|ref|XP_001948592.1| PREDICTED: similar to AGAP003892-PA [Acyrthosiphon pisum]	-1.80516	-3.49468	0.000135853	-1.57325	-2.97574	2.74871e-05
SEX-LxN-C7192	SE_U04316	gi|170050440|ref|XP_001861313.1| arylsulfatase b [Culex quinquefasciatus] gi|167872047|gb|EDS35430.1| arylsulfatase b [Culex quinquefasciatus]	-2.08951	-4.25604	0.0146915	-1.57451	-2.97834	0.0329335
SEX-LxN-C2624	SE_U12364	gi|114052677|ref|NP_001040269.1| phosphoserine aminotransferase 1 [Bombyx mori] gi|87248573|gb|ABD36339.1| phosphoserine aminotransferase [Bombyx mori]	-1.93467	-3.82292	0.00133916	-1.57564	-2.98068	0.00469576
SEX-LxN-C641	SE_U22170	gi|48095945|ref|XP_394564.1| PREDICTED: similar to CG1550-PA [Apis mellifera]	-1.07086	-2.10068	0.0303269	-1.57723	-2.98397	0.000476102
SEX-LxN-C15741_anti	SE_U21014	gi|158293716|ref|XP_315058.4| AGAP004961-PA [Anopheles gambiae str. PEST] gi|157016579|gb|EAA10377.4| AGAP004961-PA [Anopheles gambiae str. PEST]	-1.53947	-2.90687	0.0122802	-1.58186	-2.99356	0.0115748
SEX-LxN-C18626_sense	SE_U09623	gi|62002225|gb|AAX58712.1| pheromone-degrading enzyme 2 [Antheraea polyphemus]	-1.47493	-2.7797	0.000823404	-1.58579	-3.00173	0.00218458
SEX-LxN-C2565	SE_U12413	gi|103058158|gb|ABF71570.1| glycosyl hydrolase family 31 protein [Bombyx mori]	-1.318	-2.49321	0.00069328	-1.58998	-3.01045	0.000860492
SEX-LxN-C13034	SE_U25619	gi|66562764|ref|XP_625111.1| PREDICTED: similar to IplI-aurora-like kinase CG6620-PA [Apis mellifera]	-1.19684	-2.29237	0.0301673	-1.59016	-3.01083	5.22226e-05
SEX-LxN-C14021	SE_U05936	gi|87248169|gb|ABD36137.1| lectin 5 [Bombyx mori]	-1.55513	-2.9386	0.00792676	-1.59082	-3.01222	0.00731636
SEX-LxN-C19854	SE_U13576	gi|157129132|ref|XP_001655303.1| alcohol dehydrogenase [Aedes aegypti] gi|157129134|ref|XP_001655304.1| alcohol dehydrogenase [Aedes aegypti] gi|108872344|gb|EAT36569.1| alcohol dehydrogenase [Aedes aegypti] gi|108872345|gb|EAT36570.1| alcohol dehydrogena	-2.7525	-6.73885	0.000566816	-1.59262	-3.01596	0.00561445
SEX-LxN-C1437_anti	SE_U12683	gi|158289551|ref|XP_311252.4| AGAP000715-PA [Anopheles gambiae str. PEST] gi|157018571|gb|EAA06900.5| AGAP000715-PA [Anopheles gambiae str. PEST]	-1.31697	-2.49142	0.0109524	-1.59359	-3.01799	0.00875987
SEX-LxN-C9467	SE_U01486	gi|270002799|gb|EEZ99246.1| hypothetical protein TcasGA2_TC000871 [Tribolium castaneum]	-1.96051	-3.89199	0.0194386	-1.59402	-3.0189	0.0498979
SEX-LxN-C5231_sense	SE_U12683	gi|158289551|ref|XP_311252.4| AGAP000715-PA [Anopheles gambiae str. PEST] gi|157018571|gb|EAA06900.5| AGAP000715-PA [Anopheles gambiae str. PEST]	-1.42811	-2.69094	0.0219928	-1.59542	-3.02181	0.00962933
SEX-LxN-C12291	SE_U05374	gi|116783446|gb|ABK22945.1| unknown [Picea sitchensis]	-1.83079	-3.55732	0.00234529	-1.60054	-3.03258	0.00457311
SEX-LxN-C13749_anti	SE_U16214	gi|196010403|ref|XP_002115066.1| hypothetical protein TRIADDRAFT_50623 [Trichoplax adhaerens] gi|190582449|gb|EDV22522.1| hypothetical protein TRIADDRAFT_50623 [Trichoplax adhaerens]	-1.49823	-2.82496	0.0044193	-1.60178	-3.03518	0.000315832
SEX-LxN-C8066	SE_U17787	gi|194763172|ref|XP_001963707.1| GF21160 [Drosophila ananassae] gi|190618632|gb|EDV34156.1| GF21160 [Drosophila ananassae]	-1.18967	-2.281	0.0315419	-1.60503	-3.04202	0.00197642
SEX-LxN-C17715	SE_U12678	gi|255652869|ref|NP_001157375.1| inhibition of apoptosis protein 2 [Bombyx mori] gi|241995042|gb|ACS74781.1| inhibition of apoptosis protein 2 [Bombyx mori]	-1.66826	-3.17831	0.0187799	-1.60854	-3.04943	0.00056946
SEX-LxN-C16729	SE_U12095	gi|2661096|gb|AAB88192.1| epoxide hydrolase [Trichoplusia ni]	-2.29993	-4.92435	0.00151956	-1.6101	-3.05272	0.00807267
SEX-LxN-C17903_anti	SE_U21431	gi|91093748|ref|XP_969297.1| PREDICTED: similar to CG1962 CG1962-PA [Tribolium castaneum] gi|270013015|gb|EFA09463.1| hypothetical protein TcasGA2_TC010679 [Tribolium castaneum]	-1.35317	-2.55473	0.0351892	-1.61117	-3.055	0.0100547
SEX-LxN-C20260	SE_U14519	gi|31201439|ref|XP_309667.1| AGAP003493-PC [Anopheles gambiae str. PEST] gi|31201443|ref|XP_309669.1| AGAP003493-PB [Anopheles gambiae str. PEST] gi|119112868|ref|XP_309670.3| AGAP003493-PA [Anopheles gambiae str. PEST] gi|30178397|gb|EAA45318.1| AGAP0034	-1.23816	-2.35898	0.000625861	-1.61452	-3.0621	0.000887301
SEX-LxN-C2358	SE_U18896	gi|156548648|ref|XP_001601839.1| PREDICTED: similar to ENSANGP00000013946 [Nasonia vitripennis]	-2.08352	-4.2384	0.00232429	-1.61712	-3.06761	0.0195014
SEX-LxN-C19506	SE_U09352	gi|103058158|gb|ABF71570.1| glycosyl hydrolase family 31 protein [Bombyx mori]	-1.33753	-2.52719	0.000769737	-1.61717	-3.06773	0.000779458
SEX-LxN-C14150	SE_U18028	gi|22450123|emb|CAD33828.1| glucosinolate sulphatase [Plutella xylostella]	-3.00298	-8.01653	0.00194359	-1.62137	-3.07667	0.00471019
SEX-LxN-C14064	SE_U09623	gi|62002225|gb|AAX58712.1| pheromone-degrading enzyme 2 [Antheraea polyphemus]	-1.531	-2.88986	0.000550528	-1.62343	-3.08107	0.00215557
SEX-LxN-C4939	SE_U11702	gi|198424115|ref|XP_002124341.1| PREDICTED: similar to predicted protein [Ciona intestinalis]	-1.60511	-3.04219	0.0234275	-1.62438	-3.08309	0.000505679
SEX-LxN-C2983	SE_U09722	gi|66517919|ref|XP_391853.2| PREDICTED: similar to CG7442-PA [Apis mellifera]	-2.43132	-5.39386	0.00474035	-1.62475	-3.08388	0.0262515
SEX-LxN-C5688	SE_U41970	gi|226507222|ref|NP_001142142.1| hypothetical protein LOC100274307 [Zea mays] gi|194707334|gb|ACF87751.1| unknown [Zea mays]	-1.6952	-3.23822	0.000490629	-1.62477	-3.08393	0.000163593
SEX-LxN-C15124	SE_U11422	gi|158287397|ref|XP_309435.4| AGAP011207-PA [Anopheles gambiae str. PEST] gi|157019631|gb|EAA05268.4| AGAP011207-PA [Anopheles gambiae str. PEST]	-1.58802	-3.00636	0.0157689	-1.62764	-3.09007	0.0197385
SEX-LxN-C6585	SE_U12217	gi|270005303|gb|EFA01751.1| hypothetical protein TcasGA2_TC007349 [Tribolium castaneum]	-2.13608	-4.39566	0.0101895	-1.63043	-3.09605	0.0232637
SEX-LxN-C919	SE_U26111	gi|91094133|ref|XP_966520.1| PREDICTED: similar to Y7A5A.1 [Tribolium castaneum] gi|270010866|gb|EFA07314.1| hypothetical protein TcasGA2_TC015907 [Tribolium castaneum]	-1.73112	-3.31984	0.00193046	-1.63115	-3.0976	0.00116477
SEX-LxN-C6067	SE_U13443	gi|82469170|gb|ABB76924.1| beta-N-acetylglucoasminidase 1 [Spodoptera frugiperda]	-1.80697	-3.49908	0.0061113	-1.6332	-3.102	0.0123151
SEX-LxN-C19412	SE_U18082	gi|156552539|ref|XP_001599216.1| PREDICTED: similar to glycine cleavage system h protein [Nasonia vitripennis]	-1.89352	-3.71541	0.0148364	-1.63637	-3.10883	0.0131325
SEX-LxN-C1597	SE_U09320	gi|91080391|ref|XP_966544.1| PREDICTED: similar to CG5157 CG5157-PA [Tribolium castaneum] gi|270005741|gb|EFA02189.1| hypothetical protein TcasGA2_TC007845 [Tribolium castaneum]	-1.52981	-2.88747	0.00515085	-1.64226	-3.12154	0.00189792
SEX-LxN-C13763	SE_U10062	gi|189236506|ref|XP_001816009.1| PREDICTED: similar to AGAP002006-PA [Tribolium castaneum] gi|270005999|gb|EFA02447.1| hypothetical protein TcasGA2_TC008134 [Tribolium castaneum]	-1.1765	-2.26028	0.00174809	-1.64563	-3.12885	0.000681817
SEX-LxN-C2866	SE_U09623	gi|62002225|gb|AAX58712.1| pheromone-degrading enzyme 2 [Antheraea polyphemus]	-1.60127	-3.0341	0.000804105	-1.64606	-3.12978	0.00253368
SEX-LxN-C13716_anti	SE_U19660	gi|156551732|ref|XP_001599607.1| PREDICTED: similar to LD46760p [Nasonia vitripennis]	-1.06492	-2.09206	0.0185907	-1.64821	-3.13445	0.00179662
SEX-LxN-C18206	SE_U21172	gi|209171178|gb|ACI42855.1| carboxylesterase [Spodoptera litura]	-1.59948	-3.03033	0.0185058	-1.65215	-3.14301	0.000933329
SEX-LxN-C2607	SE_U39336	gi|198456386|ref|XP_001360303.2| GA21261 [Drosophila pseudoobscura pseudoobscura] gi|198135596|gb|EAL24878.2| GA21261 [Drosophila pseudoobscura pseudoobscura]	-2.07793	-4.222	0.000534638	-1.65277	-3.14437	0.00201778
SEX-LxN-C16748	SE_U19157	gi|242025345|ref|XP_002433085.1| trimethyllysine dioxygenase, putative [Pediculus humanus corporis] gi|212518612|gb|EEB20347.1| trimethyllysine dioxygenase, putative [Pediculus humanus corporis]	-1.91984	-3.78382	0.00325201	-1.65492	-3.14905	0.00746441
SEX-LxN-C18916	SE_U09623	gi|62002225|gb|AAX58712.1| pheromone-degrading enzyme 2 [Antheraea polyphemus]	-1.54955	-2.92726	0.000655951	-1.65515	-3.14956	0.00264562
SEX-LxN-C2199	SE_U12095	gi|2661096|gb|AAB88192.1| epoxide hydrolase [Trichoplusia ni]	-2.28688	-4.88	0.00264455	-1.66435	-3.16971	0.0118596
SEX-LxN-C18800	SE_U07249	gi|113865941|ref|NP_001038956.1| ecdysteroid 22-kinase [Bombyx mori] gi|111924417|dbj|BAF02792.1| ecdysteroid 22-phosphate [Bombyx mori]	-2.29835	-4.91896	0.00714295	-1.66615	-3.17366	0.00139705
SEX-LxN-C13944	SE_U21487	gi|114051738|ref|NP_001040426.1| alcohol dehydrogenase [Bombyx mori] gi|95102848|gb|ABF51365.1| alcohol dehydrogenase [Bombyx mori]	-2.22545	-4.67658	0.000989755	-1.66777	-3.17723	0.000861699
SEX-LxN-C18474	SE_U14519	gi|31201439|ref|XP_309667.1| AGAP003493-PC [Anopheles gambiae str. PEST] gi|31201443|ref|XP_309669.1| AGAP003493-PB [Anopheles gambiae str. PEST] gi|119112868|ref|XP_309670.3| AGAP003493-PA [Anopheles gambiae str. PEST] gi|30178397|gb|EAA45318.1| AGAP0034	-1.26823	-2.40866	0.000180627	-1.66836	-3.17854	0.000329106
SEX-LxN-C19079_anti	SE_U09722	gi|66517919|ref|XP_391853.2| PREDICTED: similar to CG7442-PA [Apis mellifera]	-2.19993	-4.59457	4.9724e-05	-1.66876	-3.17941	0.0182255
SEX-LxN-C910	SE_U13576	gi|157129132|ref|XP_001655303.1| alcohol dehydrogenase [Aedes aegypti] gi|157129134|ref|XP_001655304.1| alcohol dehydrogenase [Aedes aegypti] gi|108872344|gb|EAT36569.1| alcohol dehydrogenase [Aedes aegypti] gi|108872345|gb|EAT36570.1| alcohol dehydrogena	-2.68854	-6.44662	0.000894317	-1.67024	-3.18267	0.00436546
SEX-LxN-C14880_anti	SE_U09617	gi|113865941|ref|NP_001038956.1| ecdysteroid 22-kinase [Bombyx mori] gi|111924417|dbj|BAF02792.1| ecdysteroid 22-phosphate [Bombyx mori]	-2.24208	-4.7308	0.00683988	-1.67494	-3.19307	0.00040352
SEX-LxN-C1142_anti	SE_U27088	gi|254576472|gb|ACT68596.1| luciferase [Brasilocerus sp. FGCA-2009]	-1.73172	-3.32123	0.00130212	-1.67522	-3.19368	9.0329e-05
SEX-LxN-C7914	SE_U08504	gi|153791703|ref|NP_001093297.1| 3-hydroxy-3-methylglutaryl-CoA synthase [Bombyx mori] gi|146424694|dbj|BAF62107.1| 3-hydroxy-3-methylglutaryl-CoA synthase [Bombyx mori]	-1.49493	-2.8185	0.00080235	-1.67713	-3.1979	3.02297e-05
SEX-LxN-C12705	SE_U25888	gi|56474889|gb|AAV91784.1| chitinase [Spodoptera exigua]	-1.83184	-3.55991	0.0253173	-1.68082	-3.20609	0.039287
SEX-LxN-C17624_sense	SE_U13958	gi|261245101|ref|NP_001159620.1| juvenile hormone epoxide hydrolase-like protein 4 [Bombyx mori] gi|255977198|dbj|BAH97091.1| juvenile hormone epoxide hydrolase-like protein 4 [Bombyx mori]	-1.49994	-2.82832	0.0219847	-1.68232	-3.20943	0.0173222
SEX-LxN-C14570	SE_U23946	gi|170032803|ref|XP_001844269.1| sodium-bile acid cotransporter [Culex quinquefasciatus] gi|167873226|gb|EDS36609.1| sodium-bile acid cotransporter [Culex quinquefasciatus]	-1.8226	-3.53717	0.00208126	-1.6853	-3.21607	0.00389378
SEX-LxN-C16683	SE_U18082	gi|156552539|ref|XP_001599216.1| PREDICTED: similar to glycine cleavage system h protein [Nasonia vitripennis]	-1.91647	-3.77498	0.0123791	-1.68572	-3.21701	0.00935438
SEX-LxN-C17898	SE_U22185	gi|270010528|gb|EFA06976.1| hypothetical protein TcasGA2_TC009936 [Tribolium castaneum]	-1.20453	-2.30462	0.00410944	-1.69653	-3.2412	0.00251135
SEX-LxN-C1885	SE_U15117	gi|242016159|ref|XP_002428703.1| Procollagen-lysine,2-oxoglutarate 5-dioxygenase 3 precursor, putative [Pediculus humanus corporis] gi|212513374|gb|EEB15965.1| Procollagen-lysine,2-oxoglutarate 5-dioxygenase 3 precursor, putative [Pediculus humanus corpor	-2.29099	-4.89392	0.00144066	-1.69829	-3.24517	0.0125461
SEX-LxN-C14075_sense	SE_U12683	gi|158289551|ref|XP_311252.4| AGAP000715-PA [Anopheles gambiae str. PEST] gi|157018571|gb|EAA06900.5| AGAP000715-PA [Anopheles gambiae str. PEST]	-1.45551	-2.74253	0.0268119	-1.69929	-3.24741	0.0206447
SEX-LxN-C16424	SE_U10466	gi|48096246|ref|XP_394647.1| PREDICTED: similar to torso-like CG6705-PA, isoform A [Apis mellifera]	-2.12761	-4.36992	0.0020682	-1.70039	-3.24989	0.0128145
SEX-LxN-C2629	SE_U10588	gi|62002225|gb|AAX58712.1| pheromone-degrading enzyme 2 [Antheraea polyphemus]	-1.64055	-3.11784	0.000412907	-1.70156	-3.25252	0.0016938
SEX-LxN-C18434_sense	SE_U11702	gi|198424115|ref|XP_002124341.1| PREDICTED: similar to predicted protein [Ciona intestinalis]	-1.33516	-2.52303	0.0484187	-1.70277	-3.25525	0.00209548
SEX-LxN-C6058_anti	SE_U17584	gi|195347293|ref|XP_002040188.1| GM16071 [Drosophila sechellia] gi|194135537|gb|EDW57053.1| GM16071 [Drosophila sechellia]	-1.49463	-2.81791	0.0418956	-1.70441	-3.25897	0.00443041
SEX-LxN-C7619	SE_U00512	gi|221103174|ref|XP_002170194.1| PREDICTED: similar to predicted protein [Hydra magnipapillata]	-1.9615	-3.89467	0.00879828	-1.71311	-3.27867	0.0170975
SEX-LxN-C16481_anti	SE_U12599	gi|170048016|ref|XP_001851496.1| zinc carboxypeptidase A 1 [Culex quinquefasciatus] gi|167870247|gb|EDS33630.1| zinc carboxypeptidase A 1 [Culex quinquefasciatus]	-1.85234	-3.61086	0.000377762	-1.71832	-3.29052	0.000697214
SEX-LxN-C19079_sense	SE_U09722	gi|66517919|ref|XP_391853.2| PREDICTED: similar to CG7442-PA [Apis mellifera]	-3.21707	-9.29895	0.00502115	-1.72314	-3.30154	0.0480884
SEX-LxN-C18996	SE_U39336	gi|198456386|ref|XP_001360303.2| GA21261 [Drosophila pseudoobscura pseudoobscura] gi|198135596|gb|EAL24878.2| GA21261 [Drosophila pseudoobscura pseudoobscura]	-2.14578	-4.42531	0.000547707	-1.72546	-3.30686	0.0016497
SEX-LxN-C10397	SE_U15923	gi|270014432|gb|EFA10880.1| hypothetical protein TcasGA2_TC001703 [Tribolium castaneum]	-1.94097	-3.83965	0.00635793	-1.73234	-3.32266	0.00620024
SEX-LxN-C2589	SE_U10700	gi|116791778|gb|ABK26104.1| unknown [Picea sitchensis]	-1.64164	-3.12021	0.00890097	-1.73551	-3.32997	0.0127743
SEX-LxN-C670	SE_U13408	gi|225355238|gb|ACN88551.1| cytochrome P450 CYP6AB5 [Bombyx mandarina]	-1.74123	-3.34321	0.00271339	-1.73942	-3.33901	0.00839521
SEX-LxN-C3129	SE_U14479	gi|46094760|gb|AAS79891.1| gst1 [Spodoptera litura]	-1.88762	-3.70026	0.00331436	-1.74119	-3.34311	0.0121341
SEX-LxN-C9046	SE_U25506	gi|242247331|ref|NP_001156303.1| hypothetical protein LOC100168930 [Acyrthosiphon pisum] gi|239793406|dbj|BAH72825.1| ACYPI009593 [Acyrthosiphon pisum]	-1.42522	-2.68556	0.0309932	-1.74576	-3.35371	0.0132227
SEX-LxN-C13302	SE_U15655	gi|50759065|ref|XP_425725.1| PREDICTED: similar to Aurora-A [Gallus gallus]	-1.52108	-2.87006	0.0118029	-1.74663	-3.35573	4.17934e-05
SEX-LxN-C4707_anti	SE_U10528	gi|170065491|ref|XP_001867961.1| pantetheinase [Culex quinquefasciatus] gi|167882539|gb|EDS45922.1| pantetheinase [Culex quinquefasciatus]	-1.75122	-3.36642	0.000742998	-1.7468	-3.35614	0.000481026
SEX-LxN-C8036	SE_U09686	gi|157126610|ref|XP_001654671.1| aldose-1-epimerase [Aedes aegypti] gi|108873194|gb|EAT37419.1| aldose-1-epimerase [Aedes aegypti]	-1.55846	-2.94539	0.0461576	-1.74943	-3.36226	0.0287866
SEX-LxN-C5423_sense	SE_U19926	gi|7862150|gb|AAF70499.1|AF255341_1 3-dehydroecdysone 3alpha-reductase [Spodoptera littoralis]	-1.39498	-2.62985	0.00383984	-1.75299	-3.37056	0.00931303
SEX-LxN-C388_anti	SE_U09541	gi|158294548|ref|XP_315672.4| AGAP005653-PA [Anopheles gambiae str. PEST] gi|157015614|gb|EAA11727.4| AGAP005653-PA [Anopheles gambiae str. PEST]	-1.77534	-3.42319	0.00525807	-1.76052	-3.38821	0.00269029
SEX-LxN-C13811_sense	SE_U09741	gi|270016838|gb|EFA13284.1| hypothetical protein TcasGA2_TC010304 [Tribolium castaneum]	-1.2214	-2.33173	0.00498027	-1.76355	-3.39533	0.000297646
SEX-LxN-C17631	SE_U27243	gi|215820602|ref|NP_001135960.1| uridine diphosphate glucosyltransferase [Bombyx mori] gi|213494483|gb|ACJ48963.1| uridine diphosphate glucosyltransferase [Bombyx mori]	-3.21067	-9.2578	0.00224798	-1.76864	-3.40733	0.0294699
SEX-LxN-C4956	SE_U24654	gi|158297402|ref|XP_317640.3| AGAP007855-PA [Anopheles gambiae str. PEST] gi|157015177|gb|EAA12168.3| AGAP007855-PA [Anopheles gambiae str. PEST]	-1.26521	-2.40361	0.0251417	-1.77387	-3.41969	0.000125502
SEX-LxN-C13117	SE_U20193	gi|158297422|ref|XP_317656.3| AGAP007843-PA [Anopheles gambiae str. PEST] gi|157015187|gb|EAA12213.3| AGAP007843-PA [Anopheles gambiae str. PEST]	-2.05811	-4.1644	0.00340082	-1.77463	-3.4215	0.00211264
SEX-LxN-C2161	SE_U09628	gi|156544066|ref|XP_001605160.1| PREDICTED: similar to zinc finger protein [Nasonia vitripennis]	-1.66363	-3.16813	0.000722741	-1.77771	-3.42882	0.000556545
SEX-LxN-C14370	SE_U26770	gi|170043338|ref|XP_001849348.1| glucosamine-6-phosphate isomerase [Culex quinquefasciatus] gi|167866713|gb|EDS30096.1| glucosamine-6-phosphate isomerase [Culex quinquefasciatus]	-2.14867	-4.4342	0.00479214	-1.78673	-3.45033	0.0092179
SEX-LxN-C2799	SE_U06483	gi|91094721|ref|XP_970562.1| PREDICTED: similar to AGAP012383-PA [Tribolium castaneum] gi|270016527|gb|EFA12973.1| hypothetical protein TcasGA2_TC010997 [Tribolium castaneum]	-2.91145	-7.52373	0.00195175	-1.789	-3.45575	0.0413839
SEX-LxN-C4501	SE_U09199	gi|118089050|ref|XP_419965.2| PREDICTED: similar to PAN2 [Gallus gallus]	-2.15517	-4.45422	0.00200296	-1.79016	-3.45854	0.00401067
SEX-LxN-C5289	SE_U18217	gi|66523631|ref|XP_394009.2| PREDICTED: similar to CG16771-PA isoform 1 [Apis mellifera]	-1.11864	-2.17142	0.0241188	-1.79819	-3.47784	0.00383021
SEX-LxN-C1337	SE_U14003	gi|270014654|gb|EFA11102.1| hypothetical protein TcasGA2_TC004700 [Tribolium castaneum]	-2.05024	-4.14175	0.000579879	-1.8111	-3.5091	0.00195626
SEX-LxN-C16040	SE_U12095	gi|2661096|gb|AAB88192.1| epoxide hydrolase [Trichoplusia ni]	-2.51774	-5.72683	0.00172448	-1.81852	-3.5272	0.00668779
SEX-LxN-C1398	SE_U10582	gi|157123134|ref|XP_001660024.1| hypothetical protein AaeL_AAEL009413 [Aedes aegypti] gi|108874517|gb|EAT38742.1| conserved hypothetical protein [Aedes aegypti]	-1.70159	-3.25259	0.000203293	-1.82257	-3.53712	0.000299575
SEX-LxN-C15530_anti	SE_U21814	gi|112982683|ref|NP_001036912.1| catalase [Bombyx mori] gi|51571867|dbj|BAD38853.1| catalase [Bombyx mori]	-1.88955	-3.7052	0.0149056	-1.82745	-3.5491	0.0173698
SEX-LxN-C10281	SE_U07999	gi|41688574|sp|Q27757.2|LUCI_PHOPE RecName: Full=Luciferin 4-monooxygenase; Short=Luciferase gi|2190535|gb|AAB60897.1| luciferase [Photuris pennsylvanica]	-2.58881	-6.01602	0.0016644	-1.832	-3.5603	0.0111763
SEX-LxN-C14981	SE_U13525	gi|281398678|gb|ADA68175.1| cytochrome p450 321B1 [Spodoptera litura]	-1.73089	-3.31933	2.31392e-05	-1.85446	-3.61617	2.18933e-05
SEX-LxN-C13046	SE_U56020	gi|148361456|gb|ABQ59309.1| carboxylesterase [Spodoptera exigua]	-2.15059	-4.44009	0.0012282	-1.85574	-3.61936	0.000527019
SEX-LxN-C18409	SE_U12365	gi|170032190|ref|XP_001843965.1| sugar transporter [Culex quinquefasciatus] gi|167872081|gb|EDS35464.1| sugar transporter [Culex quinquefasciatus]	-2.05607	-4.15851	0.00304735	-1.86317	-3.63807	0.00210175
SEX-LxN-C16057	SE_U19146	gi|270015480|gb|EFA11928.1| hypothetical protein TcasGA2_TC004274 [Tribolium castaneum]	-1.73392	-3.32629	0.000944846	-1.86713	-3.64805	0.000705597
SEX-LxN-C14152	SE_U10800	gi|270007895|gb|EFA04343.1| hypothetical protein TcasGA2_TC014638 [Tribolium castaneum]	-1.88813	-3.70154	0.026485	-1.87411	-3.66575	0.0308799
SEX-LxN-C13480	SE_U09541	gi|158294548|ref|XP_315672.4| AGAP005653-PA [Anopheles gambiae str. PEST] gi|157015614|gb|EAA11727.4| AGAP005653-PA [Anopheles gambiae str. PEST]	-1.77912	-3.43217	0.00101115	-1.87817	-3.67607	0.000841494
SEX-LxN-C5775	SE_U17477	gi|114052048|ref|NP_001040522.1| epidermal retinal dehydrogenase [Bombyx mori] gi|95102794|gb|ABF51338.1| epidermal retinal dehydrogenase [Bombyx mori]	-2.20598	-4.61389	0.00124034	-1.88512	-3.69384	0.0042059
SEX-LxN-C5599	SE_U01160	gi|195451848|ref|XP_002073102.1| GK13331 [Drosophila willistoni] gi|194169187|gb|EDW84088.1| GK13331 [Drosophila willistoni]	-1.82594	-3.54538	0.000722557	-1.91383	-3.76807	0.000232374
SEX-LxN-C14243	SE_U12365	gi|170032190|ref|XP_001843965.1| sugar transporter [Culex quinquefasciatus] gi|167872081|gb|EDS35464.1| sugar transporter [Culex quinquefasciatus]	-2.07694	-4.21913	0.0027667	-1.91384	-3.7681	0.00180507
SEX-LxN-C1130	SE_U09875	gi|160333474|ref|NP_001103767.1| lysosomal thiol reductase IP30 isoform 2 [Bombyx mori] gi|87248349|gb|ABD36227.1| lysosomal thiol reductase IP30 precursor isoform 2 [Bombyx mori]	-2.2259	-4.67803	0.0115217	-1.91435	-3.76943	0.0287596
SEX-LxN-C18489_sense	SE_U09102	gi|270007047|gb|EFA03495.1| hypothetical protein TcasGA2_TC013495 [Tribolium castaneum]	-1.40529	-2.64871	0.00662663	-1.91722	-3.77695	0.00133706
SEX-LxN-C975	SE_U18712	gi|157118369|ref|XP_001659081.1| hypothetical protein AaeL_AAEL008275 [Aedes aegypti] gi|108875736|gb|EAT39961.1| conserved hypothetical protein [Aedes aegypti]	-2.34166	-5.06886	0.00230699	-1.9206	-3.7858	0.00562812
SEX-LxN-C938	SE_U18892	gi|112983062|ref|NP_001037056.1| lipopolysaccharide binding protein [Bombyx mori] gi|4469126|emb|CAB38429.1| lipopolysaccharide binding protein [Bombyx mori]	-1.69698	-3.24223	0.0158367	-1.92322	-3.79268	0.0142676
SEX-LxN-C16038	SE_U11146	gi|267844867|ref|NP_001161186.1| sugar transporter protein [Bombyx mori] gi|229458987|gb|ACQ66002.1| sugar transporter protein [Bombyx mori]	-1.76916	-3.40856	0.000202174	-1.92565	-3.79908	0.000412517
SEX-LxN-C11924	SE_U01465	gi|223029806|gb|ACM78602.1| juvenile hormone epoxide hydrolase [Helicoverpa armigera]	-1.27406	-2.41842	0.0406858	-1.92959	-3.80947	0.0023972
SEX-LxN-C8447	SE_U06763	gi|91079068|ref|XP_975201.1| PREDICTED: similar to protein phosphatases pp1 regulatory subunit [Tribolium castaneum] gi|270003656|gb|EFA00104.1| hypothetical protein TcasGA2_TC002920 [Tribolium castaneum]	-1.45065	-2.7333	0.000347703	-1.93252	-3.81722	0.00202008
SEX-LxN-C1412	SE_U22352	gi|91093875|ref|XP_975811.1| PREDICTED: similar to GA21085-PA isoform 2 [Tribolium castaneum] gi|270014513|gb|EFA10961.1| hypothetical protein TcasGA2_TC004121 [Tribolium castaneum]	-2.20181	-4.60056	0.0014471	-1.93551	-3.82514	0.00428261
SEX-LxN-C15528_sense	SE_U11566	gi|112983254|ref|NP_001037656.1| eukaryotic translation initiation factor 3 subunit D [Bombyx mori] gi|122104174|sp|Q0ZB77.1|EIF3D_BOMMO RecName: Full=Eukaryotic translation initiation factor 3 subunit D; Short=eIF3d; AltName: Full=Eukaryotic translation	-1.57191	-2.97298	0.0039651	-1.94611	-3.85335	0.0015075
SEX-LxN-C11057_anti	SE_U27212	gi|383931945|gb|AFH57134.1| Repat 14 [Spodoptera exigua]	-2.61945	-6.14517	0.00162654	-1.94715	-3.85612	0.00560507
SEX-LxN-C5640_sense	SE_U18028	gi|22450123|emb|CAD33828.1| glucosinolate sulphatase [Plutella xylostella]	-3.11279	-8.65056	0.00301409	-1.96112	-3.89365	0.0178545
SEX-LxN-C8904	SE_U25079	gi|215277011|ref|NP_001135841.1| hypothetical protein LOC100216354 [Nasonia vitripennis]	-1.34816	-2.54588	0.0473735	-1.96434	-3.90234	0.0318118
SEX-LxN-C18958	SE_U29940	gi|157103460|ref|XP_001647991.1| hypothetical protein AaeL_AAEL003909 [Aedes aegypti] gi|108880522|gb|EAT44747.1| conserved hypothetical protein [Aedes aegypti]	-1.08676	-2.12396	0.0135847	-1.96732	-3.91041	0.00306792
SEX-LxN-C7517	SE_U09102	gi|270007047|gb|EFA03495.1| hypothetical protein TcasGA2_TC013495 [Tribolium castaneum]	-1.57837	-2.98633	2.67345e-05	-1.97388	-3.92822	1.05776e-05
SEX-LxN-C3237	SE_U21665	gi|56462320|gb|AAV91443.1| putative secreted peptide 30 [Lonomia obliqua]	-1.40754	-2.65284	0.0302683	-1.97509	-3.93152	0.00676934
SEX-LxN-C2860	SE_U09722	gi|66517919|ref|XP_391853.2| PREDICTED: similar to CG7442-PA [Apis mellifera]	-3.0327	-8.18338	0.00299738	-1.98142	-3.94881	0.0345944
SEX-LxN-C10528	SE_U12782	gi|169234710|ref|NP_001108476.1| pleiotrophin-like protein [Bombyx mori] gi|18700463|dbj|BAB85199.1| Pleiotrophin-like protein [Bombyx mori] gi|22474517|dbj|BAC10621.1| Pleiotrophin-like protein [Bombyx mori]	-3.15658	-8.91714	0.00355226	-1.98745	-3.96535	0.0381246
SEX-LxN-C388_sense	SE_U09541	gi|158294548|ref|XP_315672.4| AGAP005653-PA [Anopheles gambiae str. PEST] gi|157015614|gb|EAA11727.4| AGAP005653-PA [Anopheles gambiae str. PEST]	-1.1878	-2.27805	0.013384	-1.99885	-3.99683	0.000847533
SEX-LxN-C1760	SE_U10525	gi|255046231|gb|ACU00133.1| chymotrypsin-like protein precursor [Spodoptera litura]	-1.38517	-2.61202	0.0257622	-1.99891	-3.99697	0.00268352
SEX-LxN-C17347	SE_U21852	gi|148361456|gb|ABQ59309.1| carboxylesterase [Spodoptera exigua]	-1.77279	-3.41714	0.0134041	-2.00024	-4.00067	0.000419804
SEX-LxN-C18626_anti	SE_U09623	gi|62002225|gb|AAX58712.1| pheromone-degrading enzyme 2 [Antheraea polyphemus]	-1.83263	-3.56186	0.000998449	-2.00211	-4.00586	0.00036792
SEX-LxN-C14472	SE_U20328	gi|242022756|ref|XP_002431804.1| sugar transporter, putative [Pediculus humanus corporis] gi|212517136|gb|EEB19066.1| sugar transporter, putative [Pediculus humanus corporis]	-2.56432	-5.91476	0.000541365	-2.00259	-4.00718	0.00355281
SEX-LxN-C16757_sense	SE_U21105	gi|254582593|ref|XP_002499028.1| ZYRO0E01870p [Zygosaccharomyces rouxii] gi|238942602|emb|CAR30773.1| ZYRO0E01870p [Zygosaccharomyces rouxii]	-1.85321	-3.61303	0.00818669	-2.00604	-4.01677	0.00537894
SEX-LxN-C8549	SE_U19975	gi|12657593|dbj|BAB21565.1| laminin [Bombyx mori]	-2.18276	-4.5402	0.000472841	-2.0086	-4.02392	0.00270313
SEX-LxN-C6441	SE_U19673	gi|157120517|ref|XP_001653643.1| hypothetical protein AaeL_AAEL009036 [Aedes aegypti] gi|108874918|gb|EAT39143.1| hypothetical protein AaeL_AAEL009036 [Aedes aegypti]	-2.241	-4.72724	0.00186818	-2.01223	-4.03407	0.0039029
SEX-LxN-C13533	SE_U12819	gi|215262118|emb|CAR92522.1| putative dsRNase [Spodoptera littoralis]	-1.25647	-2.38911	0.0108283	-2.0306	-4.08574	0.0139419
SEX-LxN-C2370	SE_U02460	gi|270003913|gb|EFA00361.1| hypothetical protein TcasGA2_TC003203 [Tribolium castaneum]	-1.9396	-3.83599	0.000967987	-2.03444	-4.09664	0.00106228
SEX-LxN-C5595_sense	SE_U19136	gi|114052274|ref|NP_001040467.1| copper transporter [Bombyx mori] gi|95103022|gb|ABF51452.1| copper transporter [Bombyx mori]	-1.77307	-3.41781	0.0425657	-2.04024	-4.11314	0.00514781
SEX-LxN-C6148	SE_U12365	gi|170032190|ref|XP_001843965.1| sugar transporter [Culex quinquefasciatus] gi|167872081|gb|EDS35464.1| sugar transporter [Culex quinquefasciatus]	-2.17769	-4.52429	0.00250535	-2.041	-4.11532	0.00159107
SEX-LxN-C17237	SE_U02460	gi|270003913|gb|EFA00361.1| hypothetical protein TcasGA2_TC003203 [Tribolium castaneum]	-1.93778	-3.83115	0.000747246	-2.04524	-4.12741	0.000698277
SEX-LxN-C398	SE_U13187	gi|190341028|ref|NP_001121785.1| carboxylesterase CarE-13 [Bombyx mori] gi|189172235|gb|ACD80422.1| carboxylesterase CarE-13 [Bombyx mori]	-1.2371	-2.35724	0.00852245	-2.04657	-4.13124	0.00105704
SEX-LxN-C16837_sense	SE_U12365	gi|170032190|ref|XP_001843965.1| sugar transporter [Culex quinquefasciatus] gi|167872081|gb|EDS35464.1| sugar transporter [Culex quinquefasciatus]	-2.21826	-4.65332	0.00237543	-2.04819	-4.13586	0.00140599
SEX-LxN-C20316	SE_U27010	gi|190341028|ref|NP_001121785.1| carboxylesterase CarE-13 [Bombyx mori] gi|189172235|gb|ACD80422.1| carboxylesterase CarE-13 [Bombyx mori]	-1.31727	-2.49194	0.0089895	-2.0549	-4.15514	0.00174253
SEX-LxN-C2327	SE_U24101	gi|158289555|ref|XP_311256.4| AGAP000718-PA [Anopheles gambiae str. PEST] gi|157018573|gb|EAA06899.4| AGAP000718-PA [Anopheles gambiae str. PEST]	-2.96594	-7.81337	0.000594008	-2.06127	-4.17354	0.0137162
SEX-LxN-C17492	SE_U13767	gi|215262118|emb|CAR92522.1| putative dsRNase [Spodoptera littoralis]	-1.40624	-2.65046	0.000446107	-2.06934	-4.19695	0.00855157
SEX-LxN-C18138_sense	SE_U27027	gi|157103460|ref|XP_001647991.1| hypothetical protein AaeL_AAEL003909 [Aedes aegypti] gi|108880522|gb|EAT44747.1| conserved hypothetical protein [Aedes aegypti]	-1.16981	-2.24982	0.0116609	-2.07562	-4.21524	0.00238563
SEX-LxN-C4636_sense	SE_U13011	gi|158289060|ref|XP_310845.4| AGAP000275-PA [Anopheles gambiae str. PEST] gi|157018872|gb|EAA06477.5| AGAP000275-PA [Anopheles gambiae str. PEST]	-2.91314	-7.53257	0.00124586	-2.07986	-4.22766	0.0120738
SEX-LxN-C11678	SE_U01806	gi|195387664|ref|XP_002052514.1| GJ21158 [Drosophila virilis] gi|194148971|gb|EDW64669.1| GJ21158 [Drosophila virilis]	-1.71231	-3.27685	0.000231795	-2.08009	-4.22833	4.83623e-07
SEX-LxN-C18222	SE_U19392	gi|215262118|emb|CAR92522.1| putative dsRNase [Spodoptera littoralis]	-1.21301	-2.31821	0.00638053	-2.08251	-4.23543	0.00965248
SEX-LxN-C6273	SE_U07877	gi|91095023|ref|XP_970355.1| PREDICTED: similar to Activin Like Protein at 23B CG16987-PA [Tribolium castaneum] gi|270015436|gb|EFA11884.1| dawdle [Tribolium castaneum]	-2.16212	-4.47573	0.000566684	-2.09178	-4.26274	0.00225236
SEX-LxN-C15272_sense	SE_U12782	gi|169234710|ref|NP_001108476.1| pleiotrophin-like protein [Bombyx mori] gi|18700463|dbj|BAB85199.1| Pleiotrophin-like protein [Bombyx mori] gi|22474517|dbj|BAC10621.1| Pleiotrophin-like protein [Bombyx mori]	-3.25844	-9.56949	0.00316532	-2.09742	-4.27944	0.0348976
SEX-LxN-C11910	SE_U26254	gi|13173401|gb|AAK14392.1|AF338870_1 kinesin-like protein Ldklp1 [Lymantria dispar]	-1.70502	-3.26034	0.0211899	-2.09845	-4.28249	5.80593e-05
SEX-LxN-C17168	SE_U18889	gi|182509208|ref|NP_001116815.1| carboxylesterase CarE-11 [Bombyx mori] gi|170284254|gb|ACB12415.1| carboxylesterase CarE-11 [Bombyx mori]	-1.28586	-2.43827	0.00850397	-2.10236	-4.29411	0.000775408
SEX-LxN-C17831_anti	SE_U10528	gi|170065491|ref|XP_001867961.1| pantetheinase [Culex quinquefasciatus] gi|167882539|gb|EDS45922.1| pantetheinase [Culex quinquefasciatus]	-2.81379	-7.03131	0.00118224	-2.11425	-4.32964	0.00160544
SEX-LxN-C2110	SE_U28546	gi|66511133|ref|XP_392413.2| PREDICTED: similar to dCMP deaminase isoform 1 [Apis mellifera]	-2.04222	-4.1188	0.0111826	-2.11698	-4.33784	0.00829032
SEX-LxN-C13211_sense	SE_U20892	gi|215262118|emb|CAR92522.1| putative dsRNase [Spodoptera littoralis]	-1.0954	-2.13673	0.0127916	-2.12438	-4.36015	0.012946
SEX-LxN-C5136	SE_U20193	gi|158297422|ref|XP_317656.3| AGAP007843-PA [Anopheles gambiae str. PEST] gi|157015187|gb|EAA12213.3| AGAP007843-PA [Anopheles gambiae str. PEST]	-2.17683	-4.52159	0.000837595	-2.12675	-4.36733	0.000396914
SEX-LxN-C5780	SE_U08583	gi|239735532|ref|NP_001155145.1| gamma-glutamyl cyclotransferase-like venom protein isoform 2 [Nasonia vitripennis]	-1.6089	-3.0502	0.0181835	-2.12779	-4.37048	0.00339683
SEX-LxN-C18272	SE_U15788	gi|157103460|ref|XP_001647991.1| hypothetical protein AaeL_AAEL003909 [Aedes aegypti] gi|108880522|gb|EAT44747.1| conserved hypothetical protein [Aedes aegypti]	-1.07363	-2.10472	0.0116163	-2.12882	-4.37359	0.00280159
SEX-LxN-C8803	SE_U21602	gi|156553799|ref|XP_001601889.1| PREDICTED: similar to GA21085-PA [Nasonia vitripennis]	-2.23614	-4.71135	0.000900727	-2.12891	-4.37388	0.00231384
SEX-LxN-C13507_anti	SE_U20892	gi|215262118|emb|CAR92522.1| putative dsRNase [Spodoptera littoralis]	-1.50864	-2.84541	0.00699999	-2.13161	-4.38207	2.65171e-05
SEX-LxN-C18687_anti	SE_U21489	gi|112983866|ref|NP_001036858.1| Bacteriophage T7 lysozyme-like protein 1 (BTL-LP1) [Bombyx mori] gi|13359090|dbj|BAB33294.1| Bacteriophage T7 lysozyme-like protein 1 (BTL-LP1) [Bombyx mori]	-3.0458	-8.25806	0.000854152	-2.13594	-4.39522	0.0403544
SEX-LxN-C7030	SE_U16381	gi|56972365|gb|AAH88133.1| Agxt protein [Rattus norvegicus]	-1.96556	-3.90564	0.000488247	-2.14262	-4.41564	0.000471812
SEX-LxN-C17308_anti	SE_U14524	gi|91083213|ref|XP_966501.1| PREDICTED: similar to homocysteine S-methyltransferase isoform 1 [Tribolium castaneum] gi|270006942|gb|EFA03390.1| hypothetical protein TcasGA2_TC013376 [Tribolium castaneum]	-2.66892	-6.35953	0.000151599	-2.1449	-4.42261	0.00226168
SEX-LxN-C3828	SE_U12282	gi|112983659|ref|NP_001037337.1| DNA supercoiling factor [Bombyx mori] gi|1663690|dbj|BAA08704.1| DNA supercoiling factor [Bombyx mori]	-1.77396	-3.41992	0.00148574	-2.14748	-4.43053	0.000245015
SEX-LxN-C11545	SE_U04117	gi|157126692|ref|XP_001654706.1| hypothetical protein AaeL_AAEL002134 [Aedes aegypti] gi|108882492|gb|EAT46717.1| conserved hypothetical protein [Aedes aegypti]	-1.77958	-3.43326	0.00025959	-2.15585	-4.4563	9.94279e-05
SEX-LxN-C3002	SE_U11490	gi|158289060|ref|XP_310845.4| AGAP000275-PA [Anopheles gambiae str. PEST] gi|157018872|gb|EAA06477.5| AGAP000275-PA [Anopheles gambiae str. PEST]	-3.01925	-8.10744	0.000917562	-2.16913	-4.49752	0.0109092
SEX-LxN-C8166	SE_U24993	gi|241596037|ref|XP_002404539.1| protein O-mannosyltransferase, putative [Ixodes scapularis] gi|215502356|gb|EEC11850.1| protein O-mannosyltransferase, putative [Ixodes scapularis]	-1.84253	-3.58639	0.00198966	-2.17098	-4.5033	0.00169461
SEX-LxN-C4108	SE_U25844	gi|171740887|gb|ACB54938.1| trypsin [Helicoverpa armigera]	-1.20379	-2.30344	0.00247763	-2.17099	-4.50332	0.000689434
SEX-LxN-C15276_anti	SE_U00784	gi|270017016|gb|EFA13462.1| hypothetical protein TcasGA2_TC005062 [Tribolium castaneum]	-2.51777	-5.72696	0.00178773	-2.17713	-4.52254	0.00276543
SEX-LxN-C5906	SE_U17709	gi|91080979|ref|XP_974925.1| PREDICTED: similar to Juvenile hormone-inducible protein, putative [Tribolium castaneum] gi|270005969|gb|EFA02417.1| hypothetical protein TcasGA2_TC008102 [Tribolium castaneum]	-1.28377	-2.43474	0.00509244	-2.17852	-4.52689	0.0183965
SEX-LxN-C16573_anti	SE_U10719	gi|91077746|ref|XP_966706.1| PREDICTED: similar to conserved hypothetical protein [Tribolium castaneum] gi|270001518|gb|EEZ97965.1| hypothetical protein TcasGA2_TC000357 [Tribolium castaneum]	-1.93944	-3.83558	5.19628e-05	-2.17916	-4.5289	0.000187734
SEX-LxN-C4706_sense	SE_U13469	gi|158289805|ref|XP_311447.4| AGAP010733-PA [Anopheles gambiae str. PEST] gi|157018504|gb|EAA07047.4| AGAP010733-PA [Anopheles gambiae str. PEST]	-2.79964	-6.96268	0.000753422	-2.18024	-4.53228	0.00203631
SEX-LxN-C4707_sense	SE_U10528	gi|170065491|ref|XP_001867961.1| pantetheinase [Culex quinquefasciatus] gi|167882539|gb|EDS45922.1| pantetheinase [Culex quinquefasciatus]	-2.8689	-7.30506	0.000778511	-2.18195	-4.53766	0.00190047
SEX-LxN-C18987	SE_U09966	gi|49168392|emb|CAF25190.1| carboxypeptidase [Helicoverpa armigera]	-1.48632	-2.80174	0.00519047	-2.18645	-4.55184	0.0139463
SEX-LxN-C2026	SE_U18943	gi|58389825|ref|XP_317305.2| AGAP008158-PA [Anopheles gambiae str. PEST] gi|55237525|gb|EAA12688.2| AGAP008158-PA [Anopheles gambiae str. PEST]	-2.13463	-4.39125	0.00565445	-2.1941	-4.57606	0.000789525
SEX-LxN-C2782	SE_U19926	gi|7862150|gb|AAF70499.1|AF255341_1 3-dehydroecdysone 3alpha-reductase [Spodoptera littoralis]	-1.95904	-3.88803	0.000537931	-2.20482	-4.61017	0.00486778
SEX-LxN-C19786	SE_U13469	gi|158289805|ref|XP_311447.4| AGAP010733-PA [Anopheles gambiae str. PEST] gi|157018504|gb|EAA07047.4| AGAP010733-PA [Anopheles gambiae str. PEST]	-2.91067	-7.5197	0.00103486	-2.20549	-4.61232	0.00110293
SEX-LxN-C879	SE_U18387	gi|161015755|gb|ABX55885.1| ribosomal protein L7A [Spodoptera exigua]	-1.91292	-3.76571	0.00727918	-2.20572	-4.61305	0.00122264
SEX-LxN-C1682	SE_U17978	gi|195963381|ref|NP_001124371.1| low-expression lectin 1 [Bombyx mori] gi|193805876|dbj|BAG54784.1| low-expression lectin 1 [Bombyx mori]	-1.7498	-3.36312	0.0123099	-2.21103	-4.63007	0.0330204
SEX-LxN-C7508	SE_U20328	gi|242022756|ref|XP_002431804.1| sugar transporter, putative [Pediculus humanus corporis] gi|212517136|gb|EEB19066.1| sugar transporter, putative [Pediculus humanus corporis]	-3.65802	-12.6233	0.00300596	-2.21135	-4.63108	0.00365214
SEX-LxN-C7585	SE_U00505	gi|242006131|ref|XP_002423908.1| protein scarlet, putative [Pediculus humanus corporis] gi|212507171|gb|EEB11170.1| protein scarlet, putative [Pediculus humanus corporis]	-2.6246	-6.16714	0.000158077	-2.21397	-4.63951	0.00695144
SEX-LxN-C829	SE_U16997	gi|114051966|ref|NP_001040198.1| mitochondrial aldehyde dehydrogenase [Bombyx mori] gi|87248351|gb|ABD36228.1| mitochondrial aldehyde dehydrogenase [Bombyx mori]	-1.22419	-2.33624	0.0180202	-2.21513	-4.64323	7.34112e-05
SEX-LxN-C2238	SE_U20715	gi|262034617|gb|ACY06933.1| putative cuticle protein CPH38 [Bombyx mori]	-1.85757	-3.62397	0.000873715	-2.21524	-4.64359	0.00158448
SEX-LxN-C12	SE_U16381	gi|56972365|gb|AAH88133.1| Agxt protein [Rattus norvegicus]	-2.12506	-4.36223	0.000376512	-2.21992	-4.65867	0.00442258
SEX-LxN-C3227	SE_U20345	gi|48147255|dbj|BAD22559.1| lipase [Antheraea yamamai]	-1.76605	-3.40121	0.0238695	-2.22393	-4.67163	0.000387891
SEX-LxN-C3035	SE_U22074	gi|156968297|gb|ABU98620.1| unknown [Helicoverpa armigera]	-2.33193	-5.03478	0.00527708	-2.22458	-4.67373	0.0148607
SEX-LxN-C1841	SE_U20731	gi|110765083|ref|XP_624888.2| PREDICTED: similar to Zinc/iron regulated transporter-related protein 1 CG9428-PA [Apis mellifera]	-3.35129	-10.2056	0.00112413	-2.22788	-4.68446	0.040771
SEX-LxN-C18228	SE_U39872	gi|195437803|ref|XP_002066829.1| GK24686 [Drosophila willistoni] gi|194162914|gb|EDW77815.1| GK24686 [Drosophila willistoni]	-1.15455	-2.22615	0.00539445	-2.22957	-4.68994	0.000245706
SEX-LxN-C1209	SE_U21080	gi|91083001|ref|XP_974458.1| PREDICTED: similar to collagen alpha-2(IV) chain [Tribolium castaneum]	-1.12208	-2.17661	0.00624375	-2.23305	-4.70128	0.000713332
SEX-LxN-C14591	SE_U09807	gi|195107831|ref|XP_001998497.1| GI24004 [Drosophila mojavensis] gi|193915091|gb|EDW13958.1| GI24004 [Drosophila mojavensis]	-1.73024	-3.31784	0.0409174	-2.23617	-4.71146	0.000232582
SEX-LxN-C13935	SE_U38138	gi|189239728|ref|XP_001807662.1| PREDICTED: similar to putative gag-pol protein [Tribolium castaneum] gi|270010757|gb|EFA07205.1| hypothetical protein TcasGA2_TC010212 [Tribolium castaneum]	-2.71595	-6.57024	0.000309658	-2.23865	-4.71956	0.000484794
SEX-LxN-C5423_anti	SE_U19926	gi|7862150|gb|AAF70499.1|AF255341_1 3-dehydroecdysone 3alpha-reductase [Spodoptera littoralis]	-1.88393	-3.69079	0.000908577	-2.23953	-4.72243	0.000475926
SEX-LxN-C7335	SE_U17635	gi|229892267|ref|NP_001153545.1| uncharacterized MFS-type transporter [Tribolium castaneum] gi|270007334|gb|EFA03782.1| hypothetical protein TcasGA2_TC013893 [Tribolium castaneum]	-1.83638	-3.57113	0.0241059	-2.25411	-4.7704	0.00132498
SEX-LxN-C9772	SE_U20528	gi|195021448|ref|XP_001985396.1| GH17035 [Drosophila grimshawi] gi|193898878|gb|EDV97744.1| GH17035 [Drosophila grimshawi]	-2.22279	-4.66795	0.00879051	-2.25732	-4.78102	0.00939563
SEX-LxN-C16958	SE_U15505	gi|270004734|gb|EFA01182.1| hypothetical protein TcasGA2_TC010507 [Tribolium castaneum]	-2.16444	-4.48292	0.00198794	-2.26139	-4.79455	0.000135777
SEX-LxN-C2586	SE_U18416	gi|153791289|ref|NP_001093300.1| diphosphomevalonate decarboxylase [Bombyx mori] gi|146424702|dbj|BAF62111.1| diphosphomevalonate decarboxylase [Bombyx mori]	-1.91834	-3.77987	0.00572128	-2.26562	-4.80862	4.4145e-05
SEX-LxN-C4063	SE_U12681	gi|270262648|ref|ZP_06190919.1| glucose-1-phosphatase/inositol phosphatase [Serratia odorifera 4Rx13] gi|270043332|gb|EFA16425.1| glucose-1-phosphatase/inositol phosphatase [Serratia odorifera 4Rx13]	-2.89519	-7.43941	0.00226553	-2.26858	-4.8185	0.00245069
SEX-LxN-C19073	SE_U11529	gi|215820602|ref|NP_001135960.1| uridine diphosphate glucosyltransferase [Bombyx mori] gi|213494483|gb|ACJ48963.1| uridine diphosphate glucosyltransferase [Bombyx mori]	-2.11458	-4.33064	0.00241381	-2.27088	-4.82617	0.0344965
SEX-LxN-C7106	SE_U24651	gi|112983608|ref|NP_001037343.1| cyclin B homolog [Bombyx mori] gi|1865641|dbj|BAA12669.1| cyclin B homolog [Bombyx mori]	-1.76673	-3.40281	0.0113375	-2.28955	-4.88904	0.00185888
SEX-LxN-C3124	SE_U21722	gi|187884606|gb|ACD37364.1| pancreatic lipase 2 [Mamestra configurata]	-1.20576	-2.30658	0.000248513	-2.29606	-4.91116	0.000168853
SEX-LxN-C20185_anti	SE_U20543	gi|196121924|gb|ACG69475.1| astacin [Spodoptera frugiperda]	-1.70176	-3.25297	0.00100197	-2.29754	-4.91618	0.00506607
SEX-LxN-C1401	SE_U15505	gi|270004734|gb|EFA01182.1| hypothetical protein TcasGA2_TC010507 [Tribolium castaneum]	-2.22215	-4.66589	0.00233797	-2.29945	-4.92269	0.0132981
SEX-LxN-C11892	SE_U30522	gi|195579978|ref|XP_002079833.1| GD24158 [Drosophila simulans] gi|194191842|gb|EDX05418.1| GD24158 [Drosophila simulans]	-3.22079	-9.32298	0.000394671	-2.30109	-4.9283	2.2388e-05
SEX-LxN-C18232_anti	SE_U19403	gi|114052514|ref|NP_001040249.1| homocysteine S-methyltransferase [Bombyx mori] gi|87248513|gb|ABD36309.1| homocysteine S-methyltransferase [Bombyx mori]	-2.62243	-6.15786	0.00647111	-2.3039	-4.93789	0.0123732
SEX-LxN-C1749	SE_U19926	gi|7862150|gb|AAF70499.1|AF255341_1 3-dehydroecdysone 3alpha-reductase [Spodoptera littoralis]	-2.14461	-4.42174	0.00042697	-2.31473	-4.97511	0.0300604
SEX-LxN-C2724	SE_U21197	gi|21552589|gb|AAM54724.1| cytochrome P450 monooxygenase CYP321A1 [Helicoverpa zea]	-1.50407	-2.83643	0.0367281	-2.33862	-5.05819	0.00114373
SEX-LxN-C19922	SE_U18387	gi|161015755|gb|ABX55885.1| ribosomal protein L7A [Spodoptera exigua]	-1.99447	-3.98469	0.00601171	-2.35402	-5.11245	0.0125489
SEX-LxN-C7083	SE_U08415	gi|270001229|gb|EEZ97676.1| hypothetical protein TcasGA2_TC016221 [Tribolium castaneum]	-2.13232	-4.38423	0.000608219	-2.35457	-5.11443	0.0334031
SEX-LxN-C1344	SE_U21702	gi|49168392|emb|CAF25190.1| carboxypeptidase [Helicoverpa armigera]	-1.72206	-3.29906	0.00309658	-2.36208	-5.14111	9.16849e-05
SEX-LxN-C17003	SE_U12244	gi|1403598|gb|AAC47136.1| retinol dehydratase [Spodoptera frugiperda]	-4.42037	-21.4123	0.003117	-2.36427	-5.14891	0.0139027
SEX-LxN-C599	SE_U09966	gi|49168392|emb|CAF25190.1| carboxypeptidase [Helicoverpa armigera]	-1.63252	-3.10054	0.00487659	-2.36891	-5.16549	0.0179897
SEX-LxN-C17772_sense	SE_U12722	gi|112983866|ref|NP_001036858.1| Bacteriophage T7 lysozyme-like protein 1 (BTL-LP1) [Bombyx mori] gi|13359090|dbj|BAB33294.1| Bacteriophage T7 lysozyme-like protein 1 (BTL-LP1) [Bombyx mori]	-2.99252	-7.95862	0.00180082	-2.37652	-5.19284	0.0141006
SEX-LxN-C19226	SE_U13573	gi|237700829|gb|ACR15998.1| serine protease 39 [Mamestra configurata]	-2.7475	-6.71552	0.000650906	-2.38353	-5.21814	0.0167977
SEX-LxN-C15942_sense	SE_U28087	gi|113865941|ref|NP_001038956.1| ecdysteroid 22-kinase [Bombyx mori] gi|111924417|dbj|BAF02792.1| ecdysteroid 22-phosphate [Bombyx mori]	-2.51152	-5.7022	3.51986e-05	-2.38701	-5.23073	0.00148261
SEX-LxN-C18593	SE_U16430	gi|270004734|gb|EFA01182.1| hypothetical protein TcasGA2_TC010507 [Tribolium castaneum]	-2.19445	-4.57716	0.00362768	-2.39199	-5.24879	0.00027178
SEX-LxN-C256	SE_U08142	gi|91090758|ref|XP_968627.1| PREDICTED: similar to serine-pyruvate aminotransferase, mitochondrial [Tribolium castaneum] gi|270013276|gb|EFA09724.1| hypothetical protein TcasGA2_TC011857 [Tribolium castaneum]	-2.18748	-4.55508	0.000459987	-2.39214	-5.24935	0.000103623
SEX-LxN-C18332	SE_U27074	gi|170042277|ref|XP_001848858.1| Juvenile hormone-inducible protein [Culex quinquefasciatus] gi|167865787|gb|EDS29170.1| Juvenile hormone-inducible protein [Culex quinquefasciatus]	-1.55973	-2.94799	0.000109204	-2.39473	-5.2588	0.000878187
SEX-LxN-C16755	SE_U12450	gi|110764127|ref|XP_392097.3| PREDICTED: similar to Collagen type IV CG4145-PA, isoform A isoform 1 [Apis mellifera]	-1.05812	-2.08221	0.00156299	-2.40952	-5.31296	0.0124012
SEX-LxN-C6568	SE_U57953	gi|242022324|ref|XP_002431590.1| laminin A chain, putative [Pediculus humanus corporis] gi|212516898|gb|EEB18852.1| laminin A chain, putative [Pediculus humanus corporis]	-2.2845	-4.87196	0.000992101	-2.42078	-5.35461	0.000231425
SEX-LxN-C13531	SE_U19417	gi|193671580|ref|XP_001951622.1| PREDICTED: similar to 4-aminobutyrate aminotransferase [Acyrthosiphon pisum]	-3.11806	-8.6822	0.0027625	-2.42243	-5.36072	0.00391085
SEX-LxN-C6470	SE_U21847	gi|91088991|ref|XP_967443.1| PREDICTED: similar to CG5112 CG5112-PA [Tribolium castaneum] gi|270011545|gb|EFA07993.1| hypothetical protein TcasGA2_TC005582 [Tribolium castaneum]	-1.90719	-3.75078	0.0477315	-2.42785	-5.38091	0.0154587
SEX-LxN-C477	SE_U17709	gi|91080979|ref|XP_974925.1| PREDICTED: similar to Juvenile hormone-inducible protein, putative [Tribolium castaneum] gi|270005969|gb|EFA02417.1| hypothetical protein TcasGA2_TC008102 [Tribolium castaneum]	-1.34956	-2.54835	0.000318059	-2.43008	-5.38922	0.000595016
SEX-LxN-C6133_sense	SE_U24164	gi|66521047|ref|XP_396250.2| PREDICTED: similar to CG1213-PA, isoform A isoform 1, partial [Apis mellifera]	-2.14764	-4.43103	0.00276943	-2.44029	-5.4275	0.0167171
SEX-LxN-C17339	SE_U18410	gi|215820602|ref|NP_001135960.1| uridine diphosphate glucosyltransferase [Bombyx mori] gi|213494483|gb|ACJ48963.1| uridine diphosphate glucosyltransferase [Bombyx mori]	-3.19552	-9.16107	0.00154874	-2.44218	-5.43463	1.17334e-05
SEX-LxN-C10575	SE_U25080	gi|12657593|dbj|BAB21565.1| laminin [Bombyx mori]	-2.81139	-7.0196	0.000556031	-2.44236	-5.43531	0.00448526
SEX-LxN-C14792	SE_U20905	gi|7862150|gb|AAF70499.1|AF255341_1 3-dehydroecdysone 3alpha-reductase [Spodoptera littoralis]	-2.82365	-7.07949	0.000228552	-2.44269	-5.43654	0.0041949
SEX-LxN-C18113	SE_U12112	gi|171740897|gb|ACB54943.1| lipase [Helicoverpa armigera]	-1.41105	-2.6593	0.00190883	-2.44343	-5.43934	0.00151257
SEX-LxN-C17186_sense	SE_U21489	gi|112983866|ref|NP_001036858.1| Bacteriophage T7 lysozyme-like protein 1 (BTL-LP1) [Bombyx mori] gi|13359090|dbj|BAB33294.1| Bacteriophage T7 lysozyme-like protein 1 (BTL-LP1) [Bombyx mori]	-2.99575	-7.97648	0.00104055	-2.45065	-5.46661	0.0117162
SEX-LxN-C11313	SE_U25489	gi|110760410|ref|XP_001121955.1| PREDICTED: similar to Spz3 CG7104-PA [Apis mellifera]	-2.20373	-4.60669	0.00904205	-2.45114	-5.46849	0.0136659
SEX-LxN-C858	SE_U03265	gi|237700848|gb|ACR16006.1| serine protease 43 [Mamestra configurata]	-2.51208	-5.70441	0.000215525	-2.45616	-5.48756	0.00114797
SEX-LxN-C13507_sense	SE_U20892	gi|215262118|emb|CAR92522.1| putative dsRNase [Spodoptera littoralis]	-1.17338	-2.25539	0.00614613	-2.46921	-5.5374	0.000878231
SEX-LxN-C2969	SE_U13032	gi|93448327|gb|ABC72321.2| cytochrome P450 [Spodoptera litura]	-3.16258	-8.95427	0.0108389	-2.46972	-5.53936	0.00471715
SEX-LxN-C17133	SE_U13782	gi|157118102|ref|XP_001659009.1| short-chain dehydrogenase [Aedes aegypti] gi|108875861|gb|EAT40086.1| short-chain dehydrogenase [Aedes aegypti]	-2.38354	-5.21816	0.00543246	-2.47541	-5.56124	0.00486979
SEX-LxN-C19131	SE_U48874	gi|172048667|sp|B0JFB8.1|FPI1_ANTMY RecName: Full=Fungal protease inhibitor-1; Flags: Precursor gi|166159810|gb|ABY83296.1| fungal protease inhibitor 1 [Antheraea mylitta] gi|166997966|emb|CAP74000.1| fungal protease inhibitor-1 precursor [Antheraea mylit	-2.4327	-5.39903	0.00806043	-2.4764	-5.56506	0.000631767
SEX-LxN-C17213	SE_U14676	gi|215262118|emb|CAR92522.1| putative dsRNase [Spodoptera littoralis]	-1.80504	-3.49438	0.000214203	-2.48352	-5.59262	0.0185046
SEX-LxN-C999	SE_U48874	gi|172048667|sp|B0JFB8.1|FPI1_ANTMY RecName: Full=Fungal protease inhibitor-1; Flags: Precursor gi|166159810|gb|ABY83296.1| fungal protease inhibitor 1 [Antheraea mylitta] gi|166997966|emb|CAP74000.1| fungal protease inhibitor-1 precursor [Antheraea mylit	-2.47735	-5.56874	0.00855544	-2.48721	-5.60693	0.00620069
SEX-LxN-C4918	SE_U14773	gi|170038090|ref|XP_001846886.1| conserved hypothetical protein [Culex quinquefasciatus] gi|167881506|gb|EDS44889.1| conserved hypothetical protein [Culex quinquefasciatus]	-2.17396	-4.51262	0.000231952	-2.49121	-5.6225	0.019647
SEX-LxN-C7710	SE_U48949	gi|270297210|ref|NP_001161910.1| cuticular protein analogous to peritrophins 3-A1 [Tribolium castaneum] gi|268309018|gb|ACY95475.1| cuticular protein analogous to peritrophins 3-A1 [Tribolium castaneum] gi|270000882|gb|EEZ97329.1| hypothetical protein Tca	-1.78112	-3.43692	0.00612241	-2.49227	-5.62664	2.38351e-05
SEX-LxN-C7507	SE_U20328	gi|242022756|ref|XP_002431804.1| sugar transporter, putative [Pediculus humanus corporis] gi|212517136|gb|EEB19066.1| sugar transporter, putative [Pediculus humanus corporis]	-3.93537	-15.299	0.00256352	-2.4937	-5.63222	0.00147466
SEX-LxN-C2464	SE_U08182	gi|237700829|gb|ACR15998.1| serine protease 39 [Mamestra configurata]	-2.77915	-6.86449	0.000549087	-2.49499	-5.63725	0.00319764
SEX-LxN-C5068	SE_U51835	gi|270006529|gb|EFA02977.1| hypothetical protein TcasGA2_TC030780 [Tribolium castaneum]	-1.98198	-3.95034	0.000477467	-2.49843	-5.65071	0.000884381
SEX-LxN-C3174	SE_U31610	gi|215262118|emb|CAR92522.1| putative dsRNase [Spodoptera littoralis]	-1.74431	-3.35035	0.000653379	-2.50332	-5.6699	0.0017169
SEX-LxN-C781	SE_U22097	gi|91091728|ref|XP_967315.1| PREDICTED: similar to argininosuccinate synthetase [Tribolium castaneum] gi|270001069|gb|EEZ97516.1| hypothetical protein TcasGA2_TC011361 [Tribolium castaneum]	-3.60826	-12.1953	0.00500012	-2.5037	-5.67139	0.00721414
SEX-LxN-C803	SE_U44228	gi|237700819|gb|ACR15993.1| serine protease 38 [Mamestra configurata]	-1.14295	-2.20832	0.000123745	-2.50545	-5.67827	0.0492423
SEX-LxN-C882	SE_U20631	gi|8037819|gb|AAF71517.1|AF233730_1 AiC6 chymotrypsinogen [Agrotis ipsilon]	-1.97987	-3.94457	0.00387932	-2.5104	-5.69777	0.0017513
SEX-LxN-C7602	SE_U39058	gi|195135086|ref|XP_002011966.1| GI16685 [Drosophila mojavensis] gi|193918230|gb|EDW17097.1| GI16685 [Drosophila mojavensis]	-1.81527	-3.51926	0.00823792	-2.51261	-5.70653	1.81401e-05
SEX-LxN-C17440	SE_U22349	gi|2970687|gb|AAC06038.1| beta-glucosidase precursor [Spodoptera frugiperda]	-2.34529	-5.08161	0.00101975	-2.51908	-5.73218	0.00305745
SEX-LxN-C17630	SE_U21489	gi|399128032|bg|JX082167.1| Helicoverpa armigera peptidoglycan recognition protein C (PGRP-C)	-3.19171	-9.13692	0.000626421	-2.53523	-5.79669	0.00208142
SEX-LxN-C4570	SE_U06534	gi|242022324|ref|XP_002431590.1| laminin A chain, putative [Pediculus humanus corporis] gi|212516898|gb|EEB18852.1| laminin A chain, putative [Pediculus humanus corporis]	-2.37253	-5.17847	0.000847201	-2.54769	-5.84697	0.0106649
SEX-LxN-C18741	SE_U18983	gi|215820602|ref|NP_001135960.1| uridine diphosphate glucosyltransferase [Bombyx mori] gi|213494483|gb|ACJ48963.1| uridine diphosphate glucosyltransferase [Bombyx mori]	-2.15518	-4.45425	0.00467828	-2.55719	-5.88561	0.00293504
SEX-LxN-C2417	SE_U13181	gi|157137510|ref|XP_001657081.1| stearoyl-coa desaturase [Aedes aegypti] gi|108880849|gb|EAT45074.1| stearoyl-coa desaturase [Aedes aegypti]	-4.07786	-16.8872	0.0137798	-2.55789	-5.88847	0.0018469
SEX-LxN-C5626	SE_U20709	gi|183980002|ref|NP_001103810.2| collagen, type IV [Bombyx mori] gi|183397303|gb|ABW72726.2| type IV collagen [Bombyx mori] gi|183397305|gb|ABW72727.2| type IV collagen [Bombyx mori]	-1.21016	-2.31363	0.00505701	-2.564	-5.91347	0.0251809
SEX-LxN-C14793	SE_U10234	gi|7862150|gb|AAF70499.1|AF255341_1 3-dehydroecdysone 3alpha-reductase [Spodoptera littoralis]	-3.31501	-9.95216	0.00720065	-2.56414	-5.91402	0.000243883
SEX-LxN-C2150	SE_U19374	gi|270015668|gb|EFA12116.1| hypothetical protein TcasGA2_TC002262 [Tribolium castaneum]	-3.21663	-9.29614	0.00132197	-2.56808	-5.93022	0.00197813
SEX-LxN-C2818	SE_U08913	gi|170057764|ref|XP_001864626.1| organic cation transporter [Culex quinquefasciatus] gi|167877088|gb|EDS40471.1| organic cation transporter [Culex quinquefasciatus]	-2.50799	-5.68826	0.00699654	-2.57862	-5.97369	0.00270809
SEX-LxN-C3217_sense	SE_U14178	gi|225714230|gb|ACO12961.1| Gamma-interferon-inducible lysosomal thiol reductase precursor [Lepeophtheirus salmonis]	-3.21587	-9.2912	0.000906062	-2.58386	-5.99543	0.00351995
SEX-LxN-C3044	SE_U21695	gi|112983144|ref|NP_001036942.1| heat shock protein hsp23.7 [Bombyx mori] gi|56378323|dbj|BAD74198.1| heat shock protein hsp23.7 [Bombyx mori]	-4.33242	-20.146	0.000875477	-2.59592	-6.04573	0.0110571
SEX-LxN-C17264	SE_U12244	gi|1403598|gb|AAC47136.1| retinol dehydratase [Spodoptera frugiperda]	-4.90061	-29.8697	0.000784249	-2.60955	-6.10312	0.00733815
SEX-LxN-C2954	SE_U11524	gi|195024823|ref|XP_001985943.1| GH20813 [Drosophila grimshawi] gi|193901943|gb|EDW00810.1| GH20813 [Drosophila grimshawi]	-2.97296	-7.85147	0.00498923	-2.6183	-6.14027	0.0130175
SEX-LxN-C1087	SE_U16748	gi|21552585|gb|AAM54722.1| cytochrome P450 monooxygenase CYP4M6 [Helicoverpa zea]	-3.38138	-10.4207	0.00214553	-2.63615	-6.21672	0.0038967
SEX-LxN-C1487	SE_U18741	gi|168823413|ref|NP_001108340.1| cytochrome P450 CYP332A1 [Bombyx mori] gi|167473197|gb|ABZ81072.1| CYP332A1 [Bombyx mori]	-3.67443	-12.7677	0.000365857	-2.6373	-6.22167	0.0056459
SEX-LxN-C18687_sense	SE_U35288	gi|113208234|dbj|BAF03521.1| peptidoglycan recognition protein C [Samia cynthia ricini]	-3.76555	-13.6001	0.00433259	-2.65192	-6.28503	0.00129993
SEX-LxN-C18605	SE_U19433	gi|114053035|ref|NP_001040501.1| legumaturain [Bombyx mori] gi|95103152|gb|ABF51517.1| legumaturain [Bombyx mori]	-3.5997	-12.1232	0.00204089	-2.6617	-6.32779	0.00321429
SEX-LxN-C13963_sense	SE_U18983	gi|215820602|ref|NP_001135960.1| uridine diphosphate glucosyltransferase [Bombyx mori] gi|213494483|gb|ACJ48963.1| uridine diphosphate glucosyltransferase [Bombyx mori]	-2.28222	-4.86426	0.00136505	-2.66683	-6.35034	0.0118739
SEX-LxN-C16371	SE_U26259	gi|91082977|ref|XP_974017.1| PREDICTED: similar to sugar transporter [Tribolium castaneum]	-1.75194	-3.36811	0.00183881	-2.69471	-6.47424	0.000538345
SEX-LxN-C630	SE_U16748	gi|21552585|gb|AAM54722.1| cytochrome P450 monooxygenase CYP4M6 [Helicoverpa zea]	-3.44474	-10.8885	0.00142052	-2.69777	-6.48797	7.67076e-05
SEX-LxN-C6329	SE_U10477	gi|114052368|ref|NP_001040513.1| microtubule-associated protein 1 light chain 3 [Bombyx mori] gi|95102632|gb|ABF51254.1| microtubule-associated protein 1 light chain 3 [Bombyx mori]	-3.12474	-8.72247	0.00226933	-2.70092	-6.50218	0.00469182
SEX-LxN-C3452	SE_U22954	gi|237700790|gb|ACR15979.1| serine protease 40 [Mamestra configurata]	-1.64811	-3.13423	0.0146356	-2.70175	-6.50591	0.00873351
SEX-LxN-C19623	SE_U13482	gi|66523631|ref|XP_394009.2| PREDICTED: similar to CG16771-PA isoform 1 [Apis mellifera]	-1.82041	-3.53182	0.0103512	-2.71361	-6.55962	0.00939719
SEX-LxN-C2917	SE_U10343	gi|112983144|ref|NP_001036942.1| heat shock protein hsp23.7 [Bombyx mori] gi|56378323|dbj|BAD74198.1| heat shock protein hsp23.7 [Bombyx mori]	-4.18068	-18.1346	0.000820462	-2.72545	-6.61366	0.00124593
SEX-LxN-C153	SE_U10809	gi|91079628|ref|XP_967731.1| PREDICTED: similar to AGAP002355-PA [Tribolium castaneum] gi|270003374|gb|EEZ99821.1| hypothetical protein TcasGA2_TC002601 [Tribolium castaneum]	-2.6049	-6.08348	0.000469344	-2.73041	-6.63645	0.00897502
SEX-LxN-C1276	SE_U16748	gi|21552585|gb|AAM54722.1| cytochrome P450 monooxygenase CYP4M6 [Helicoverpa zea]	-3.48775	-11.2181	0.00094779	-2.73126	-6.64037	2.63962e-06
SEX-LxN-C18688	SE_U35288	gi|113208234|dbj|BAF03521.1| peptidoglycan recognition protein C [Samia cynthia ricini]	-3.45583	-10.9726	0.000494482	-2.7391	-6.67652	0.00307703
SEX-LxN-C930	SE_U16543	gi|187884606|gb|ACD37364.1| pancreatic lipase 2 [Mamestra configurata]	-2.05475	-4.15471	0.0335046	-2.7396	-6.67885	0.00729781
SEX-LxN-C18408	SE_U12652	gi|93448327|gb|ABC72321.2| cytochrome P450 [Spodoptera litura]	-3.32351	-10.011	0.00482913	-2.74147	-6.6875	0.0354214
SEX-LxN-C5069	SE_U24243	gi|270006529|gb|EFA02977.1| hypothetical protein TcasGA2_TC030780 [Tribolium castaneum]	-2.29109	-4.89427	0.000518559	-2.74238	-6.69172	0.00275108
SEX-LxN-C3891	SE_U11529	gi|215820602|ref|NP_001135960.1| uridine diphosphate glucosyltransferase [Bombyx mori] gi|213494483|gb|ACJ48963.1| uridine diphosphate glucosyltransferase [Bombyx mori]	-2.25576	-4.77586	0.00413112	-2.75787	-6.76398	0.000790932
SEX-LxN-C5897	SE_U24703	gi|112983608|ref|NP_001037343.1| cyclin B homolog [Bombyx mori] gi|1865641|dbj|BAA12669.1| cyclin B homolog [Bombyx mori]	-1.97671	-3.93593	0.0177536	-2.76149	-6.78096	0.00166949
SEX-LxN-C9101	SE_U00228	gi|56462312|gb|AAV91439.1| hypothetical protein 24 [Lonomia obliqua]	-3.23138	-9.39168	0.00153684	-2.77077	-6.82472	0.000271474
SEX-LxN-C16834	SE_U20510	gi|158286203|ref|XP_308620.4| AGAP007140-PA [Anopheles gambiae str. PEST] gi|157020356|gb|EAA04249.4| AGAP007140-PA [Anopheles gambiae str. PEST]	-2.69424	-6.47212	0.0220103	-2.7796	-6.86664	0.00026922
SEX-LxN-C3803_anti	SE_U31665	gi|171740897|gb|ACB54943.1| lipase [Helicoverpa armigera]	-1.79784	-3.47699	0.00313769	-2.78701	-6.90196	0.0155787
SEX-LxN-C19017	SE_U12652	gi|93448327|gb|ABC72321.2| cytochrome P450 [Spodoptera litura]	-3.26746	-9.62948	0.00458554	-2.78709	-6.90238	0.00891297
SEX-LxN-C8033	SE_U48734	gi|41688574|sp|Q27757.2|LUCI_PHOPE RecName: Full=Luciferin 4-monooxygenase; Short=Luciferase gi|2190535|gb|AAB60897.1| luciferase [Photuris pennsylvanica]	-3.27971	-9.71164	0.000621183	-2.80338	-6.98076	0.00271875
SEX-LxN-C17759	SE_U55411	gi|91083531|ref|XP_973193.1| PREDICTED: similar to predicted protein [Tribolium castaneum] gi|270010851|gb|EFA07299.1| hypothetical protein TcasGA2_TC014539 [Tribolium castaneum]	-2.51842	-5.72956	0.00431068	-2.80591	-6.99299	0.000938253
SEX-LxN-C12853	SE_U25477	gi|91095259|ref|XP_973683.1| PREDICTED: similar to dimethylaniline monooxygenase [Tribolium castaneum] gi|270017047|gb|EFA13493.1| hypothetical protein TcasGA2_TC016303 [Tribolium castaneum]	-4.42852	-21.5336	0.000456653	-2.81696	-7.04678	0.0025452
SEX-LxN-C17184	SE_U09313	gi|237700800|gb|ACR15984.1| serine protease 25 [Mamestra configurata]	-1.9455	-3.85171	0.00666956	-2.82308	-7.07673	0.0310426
SEX-LxN-C13940_sense	SE_U20690	gi|7862150|gb|AAF70499.1|AF255341_1 3-dehydroecdysone 3alpha-reductase [Spodoptera littoralis]	-2.31659	-4.98154	0.00333282	-2.8247	-7.08469	0.00313646
SEX-LxN-C10637	SE_U05465	gi|13173399|gb|AAK14391.1|AF338869_1 kinesin-like protein Ldklp1 [Lymantria dispar]	-1.95256	-3.8706	0.0389533	-2.82847	-7.1032	0.000139889
SEX-LxN-C8502	SE_U25102	gi|91080871|ref|XP_972325.1| PREDICTED: similar to nidogen [Tribolium castaneum] gi|270005920|gb|EFA02368.1| hypothetical protein TcasGA2_TC008043 [Tribolium castaneum]	-3.08411	-8.48025	0.00219961	-2.83027	-7.11209	0.000295316
SEX-LxN-C20313	SE_U06470	gi|21552585|gb|AAM54722.1| cytochrome P450 monooxygenase CYP4M6 [Helicoverpa zea]	-3.60457	-12.1642	0.000564408	-2.83065	-7.11394	0.00904417
SEX-LxN-C18468	SE_U10667	gi|171740897|gb|ACB54943.1| lipase [Helicoverpa armigera]	-2.77927	-6.86507	0.00199954	-2.83214	-7.12128	0.00233954
SEX-LxN-C16189	SE_U13468	gi|156619502|gb|ABU88425.1| carboxylesterase-like protein [Helicoverpa armigera]	-2.34026	-5.06395	0.00318165	-2.833	-7.12555	0.000680121
SEX-LxN-C10904	SE_U25878	gi|272979547|gb|ACZ97412.1| cytochrome P450 CYP304F2 [Zygaena filipendulae]	-2.84355	-7.17785	0.0211909	-2.84018	-7.16111	0.00065547
SEX-LxN-C4768	SE_U24279	gi|157133970|ref|XP_001663098.1| brain chitinase and chia [Aedes aegypti] gi|108881467|gb|EAT45692.1| brain chitinase and chia [Aedes aegypti]	-3.43667	-10.8278	4.87139e-05	-2.84266	-7.17341	0.0124974
SEX-LxN-C3906	SE_U20157	gi|157110972|ref|XP_001651335.1| hypothetical protein AaeL_AAEL005685 [Aedes aegypti] gi|108878582|gb|EAT42807.1| conserved hypothetical protein [Aedes aegypti]	-2.34324	-5.07442	0.0430145	-2.84345	-7.17734	0.000176676
SEX-LxN-C16179	SE_U18067	gi|91090492|ref|XP_969065.1| PREDICTED: similar to CG6465 CG6465-PA [Tribolium castaneum] gi|270013865|gb|EFA10313.1| hypothetical protein TcasGA2_TC012529 [Tribolium castaneum]	-3.25131	-9.52232	0.0478772	-2.85551	-7.23762	0.0306429
SEX-LxN-C4783	SE_U05250	gi|195572335|ref|XP_002104151.1| GD20810 [Drosophila simulans] gi|194200078|gb|EDX13654.1| GD20810 [Drosophila simulans]	-2.12957	-4.37587	0.0320828	-2.85555	-7.23781	0.0407037
SEX-LxN-C14199	SE_U48729	gi|215820602|ref|NP_001135960.1| uridine diphosphate glucosyltransferase [Bombyx mori] gi|213494483|gb|ACJ48963.1| uridine diphosphate glucosyltransferase [Bombyx mori]	-2.46369	-5.51624	0.0228397	-2.85827	-7.25144	0.00468629
SEX-LxN-C12841	SE_U25464	gi|159900847|ref|YP_001547094.1| glycoside hydrolase family protein [Herpetosiphon aurantiacus ATCC 23779] gi|159893886|gb|ABX06966.1| glycoside hydrolase family 31 [Herpetosiphon aurantiacus ATCC 23779]	-2.47062	-5.54281	0.00944299	-2.87345	-7.32815	0.000614469
SEX-LxN-C5932	SE_U20878	gi|93448327|gb|ABC72321.2| cytochrome P450 [Spodoptera litura]	-3.34015	-10.1271	0.00453731	-2.8798	-7.36049	0.00185834
SEX-LxN-C4267	SE_U22974	gi|113865941|ref|NP_001038956.1| ecdysteroid 22-kinase [Bombyx mori] gi|111924417|dbj|BAF02792.1| ecdysteroid 22-phosphate [Bombyx mori]	-1.82945	-3.55402	0.000389904	-2.88092	-7.36617	0.00415934
SEX-LxN-C19647	SE_U21722	gi|187884606|gb|ACD37364.1| pancreatic lipase 2 [Mamestra configurata]	-3.6143	-12.2465	0.00184881	-2.88932	-7.4092	0.000910316
SEX-LxN-C929	SE_U21473	gi|187884606|gb|ACD37364.1| pancreatic lipase 2 [Mamestra configurata]	-1.8486	-3.6015	0.0445318	-2.89029	-7.41421	0.00659602
SEX-LxN-C13749_sense	SE_U16214	gi|196010403|ref|XP_002115066.1| hypothetical protein TRIADDRAFT_50623 [Trichoplax adhaerens] gi|190582449|gb|EDV22522.1| hypothetical protein TRIADDRAFT_50623 [Trichoplax adhaerens]	-2.69247	-6.46418	0.000442939	-2.89261	-7.42612	0.0386349
SEX-LxN-C17241	SE_U18741	gi|168823413|ref|NP_001108340.1| cytochrome P450 CYP332A1 [Bombyx mori] gi|167473197|gb|ABZ81072.1| CYP332A1 [Bombyx mori]	-3.83851	-14.3056	0.000533523	-2.90699	-7.50049	0.000486727
SEX-LxN-C12659	SE_U26063	gi|7862150|gb|AAF70499.1|AF255341_1 3-dehydroecdysone 3alpha-reductase [Spodoptera littoralis]	-2.66375	-6.33677	0.00967607	-2.91398	-7.53694	0.00146125
SEX-LxN-C17503	SE_U27121	gi|168823413|ref|NP_001108340.1| cytochrome P450 CYP332A1 [Bombyx mori] gi|167473197|gb|ABZ81072.1| CYP332A1 [Bombyx mori]	-3.81859	-14.1095	0.000392701	-2.92968	-7.61939	0.0042622
SEX-LxN-C17328	SE_U06470	gi|21552585|gb|AAM54722.1| cytochrome P450 monooxygenase CYP4M6 [Helicoverpa zea]	-3.62941	-12.3755	0.000876794	-2.93057	-7.62409	0.00110249
SEX-LxN-C13720	SE_U19417	gi|193671580|ref|XP_001951622.1| PREDICTED: similar to 4-aminobutyrate aminotransferase [Acyrthosiphon pisum]	-2.77431	-6.84149	0.00404531	-2.93981	-7.67309	0.00418093
SEX-LxN-C15287	SE_U28672	gi|112982804|ref|NP_001036894.1| cuticle protein [Bombyx mori] gi|23096118|dbj|BAC16225.1| cuticle protein [Bombyx mori]	-4.38089	-20.8343	0.000630684	-2.94536	-7.70266	0.00333067
SEX-LxN-C1773	SE_U20304	gi|238836378|gb|ACR61397.1| Gasp protein [Choristoneura fumiferana]	-2.82855	-7.1036	0.0188332	-2.96581	-7.81263	0.000133136
SEX-LxN-C11515	SE_U24610	gi|91080871|ref|XP_972325.1| PREDICTED: similar to nidogen [Tribolium castaneum] gi|270005920|gb|EFA02368.1| hypothetical protein TcasGA2_TC008043 [Tribolium castaneum]	-3.00905	-8.05034	0.00318688	-2.99795	-7.98863	0.0156048
SEX-LxN-C5860	SE_U17080	gi|156545140|ref|XP_001602613.1| PREDICTED: similar to ENSANGP00000012390 [Nasonia vitripennis]	-2.98378	-7.91054	0.00850037	-2.99979	-7.99882	0.00740799
SEX-LxN-C15353_anti	SE_U19417	gi|193671580|ref|XP_001951622.1| PREDICTED: similar to 4-aminobutyrate aminotransferase [Acyrthosiphon pisum]	-3.05063	-8.28573	0.00522799	-3.00762	-8.04237	0.0018133
SEX-LxN-C3941_sense	SE_U20052	gi|170045586|ref|XP_001850384.1| 4-aminobutyrate aminotransferase, mitochondrial [Culex quinquefasciatus] gi|167868572|gb|EDS31955.1| 4-aminobutyrate aminotransferase, mitochondrial [Culex quinquefasciatus]	-2.94877	-7.72092	0.00458976	-3.01143	-8.06362	0.00453441
SEX-LxN-C19914_anti	SE_U10667	gi|171740897|gb|ACB54943.1| lipase [Helicoverpa armigera]	-2.93927	-7.67021	0.00107509	-3.01321	-8.07359	0.00412736
SEX-LxN-C218	SE_U22176	gi|84043335|gb|ABC50165.1| adenosine deaminase-related growth factor-like protein [Mamestra brassicae]	-4.02937	-16.3291	0.0008715	-3.0151	-8.08419	0.000888783
SEX-LxN-C826	SE_U10867	gi|157118361|ref|XP_001659077.1| hypothetical protein AaeL_AAEL008278 [Aedes aegypti] gi|108875732|gb|EAT39957.1| conserved hypothetical protein [Aedes aegypti]	-2.49133	-5.62298	0.00149688	-3.01579	-8.08805	0.000581806
SEX-LxN-C8974	SE_U24476	gi|229892267|ref|NP_001153545.1| uncharacterized MFS-type transporter [Tribolium castaneum] gi|270007334|gb|EFA03782.1| hypothetical protein TcasGA2_TC013893 [Tribolium castaneum]	-2.22608	-4.6786	0.0130942	-3.03881	-8.21812	0.00117828
SEX-LxN-C2740	SE_U21896	gi|7862150|gb|AAF70499.1|AF255341_1 3-dehydroecdysone 3alpha-reductase [Spodoptera littoralis]	-3.75867	-13.5354	0.000846368	-3.04705	-8.26517	0.00142682
SEX-LxN-C17783_anti	SE_U20689	gi|66512834|ref|XP_395069.2| PREDICTED: similar to CG6330-PA, isoform A [Apis mellifera]	-3.01843	-8.10288	2.62321e-05	-3.04864	-8.27434	0.00566953
SEX-LxN-C17783_sense	SE_U20689	gi|66512834|ref|XP_395069.2| PREDICTED: similar to CG6330-PA, isoform A [Apis mellifera]	-3.12489	-8.72337	0.000102148	-3.06451	-8.36584	2.1919e-05
SEX-LxN-C18425	SE_U20841	gi|270004806|gb|EFA01254.1| three prime repair exonuclease [Tribolium castaneum]	-2.6374	-6.22208	0.0255616	-3.07183	-8.40837	2.75159e-05
SEX-LxN-C10972	SE_U44020	gi|195566754|ref|XP_002106941.1| GD15841 [Drosophila simulans] gi|194204337|gb|EDX17913.1| GD15841 [Drosophila simulans]	-2.0606	-4.17159	0.00521691	-3.07904	-8.45049	0.0171418
SEX-LxN-C14970	SE_U18296	gi|170070516|ref|XP_001869607.1| monocarboxylate transporter [Culex quinquefasciatus] gi|167866410|gb|EDS29793.1| monocarboxylate transporter [Culex quinquefasciatus]	-1.39183	-2.62411	0.0115186	-3.07973	-8.45455	0.00107256
SEX-LxN-C8421	SE_U21644	gi|157128561|ref|XP_001655129.1| Juvenile hormone-inducible protein, putative [Aedes aegypti] gi|108882193|gb|EAT46418.1| Juvenile hormone-inducible protein, putative [Aedes aegypti]	-2.06391	-4.18117	0.000580826	-3.11229	-8.64752	0.00176119
SEX-LxN-C15315_anti	SE_U12865	gi|237700790|gb|ACR15979.1| serine protease 40 [Mamestra configurata]	-1.73648	-3.3322	0.00705603	-3.11555	-8.66708	0.00140794
SEX-LxN-C1545	SE_U00010	gi|1146410|gb|AAA85090.1| sericotropin [Galleria mellonella]	-3.07286	-8.4144	0.00585568	-3.11881	-8.68669	0.0127079
SEX-LxN-C17520_sense	SE_U19374	gi|270015668|gb|EFA12116.1| hypothetical protein TcasGA2_TC002262 [Tribolium castaneum]	-3.31982	-9.98537	0.0039777	-3.14081	-8.82019	0.00822815
SEX-LxN-C4755	SE_U00804	gi|383932001|gb|AFH57162.1|Repat42 [Spodoptera exigua]	-1.44466	-2.72199	0.0273829	-3.14687	-8.85733	0.00378979
SEX-LxN-C13658	SE_U14528	gi|7862150|gb|AAF70499.1|AF255341_1 3-dehydroecdysone 3alpha-reductase [Spodoptera littoralis]	-3.74147	-13.3751	0.000481537	-3.14861	-8.86802	0.00270126
SEX-LxN-C4157	SE_U20232	gi|66550834|ref|XP_625003.1| PREDICTED: similar to RNA (guanine-9-) methyltransferase domain containing 2 [Apis mellifera]	-3.45729	-10.9837	3.14143e-05	-3.18121	-9.07065	0.00464614
SEX-LxN-C1110	SE_U10719	gi|91077746|ref|XP_966706.1| PREDICTED: similar to conserved hypothetical protein [Tribolium castaneum] gi|270001518|gb|EEZ97965.1| hypothetical protein TcasGA2_TC000357 [Tribolium castaneum]	-2.77557	-6.84749	0.000293275	-3.18441	-9.09081	2.2659e-05
SEX-LxN-C3460	SE_U18296	gi|170070516|ref|XP_001869607.1| monocarboxylate transporter [Culex quinquefasciatus] gi|167866410|gb|EDS29793.1| monocarboxylate transporter [Culex quinquefasciatus]	-1.51964	-2.8672	0.0114101	-3.1929	-9.14444	0.000308841
SEX-LxN-C16573_sense	SE_U10719	gi|91077746|ref|XP_966706.1| PREDICTED: similar to conserved hypothetical protein [Tribolium castaneum] gi|270001518|gb|EEZ97965.1| hypothetical protein TcasGA2_TC000357 [Tribolium castaneum]	-2.80279	-6.97788	0.000308076	-3.20158	-9.19965	0.00189268
SEX-LxN-C12749	SE_U04764	gi|260765451|gb|ACX49763.1| beta-fructofuranosidase 2 [Manduca sexta]	-2.2019	-4.60086	0.0152287	-3.20639	-9.23035	0.000269174
SEX-LxN-C3889	SE_U03916	gi|215820602|ref|NP_001135960.1| uridine diphosphate glucosyltransferase [Bombyx mori] gi|213494483|gb|ACJ48963.1| uridine diphosphate glucosyltransferase [Bombyx mori]	-2.11079	-4.31929	0.00152525	-3.21123	-9.26143	2.38719e-06
SEX-LxN-C11438	SE_U25446	gi|158289285|ref|XP_311032.4| AGAP000114-PA [Anopheles gambiae str. PEST] gi|157018981|gb|EAA06573.5| AGAP000114-PA [Anopheles gambiae str. PEST]	-3.05045	-8.28471	0.000781738	-3.2148	-9.28434	0.000471416
SEX-LxN-C8482	SE_U00701	gi|70905472|gb|AAZ14793.1| 33.6 kDa small heat shock protein [Choristoneura fumiferana]	-3.46844	-11.0689	0.00934619	-3.22215	-9.33173	0.00267449
SEX-LxN-C3941_anti	SE_U20052	gi|170045586|ref|XP_001850384.1| 4-aminobutyrate aminotransferase, mitochondrial [Culex quinquefasciatus] gi|167868572|gb|EDS31955.1| 4-aminobutyrate aminotransferase, mitochondrial [Culex quinquefasciatus]	-3.19083	-9.13137	0.0100381	-3.22865	-9.3739	0.0109639
SEX-LxN-C3284	SE_U37369	gi|237700790|gb|ACR15979.1| serine protease 40 [Mamestra configurata]	-2.11954	-4.34555	0.0041862	-3.22928	-9.37798	0.00960326
SEX-LxN-C13357	SE_U52130	gi|270001194|gb|EEZ97641.1| hypothetical protein TcasGA2_TC016089 [Tribolium castaneum]	-3.17845	-9.05332	0.00650514	-3.24461	-9.47819	0.00996173
SEX-LxN-C9107	SE_U11661	gi|195591819|ref|XP_002085636.1| GD14879 [Drosophila simulans] gi|194197645|gb|EDX11221.1| GD14879 [Drosophila simulans]	-2.25564	-4.77546	0.021227	-3.24744	-9.49679	0.0098445
SEX-LxN-C4542	SE_U21523	gi|121582324|ref|NP_001073566.1| obstractor B [Tribolium castaneum] gi|119387886|gb|ABL73928.1| obstractor B [Tribolium castaneum] gi|270000881|gb|EEZ97328.1| hypothetical protein TcasGA2_TC011139 [Tribolium castaneum]	-3.28512	-9.74806	0.00445767	-3.25254	-9.53041	0.00291788
SEX-LxN-C18479_anti	SE_U28448	gi|66512834|ref|XP_395069.2| PREDICTED: similar to CG6330-PA, isoform A [Apis mellifera]	-3.54967	-11.71	4.29768e-05	-3.26503	-9.61331	0.00235586
SEX-LxN-C2500	SE_U10719	gi|91077746|ref|XP_966706.1| PREDICTED: similar to conserved hypothetical protein [Tribolium castaneum] gi|270001518|gb|EEZ97965.1| hypothetical protein TcasGA2_TC000357 [Tribolium castaneum]	-2.80644	-6.99557	0.000227203	-3.26638	-9.62232	0.000128046
SEX-LxN-C12975	SE_U04267	gi|270313655|gb|ACZ73898.1| glutathione S-transferase epsilon 2 [Spodoptera litura]	-2.84714	-7.1957	0.000485257	-3.28382	-9.73928	0.00026529
SEX-LxN-C7008	SE_U10367	gi|8347638|gb|AAF74733.1|AF261971_1 trypsin precursor AiT9 [Agrotis ipsilon] gi|9892203|gb|AAF74752.2| trypsin precursor AiT9 [Agrotis ipsilon]	-1.58159	-2.99299	0.00847146	-3.28526	-9.74901	0.00212486
SEX-LxN-C18217	SE_U20749	gi|91081421|ref|XP_973187.1| PREDICTED: similar to AGAP003501-PA [Tribolium castaneum] gi|270005165|gb|EFA01613.1| hypothetical protein TcasGA2_TC007182 [Tribolium castaneum]	-2.72721	-6.62172	0.00229615	-3.30973	-9.91582	0.00294551
SEX-LxN-C2244	SE_U15195	gi|183979384|dbj|BAG30744.1| similar to CG9701-PA [Papilio xuthus]	-3.23132	-9.39127	0.00309631	-3.3134	-9.94103	0.01712
SEX-LxN-C4027	SE_U16214	gi|196010403|ref|XP_002115066.1| hypothetical protein TRIADDRAFT_50623 [Trichoplax adhaerens] gi|190582449|gb|EDV22522.1| hypothetical protein TRIADDRAFT_50623 [Trichoplax adhaerens]	-3.09522	-8.54583	0.000215111	-3.3292	-10.0505	0.00285188
SEX-LxN-C13777	SE_U10817	gi|133919904|emb|CAL92020.1| chymotrypsinogen-like protein 1 [Manduca sexta]	-2.11248	-4.32435	0.00126392	-3.33243	-10.073	0.000207902
SEX-LxN-C17776	SE_U13525	gi|281398678|gb|ADA68175.1| cytochrome p450 321B1 [Spodoptera litura]	-3.00771	-8.04285	2.90812e-05	-3.33845	-10.1152	0.000823375
SEX-LxN-C16684	SE_U01069	gi|171740899|gb|ACB54944.1| lipase [Helicoverpa armigera]	-2.66818	-6.35628	0.000785999	-3.34007	-10.1266	1.00768e-05
SEX-LxN-C18617	SE_U08384	gi|48147255|dbj|BAD22559.1| lipase [Antheraea yamamai]	-1.96195	-3.89588	0.00124833	-3.34129	-10.1351	1.26947e-05
SEX-LxN-C2812	SE_U13460	gi|114050855|ref|NP_001040159.1| triacylglycerol lipase [Bombyx mori] gi|87248241|gb|ABD36173.1| triacylglycerol lipase [Bombyx mori]	-3.38359	-10.4367	0.00124565	-3.35399	-10.2247	0.00377497
SEX-LxN-C18514	SE_U21679	gi|171740899|gb|ACB54944.1| lipase [Helicoverpa armigera]	-2.65647	-6.30488	0.000732436	-3.35614	-10.2399	0.00104046
SEX-LxN-C17788	SE_U19417	gi|193671580|ref|XP_001951622.1| PREDICTED: similar to 4-aminobutyrate aminotransferase [Acyrthosiphon pisum]	-2.93909	-7.6693	0.00212931	-3.35929	-10.2623	1.51839e-05
SEX-LxN-C6044	SE_U24303	gi|281398678|gb|ADA68175.1| cytochrome p450 321B1 [Spodoptera litura]	-2.99629	-7.97945	6.87763e-06	-3.36532	-10.3053	0.00262087
SEX-LxN-C561	SE_U01884	gi|91082535|ref|XP_973659.1| PREDICTED: similar to organic cation transporter [Tribolium castaneum] gi|270007558|gb|EFA04006.1| hypothetical protein TcasGA2_TC014155 [Tribolium castaneum]	-3.27078	-9.65169	0.00067437	-3.37136	-10.3486	6.38474e-05
SEX-LxN-C15353_sense	SE_U19417	gi|193671580|ref|XP_001951622.1| PREDICTED: similar to 4-aminobutyrate aminotransferase [Acyrthosiphon pisum]	-3.40142	-10.5664	7.6231e-05	-3.38041	-10.4137	0.0001057
SEX-LxN-C15375	SE_U13771	gi|171740887|gb|ACB54938.1| trypsin [Helicoverpa armigera]	-2.26618	-4.81047	0.000981517	-3.39385	-10.5112	7.66e-05
SEX-LxN-C8483	SE_U00701	gi|70905472|gb|AAZ14793.1| 33.6 kDa small heat shock protein [Choristoneura fumiferana]	-3.50448	-11.3489	0.00649709	-3.39792	-10.5408	0.000848607
SEX-LxN-C16631	SE_U12112	gi|171740897|gb|ACB54943.1| lipase [Helicoverpa armigera]	-2.25455	-4.77185	0.000858542	-3.39902	-10.5489	0.00541639
SEX-LxN-C3803_sense	SE_U12112	gi|171740897|gb|ACB54943.1| lipase [Helicoverpa armigera]	-2.20687	-4.61673	0.000967172	-3.44282	-10.8741	0.00549903
SEX-LxN-C14986	SE_U18410	gi|215820602|ref|NP_001135960.1| uridine diphosphate glucosyltransferase [Bombyx mori] gi|213494483|gb|ACJ48963.1| uridine diphosphate glucosyltransferase [Bombyx mori]	-5.2226	-37.3387	0.00142543	-3.44402	-10.8831	0.00607779
SEX-LxN-C17007_sense	SE_U21269	gi|270001810|gb|EEZ98257.1| hypothetical protein TcasGA2_TC000699 [Tribolium castaneum]	-2.38154	-5.21093	0.00156213	-3.44928	-10.9229	0.00478429
SEX-LxN-C1013	SE_U10837	gi|195444884|ref|XP_002070074.1| GK11854 [Drosophila willistoni] gi|194166159|gb|EDW81060.1| GK11854 [Drosophila willistoni]	-3.29675	-9.82702	0.000108637	-3.45322	-10.9527	0.00219298
SEX-LxN-C1505	SE_U20749	gi|91081421|ref|XP_973187.1| PREDICTED: similar to AGAP003501-PA [Tribolium castaneum] gi|270005165|gb|EFA01613.1| hypothetical protein TcasGA2_TC007182 [Tribolium castaneum]	-2.76869	-6.81488	0.00264189	-3.47196	-11.0959	2.63581e-05
SEX-LxN-C20	SE_U21269	gi|270001810|gb|EEZ98257.1| hypothetical protein TcasGA2_TC000699 [Tribolium castaneum]	-2.65191	-6.285	0.00108715	-3.48768	-11.2175	0.0182079
SEX-LxN-C17308_sense	SE_U14524	gi|91083213|ref|XP_966501.1| PREDICTED: similar to homocysteine S-methyltransferase isoform 1 [Tribolium castaneum] gi|270006942|gb|EFA03390.1| hypothetical protein TcasGA2_TC013376 [Tribolium castaneum]	-3.62643	-12.3499	4.4794e-05	-3.48987	-11.2346	0.00160536
SEX-LxN-C883	SE_U20878	gi|93448327|gb|ABC72321.2| cytochrome P450 [Spodoptera litura]	-3.67841	-12.803	0.00219471	-3.49357	-11.2634	0.00373356
SEX-LxN-C1872	SE_U14528	gi|7862150|gb|AAF70499.1|AF255341_1 3-dehydroecdysone 3alpha-reductase [Spodoptera littoralis]	-4.04853	-16.5474	0.000316108	-3.49585	-11.2812	0.00338163
SEX-LxN-C2556	SE_U13740	gi|270001810|gb|EEZ98257.1| hypothetical protein TcasGA2_TC000699 [Tribolium castaneum]	-2.59328	-6.03468	0.000999025	-3.50796	-11.3763	0.00414486
SEX-LxN-C9103	SE_U11248	gi|389612689|ref|BAM19765.1| adenylate cyclase [Papilio xuthus]	-2.25414	-4.77051	0.0084734	-3.5101	-11.3932	0.00178915
SEX-LxN-C1242	SE_U09232	gi|171740899|gb|ACB54944.1| lipase [Helicoverpa armigera]	-2.83805	-7.15052	0.000593338	-3.51043	-11.3958	0.00190255
SEX-LxN-C1719	SE_U13329	gi|171740899|gb|ACB54944.1| lipase [Helicoverpa armigera]	-2.77054	-6.82361	0.000858314	-3.51413	-11.4251	6.36212e-05
SEX-LxN-C16186	SE_U20929	gi|281398676|gb|ADA68174.1| cytochrome p450 6B50 [Spodoptera litura]	-2.1488	-4.43458	0.00194095	-3.51666	-11.4451	9.70318e-05
SEX-LxN-C16444	SE_U17859	gi|169245757|gb|ACA50924.1| carboxylesterase [Loxostege sticticalis]	-2.39392	-5.25584	0.0294119	-3.51811	-11.4566	0.00162601
SEX-LxN-C17070	SE_U20878	gi|93448327|gb|ABC72321.2| cytochrome P450 [Spodoptera litura]	-3.67749	-12.7948	0.00156644	-3.52461	-11.5084	0.00261245
SEX-LxN-C17332	SE_U14524	gi|91083213|ref|XP_966501.1| PREDICTED: similar to homocysteine S-methyltransferase isoform 1 [Tribolium castaneum] gi|270006942|gb|EFA03390.1| hypothetical protein TcasGA2_TC013376 [Tribolium castaneum]	-3.58302	-11.9839	6.3732e-05	-3.55143	-11.7243	0.00448388
SEX-LxN-C16969	SE_U08384	gi|48147255|dbj|BAD22559.1| lipase [Antheraea yamamai]	-1.07259	-2.1032	0.0102908	-3.58325	-11.9858	0.00251908
SEX-LxN-C2290	SE_U19403	gi|114052514|ref|NP_001040249.1| homocysteine S-methyltransferase [Bombyx mori] gi|87248513|gb|ABD36309.1| homocysteine S-methyltransferase [Bombyx mori]	-3.64584	-12.5172	2.89459e-05	-3.59047	-12.0459	0.00156618
SEX-LxN-C2742	SE_U15440	gi|237700790|gb|ACR15979.1| serine protease 40 [Mamestra configurata]	-1.71187	-3.27585	0.018581	-3.5911	-12.0512	0.00198431
SEX-LxN-C1700	SE_U15555	gi|194762093|ref|XP_001963193.1| GF15826 [Drosophila ananassae] gi|190616890|gb|EDV32414.1| GF15826 [Drosophila ananassae]	-3.79885	-13.9177	0.0331309	-3.59766	-12.1061	2.50585e-05
SEX-LxN-C17610	SE_U05619	gi|157132175|ref|XP_001662499.1| lipase 1 precursor [Aedes aegypti] gi|108871266|gb|EAT35491.1| lipase 1 precursor [Aedes aegypti]	-3.8008	-13.9365	0.00578092	-3.60118	-12.1357	0.0378218
SEX-LxN-C7723	SE_U52042	gi|270313655|gb|ACZ73898.1| glutathione S-transferase epsilon 2 [Spodoptera litura]	-3.60085	-12.1329	0.00101993	-3.60145	-12.1379	0.0219877
SEX-LxN-C16600	SE_U19403	gi|114052514|ref|NP_001040249.1| homocysteine S-methyltransferase [Bombyx mori] gi|87248513|gb|ABD36309.1| homocysteine S-methyltransferase [Bombyx mori]	-3.66642	-12.697	1.88556e-05	-3.61846	-12.2819	0.00334823
SEX-LxN-C12086	SE_U17777	gi|151201030|gb|ABR88248.1| trypsin T5 [Heliothis virescens]	-1.56802	-2.96497	0.00373506	-3.61923	-12.2884	0.00207466
SEX-LxN-C18856	SE_U57272	gi|270001810|gb|EEZ98257.1| hypothetical protein TcasGA2_TC000699 [Tribolium castaneum]	-2.35112	-5.1022	0.00559118	-3.62518	-12.3393	0.000729321
SEX-LxN-C16414_sense	SE_U11583	gi|195503929|ref|XP_002098862.1| GE10606 [Drosophila yakuba] gi|194184963|gb|EDW98574.1| GE10606 [Drosophila yakuba]	-3.63976	-12.4646	5.53102e-05	-3.62598	-12.3461	0.000779835
SEX-LxN-C19744	SE_U20749	gi|91081421|ref|XP_973187.1| PREDICTED: similar to AGAP003501-PA [Tribolium castaneum] gi|270005165|gb|EFA01613.1| hypothetical protein TcasGA2_TC007182 [Tribolium castaneum]	-2.8387	-7.15375	0.00222025	-3.62628	-12.3487	7.47166e-05
SEX-LxN-C10107	SE_U10492	gi|170068057|ref|XP_001868719.1| conserved hypothetical protein [Culex quinquefasciatus] gi|167864195|gb|EDS27578.1| conserved hypothetical protein [Culex quinquefasciatus]	-3.25866	-9.57091	0.00715459	-3.63294	-12.4058	0.0171403
SEX-LxN-C11172	SE_U11661	gi|195591819|ref|XP_002085636.1| GD14879 [Drosophila simulans] gi|194197645|gb|EDX11221.1| GD14879 [Drosophila simulans]	-2.85258	-7.22291	0.0239747	-3.63314	-12.4075	0.0165067
SEX-LxN-C9558	SE_U00477	gi|91087961|ref|XP_972932.1| PREDICTED: similar to multiple inositol polyphosphate phosphatase [Tribolium castaneum] gi|270012039|gb|EFA08487.1| hypothetical protein TcasGA2_TC006139 [Tribolium castaneum]	-3.10244	-8.58871	0.00144935	-3.64384	-12.4999	0.00472511
SEX-LxN-C12255	SE_U10367	gi|8347638|gb|AAF74733.1|AF261971_1 trypsin precursor AiT9 [Agrotis ipsilon] gi|9892203|gb|AAF74752.2| trypsin precursor AiT9 [Agrotis ipsilon]	-1.75034	-3.36439	0.00579738	-3.64862	-12.5413	0.00102567
SEX-LxN-C19064	SE_U15047	gi|171740909|gb|ACB54949.1| fatty acid-binding protein 2 [Helicoverpa armigera]	-3.85716	-14.4917	0.0139685	-3.65261	-12.5761	0.00229931
SEX-LxN-C1121	SE_U21836	gi|151199948|gb|ABR88231.1| chymotrypsin-like protease C1 [Heliothis virescens]	-1.79699	-3.47494	0.000876216	-3.65827	-12.6255	0.0482308
SEX-LxN-C827	SE_U18092	gi|146345325|gb|ABQ23674.1| very high density lipoprotein [Helicoverpa zea]	-3.84803	-14.4003	0.0137312	-3.66134	-12.6524	3.49977e-05
SEX-LxN-C1023	SE_U00007	gi|159792906|gb|ABW98673.1| chitin-binding protein [Spodoptera exigua]	-1.07999	-2.11402	0.0065649	-3.66453	-12.6804	0.0442953
SEX-LxN-C19003_sense	SE_U14524	gi|91083213|ref|XP_966501.1| PREDICTED: similar to homocysteine S-methyltransferase isoform 1 [Tribolium castaneum] gi|270006942|gb|EFA03390.1| hypothetical protein TcasGA2_TC013376 [Tribolium castaneum]	-3.1852	-9.09581	0.00396519	-3.66994	-12.7281	3.8816e-05
SEX-LxN-C17626_sense	SE_U13460	gi|114050855|ref|NP_001040159.1| triacylglycerol lipase [Bombyx mori] gi|87248241|gb|ABD36173.1| triacylglycerol lipase [Bombyx mori]	-3.58817	-12.0267	1.04767e-05	-3.68724	-12.8816	0.00334868
SEX-LxN-C4489	SE_U18092	gi|146345325|gb|ABQ23674.1| very high density lipoprotein [Helicoverpa zea]	-3.91647	-15.0999	0.0134781	-3.71962	-13.174	1.64579e-06
SEX-LxN-C2374	SE_U21038	gi|171740897|gb|ACB54943.1| lipase [Helicoverpa armigera]	-1.93793	-3.83155	0.00288827	-3.74741	-13.4302	0.0399927
SEX-LxN-C8147	SE_U26063	gi|7862150|gb|AAF70499.1|AF255341_1 3-dehydroecdysone 3alpha-reductase [Spodoptera littoralis]	-2.53767	-5.80649	0.0151906	-3.75706	-13.5203	0.00243264
SEX-LxN-C2765	SE_U20689	gi|66512834|ref|XP_395069.2| PREDICTED: similar to CG6330-PA, isoform A [Apis mellifera]	-3.72234	-13.1988	7.11199e-05	-3.77963	-13.7336	0.000495395
SEX-LxN-C2903	SE_U27608	gi|4760786|dbj|BAA77401.1| 30kP protease A (43k peptide) precursor [Bombyx mori]	-1.59056	-3.01167	0.0266481	-3.78174	-13.7537	2.72143e-05
SEX-LxN-C18989	SE_U57398	gi|146345325|gb|ABQ23674.1| very high density lipoprotein [Helicoverpa zea]	-4.52381	-23.004	0.0278652	-3.78579	-13.7923	0.000543996
SEX-LxN-C18479_sense	SE_U20689	gi|66512834|ref|XP_395069.2| PREDICTED: similar to CG6330-PA, isoform A [Apis mellifera]	-3.67815	-12.8007	6.63759e-05	-3.78852	-13.8184	0.0412304
SEX-LxN-C3182	SE_U19781	gi|151199962|gb|ABR88238.1| chymotrypsin-like protease C8 [Heliothis virescens]	-2.28372	-4.86931	0.000284284	-3.80499	-13.9771	2.72299e-05
SEX-LxN-C1746	SE_U26087	gi|223671143|tpd|FAA00523.1| TPA: putative cuticle protein [Bombyx mori]	-4.76852	-27.2563	0.000216851	-3.80826	-14.0088	0.00192561
SEX-LxN-C3090	SE_U20689	gi|66512834|ref|XP_395069.2| PREDICTED: similar to CG6330-PA, isoform A [Apis mellifera]	-3.82116	-14.1346	0.000122647	-3.81123	-14.0376	0.000414024
SEX-LxN-C13050	SE_U23644	gi|146345325|gb|ABQ23674.1| very high density lipoprotein [Helicoverpa zea]	-3.83978	-14.3183	0.0114842	-3.82189	-14.1417	2.25018e-05
SEX-LxN-C10429	SE_U19637	gi|7862150|gb|AAF70499.1|AF255341_1 3-dehydroecdysone 3alpha-reductase [Spodoptera littoralis]	-3.29999	-9.84911	0.011834	-3.82855	-14.2072	0.039531
SEX-LxN-C4265_sense	SE_U20333	gi|113865941|ref|NP_001038956.1| ecdysteroid 22-kinase [Bombyx mori] gi|111924417|dbj|BAF02792.1| ecdysteroid 22-phosphate [Bombyx mori]	-2.94066	-7.67761	0.000461711	-3.85067	-14.4267	0.000644191
SEX-LxN-C18426_sense	SE_U20841	gi|270004806|gb|EFA01254.1| three prime repair exonuclease [Tribolium castaneum]	-3.40144	-10.5666	0.0192041	-3.85224	-14.4424	0.00018553
SEX-LxN-C773	SE_U21464	gi|237700794|gb|ACR15981.1| serine protease 27 [Mamestra configurata]	-1.56488	-2.95853	0.0103751	-3.85899	-14.5101	0.0144092
SEX-LxN-C1565	SE_U10565	gi|114053035|ref|NP_001040501.1| legumaturain [Bombyx mori] gi|95103152|gb|ABF51517.1| legumaturain [Bombyx mori]	-3.89844	-14.9124	0.0086423	-3.87655	-14.6879	5.50531e-06
SEX-LxN-C1777	SE_U21030	gi|158287689|ref|XP_559998.3| AGAP003501-PA [Anopheles gambiae str. PEST] gi|157019479|gb|EAL41497.3| AGAP003501-PA [Anopheles gambiae str. PEST]	-3.71634	-13.1441	0.00913144	-3.88195	-14.7429	0.0325812
SEX-LxN-C14796_sense	SE_U15099	gi|270004806|gb|EFA01254.1| three prime repair exonuclease [Tribolium castaneum]	-3.18951	-9.123	0.0210006	-3.8934	-14.8604	0.0195321
SEX-LxN-C1653	SE_U20689	gi|66512834|ref|XP_395069.2| PREDICTED: similar to CG6330-PA, isoform A [Apis mellifera]	-3.7568	-13.5179	1.86919e-05	-3.8935	-14.8614	0.0121749
SEX-LxN-C20174	SE_U59998	gi|195446531|ref|XP_002070820.1| GK12259 [Drosophila willistoni] gi|194166905|gb|EDW81806.1| GK12259 [Drosophila willistoni]	-2.58959	-6.01928	0.000801594	-3.89767	-14.9045	1.57182e-05
SEX-LxN-C2222_sense	SE_U20826	gi|146345325|gb|ABQ23674.1| very high density lipoprotein [Helicoverpa zea]	-4.89142	-29.68	0.0401231	-3.90352	-14.965	0.00266465
SEX-LxN-C2028	SE_U00176	gi|54310842|gb|AAV33657.1| chymotrypsin-like [Helicoverpa punctigera]	-1.76148	-3.39047	0.00535782	-3.90742	-15.0055	0.0334513
SEX-LxN-C17879	SE_U06713	gi|18698335|emb|CAD23378.1| juvenile hormone diol kinase [Manduca sexta]	-4.43832	-21.6803	0.000658917	-3.97077	-15.6791	0.000148055
SEX-LxN-C2810_anti	SE_U19417	gi|193671580|ref|XP_001951622.1| PREDICTED: similar to 4-aminobutyrate aminotransferase [Acyrthosiphon pisum]	-3.18421	-9.08953	0.00625468	-3.97266	-15.6996	0.000402779
SEX-LxN-C4863	SE_U14604	gi|170064793|ref|XP_001867673.1| organic cation transporter [Culex quinquefasciatus] gi|167882046|gb|EDS45429.1| organic cation transporter [Culex quinquefasciatus]	-5.27802	-38.8009	0.000657844	-3.97913	-15.7702	0.00420705
SEX-LxN-C18796	SE_U18887	gi|91084483|ref|XP_971635.1| PREDICTED: similar to AGAP001425-PA [Tribolium castaneum]	-3.80769	-14.0033	5.92328e-05	-3.99376	-15.931	0.00105218
SEX-LxN-C2149	SE_U16422	gi|187884606|gb|ACD37364.1| pancreatic lipase 2 [Mamestra configurata]	-1.18131	-2.26783	0.00464104	-4.0252	-16.2819	0.000315419
SEX-LxN-C17524	SE_U07862	gi|187884606|gb|ACD37364.1| pancreatic lipase 2 [Mamestra configurata]	-1.31253	-2.48376	0.0228264	-4.03433	-16.3853	0.000346765
SEX-LxN-C12069	SE_U56579	gi|31201439|ref|XP_309667.1| AGAP003493-PC [Anopheles gambiae str. PEST] gi|31201443|ref|XP_309669.1| AGAP003493-PB [Anopheles gambiae str. PEST] gi|119112868|ref|XP_309670.3| AGAP003493-PA [Anopheles gambiae str. PEST] gi|30178397|gb|EAA45318.1| AGAP0034	-3.30828	-9.90587	0.00312791	-4.04475	-16.5041	0.00161564
SEX-LxN-C912	SE_U39510	gi|8037824|gb|AAF71519.1|AF233732_1 HzC20 chymotrypsinogen [Helicoverpa zea]	-2.26205	-4.79673	0.00294459	-4.06308	-16.7151	0.000781762
SEX-LxN-C17648_sense	SE_U13835	gi|1403598|gb|AAC47136.1| retinol dehydratase [Spodoptera frugiperda]	-3.74208	-13.3807	3.65224e-05	-4.07026	-16.7985	0.00043243
SEX-LxN-C318	SE_U14604	gi|170064793|ref|XP_001867673.1| organic cation transporter [Culex quinquefasciatus] gi|167882046|gb|EDS45429.1| organic cation transporter [Culex quinquefasciatus]	-5.41277	-42.5997	0.000534832	-4.09683	-17.1107	0.000380979
SEX-LxN-C18797	SE_U13501	gi|91084483|ref|XP_971635.1| PREDICTED: similar to AGAP001425-PA [Tribolium castaneum]	-3.875	-14.672	3.71154e-05	-4.09944	-17.1417	0.000864239
SEX-LxN-C1599	SE_U21458	gi|158291791|ref|XP_562422.2| AGAP003573-PA [Anopheles gambiae str. PEST] gi|157017457|gb|EAL40593.2| AGAP003573-PA [Anopheles gambiae str. PEST]	-1.81116	-3.50925	0.00779431	-4.12758	-17.4793	0.000351522
SEX-LxN-C17477	SE_U18195	gi|157118369|ref|XP_001659081.1| hypothetical protein AaeL_AAEL008275 [Aedes aegypti] gi|108875736|gb|EAT39961.1| conserved hypothetical protein [Aedes aegypti]	-4.38863	-20.9464	7.34178e-05	-4.12884	-17.4946	0.000543297
SEX-LxN-C3478	SE_U08185	gi|171740921|gb|ACB54955.1| insect intestinal mucin 4 [Helicoverpa armigera]	-2.34527	-5.08155	0.00177344	-4.13234	-17.5371	0.000169912
SEX-LxN-C19664	SE_U20908	gi|2463062|emb|CAA72951.1| chymotrypsin-like protease [Helicoverpa armigera]	-1.6663	-3.174	0.0186294	-4.13291	-17.5441	0.00617756
SEX-LxN-C14824	SE_U08464	gi|8347638|gb|AAF74733.1|AF261971_1 trypsin precursor AiT9 [Agrotis ipsilon] gi|9892203|gb|AAF74752.2| trypsin precursor AiT9 [Agrotis ipsilon]	-1.70006	-3.24914	0.00690796	-4.13978	-17.6279	0.000136437
SEX-LxN-C1017	SE_U20908	gi|2463062|emb|CAA72951.1| chymotrypsin-like protease [Helicoverpa armigera]	-1.76857	-3.40716	0.0162351	-4.15308	-17.7911	0.000272045
SEX-LxN-C18487	SE_U14145	gi|91094721|ref|XP_970562.1| PREDICTED: similar to AGAP012383-PA [Tribolium castaneum] gi|270016527|gb|EFA12973.1| hypothetical protein TcasGA2_TC010997 [Tribolium castaneum]	-5.43891	-43.3785	0.000582834	-4.15416	-17.8043	8.161e-05
SEX-LxN-C941	SE_U21105	gi|254582593|ref|XP_002499028.1| ZYRO0E01870p [Zygosaccharomyces rouxii] gi|238942602|emb|CAR30773.1| ZYRO0E01870p [Zygosaccharomyces rouxii]	-4.19482	-18.3133	0.000404373	-4.15786	-17.8501	0.000932816
SEX-LxN-C1169	SE_U43311	gi|170064793|ref|XP_001867673.1| organic cation transporter [Culex quinquefasciatus] gi|167882046|gb|EDS45429.1| organic cation transporter [Culex quinquefasciatus]	-5.42188	-42.8696	0.000692565	-4.18189	-18.1499	0.000496957
SEX-LxN-C5152	SE_U16118	gi|189233852|ref|XP_001810773.1| PREDICTED: similar to 24-dehydrocholesterol reductase [Tribolium castaneum]	-2.87561	-7.33913	0.00285752	-4.18639	-18.2066	0.00125319
SEX-LxN-C7002	SE_U18692	gi|255046231|gb|ACU00133.1| chymotrypsin-like protein precursor [Spodoptera litura]	-1.84288	-3.58727	0.00296674	-4.19405	-18.3036	5.9555e-05
SEX-LxN-C1486	SE_U00176	gi|54310842|gb|AAV33657.1| chymotrypsin-like [Helicoverpa punctigera]	-2.00092	-4.00254	0.00420024	-4.19542	-18.321	0.00222362
SEX-LxN-C18839	SE_U43311	gi|170064793|ref|XP_001867673.1| organic cation transporter [Culex quinquefasciatus] gi|167882046|gb|EDS45429.1| organic cation transporter [Culex quinquefasciatus]	-5.46194	-44.0765	0.000697494	-4.19959	-18.374	0.000183945
SEX-LxN-C20185_sense	SE_U14582	gi|196121924|gb|ACG69475.1| astacin [Spodoptera frugiperda]	-4.21924	-18.6259	0.000164589	-4.23529	-18.8344	0.00108904
SEX-LxN-C19500	SE_U00176	gi|54310842|gb|AAV33657.1| chymotrypsin-like [Helicoverpa punctigera]	-1.95538	-3.87818	0.00392802	-4.23773	-18.8662	0.00351295
SEX-LxN-C18523_anti	SE_U21105	gi|254582593|ref|XP_002499028.1| ZYRO0E01870p [Zygosaccharomyces rouxii] gi|238942602|emb|CAR30773.1| ZYRO0E01870p [Zygosaccharomyces rouxii]	-4.11174	-17.2885	0.000290289	-4.25787	-19.1314	0.000221756
SEX-LxN-C9204	SE_U08186	gi|171740897|gb|ACB54943.1| lipase [Helicoverpa armigera]	-2.12367	-4.35803	0.00443227	-4.26753	-19.2599	0.000448582
SEX-LxN-C20123	SE_U16422	gi|187884606|gb|ACD37364.1| pancreatic lipase 2 [Mamestra configurata]	-1.35027	-2.54959	0.00594948	-4.30316	-19.7414	0.00488129
SEX-LxN-C18737	SE_U20543	gi|196121924|gb|ACG69475.1| astacin [Spodoptera frugiperda]	-4.23934	-18.8873	0.000139993	-4.33286	-20.1521	0.000440295
SEX-LxN-C3138	SE_U33412	gi|237700821|gb|ACR15994.1| serine protease 16 [Mamestra configurata]	-2.63787	-6.22414	0.0116809	-4.35051	-20.4002	0.00271261
SEX-LxN-C1241	SE_U17746	gi|171740897|gb|ACB54943.1| lipase [Helicoverpa armigera]	-3.32768	-10.04	0.00162493	-4.387	-20.9228	0.0204331
SEX-LxN-C2535	SE_U08384	gi|48147255|dbj|BAD22559.1| lipase [Antheraea yamamai]	-1.64638	-3.13046	0.00695582	-4.41079	-21.2707	0.0179566
SEX-LxN-C14956	SE_U14582	gi|196121924|gb|ACG69475.1| astacin [Spodoptera frugiperda]	-4.30079	-19.7091	8.73501e-05	-4.41793	-21.3761	0.00121528
SEX-LxN-C2676	SE_U19504	gi|196121924|gb|ACG69475.1| astacin [Spodoptera frugiperda]	-4.2803	-19.4312	0.000132975	-4.42019	-21.4097	0.00275298
SEX-LxN-C17801_anti	SE_U18887	gi|91084483|ref|XP_971635.1| PREDICTED: similar to AGAP001425-PA [Tribolium castaneum]	-3.9294	-15.2359	7.05816e-06	-4.42944	-21.5473	0.00323904
SEX-LxN-C16757_anti	SE_U21105	gi|254582593|ref|XP_002499028.1| ZYRO0E01870p [Zygosaccharomyces rouxii] gi|238942602|emb|CAR30773.1| ZYRO0E01870p [Zygosaccharomyces rouxii]	-4.35665	-20.4871	0.000781463	-4.45367	-21.9124	0.000824748
SEX-LxN-C16689	SE_U20310	gi|171740897|gb|ACB54943.1| lipase [Helicoverpa armigera]	-4.51543	-22.8707	0.000825437	-4.48458	-22.3869	0.000598842
SEX-LxN-C4226	SE_U11759	gi|91082769|ref|XP_973660.1| PREDICTED: similar to acyl-CoA oxidase [Tribolium castaneum] gi|270015082|gb|EFA11530.1| hypothetical protein TcasGA2_TC014245 [Tribolium castaneum]	-4.47833	-22.29	3.73872e-06	-4.5408	-23.2765	0.0240122
SEX-LxN-C6217	SE_U49308	gi|225706392|gb|ACO09042.1| Androgen-induced protein 1 [Osmerus mordax]	-3.06587	-8.37375	0.0033493	-4.54249	-23.3037	3.28424e-06
SEX-LxN-C4828	SE_U20740	gi|255046231|gb|ACU00133.1| chymotrypsin-like protein precursor [Spodoptera litura]	-2.51233	-5.70543	0.0233652	-4.77862	-27.4477	2.15071e-05
SEX-LxN-C811	SE_U06359	gi|54310832|gb|AAV33652.1| chymotrypsinogen [Helicoverpa punctigera]	-1.89279	-3.71353	0.0207868	-4.80337	-27.9228	8.64541e-05
SEX-LxN-C11723	SE_U26281	gi|156541801|ref|XP_001602445.1| PREDICTED: similar to CG13313-PA [Nasonia vitripennis]	-4.87822	-29.4097	0.0444479	-4.81324	-28.1144	0.000171173
SEX-LxN-C19747	SE_U49308	gi|225706392|gb|ACO09042.1| Androgen-induced protein 1 [Osmerus mordax]	-3.16848	-8.99097	0.00181636	-4.82825	-28.4085	0.0460035
SEX-LxN-C10572	SE_U25685	gi|156551900|ref|XP_001606799.1| PREDICTED: similar to ENSANGP00000020847 [Nasonia vitripennis]	-4.48998	-22.4708	3.65862e-06	-4.87379	-29.3196	3.47122e-05
SEX-LxN-C15698	SE_U18692	gi|255046231|gb|ACU00133.1| chymotrypsin-like protein precursor [Spodoptera litura]	-2.84978	-7.20892	0.00123876	-4.87419	-29.3276	2.57869e-05
SEX-LxN-C14022	SE_U49052	gi|56462354|gb|AAV91460.1| lectin 5 [Lonomia obliqua]	-4.62662	-24.7031	0.000788142	-4.93249	-30.5372	0.000631385
SEX-LxN-C10661	SE_U01903	gi|195454054|ref|XP_002074065.1| GK14444 [Drosophila willistoni] gi|194170150|gb|EDW85051.1| GK14444 [Drosophila willistoni]	-3.81383	-14.0629	0.00106606	-4.95839	-31.0901	0.00163722
SEX-LxN-C10947	SE_U26015	gi|219553192|gb|ACL27225.1| molting carboxypeptidase A [Helicoverpa armigera]	-5.07263	-33.6521	0.00256615	-4.98778	-31.73	0.000370858
SEX-LxN-C19272	SE_U09066	gi|304443603|gb| ACR15971.2|serine protease 37 [Mamestra configurata]	-2.79454	-6.93811	0.00924532	-5.05808	-33.3146	0.00256423
SEX-LxN-C2625	SE_U18692	gi|255046231|gb|ACU00133.1| chymotrypsin-like protein precursor [Spodoptera litura]	-2.67058	-6.36687	0.00069278	-5.08124	-33.8536	0.000158956
SEX-LxN-C696	SE_U39115	gi|171740897|gb|ACB54943.1| lipase [Helicoverpa armigera]	-2.4188	-5.34724	0.00367621	-5.1115	-34.5713	0.00129209
SEX-LxN-C4227	SE_U16836	gi|357602837|gb| EHJ63527.1| putative acyl-CoA oxidase [Danaus plexippus]	-5.02727	-32.6106	2.68603e-05	-5.20011	-36.7612	0.000666837
SEX-LxN-C9251	SE_U09445	gi|119112421|ref|XP_311766.3| AGAP003476-PA [Anopheles gambiae str. PEST]	-5.16353	-35.8408	0.000192861	-5.21061	-37.0297	1.00268e-05
SEX-LxN-C6000	SE_U14733	gi|304443637|gb|ACR16002.2| serine protease 48 [Mamestra configurata]	-3.33054	-10.0599	0.00136483	-5.25692	-38.2376	8.63287e-05
SEX-LxN-C4998	SE_U10377	gi|383932003|gb|AFH57163.1|Repat43 [Spodoptera exigua]	-2.12147	-4.35138	0.00316192	-5.33212	-40.2835	6.67205e-05
SEX-LxN-C3075	SE_U09286	gi|116783304|gb|ABK22882.1| unknown [Picea sitchensis]	-4.57706	-23.8689	0.000920421	-5.37633	-41.5371	0.000135608
SEX-LxN-C15193	SE_U08232	gi|21552587|gb|AAM54723.1| cytochrome P450 monooxygenase CYP4M7 [Helicoverpa zea]	-4.30901	-19.8218	0.00316988	-5.40455	-42.3577	0.00206276
SEX-LxN-C1692	SE_U36716	gi|300680014 |gb|ADK27715.1|chymotrypsin-like protein 2 [Spodoptera litura]	-1.62398	-3.08224	0.0390581	-5.46387	-44.1356	0.00230377
SEX-LxN-C2974	SE_U14607	gi|187884606|gb|ACD37364.1| pancreatic lipase 2 [Mamestra configurata]	-5.23268	-37.6004	0.000915727	-5.53023	-46.213	0.000442501
SEX-LxN-C18571_sense	SE_U19812	gi|21552587|gb|AAM54723.1| cytochrome P450 monooxygenase CYP4M7 [Helicoverpa zea]	-4.39775	-21.0792	0.00560434	-5.73677	-53.3261	0.000584322
SEX-LxN-C881	SE_U09066	gi|304443603|gb|ACR15971.2|serine protease 37 [Mamestra configurata]	-2.94368	-7.6937	0.011071	-5.75724	-54.0882	0.00492509
SEX-LxN-C3291	SE_U13832	gi|7862150|gb|AAF70499.1|AF255341_1 3-dehydroecdysone 3alpha-reductase [Spodoptera littoralis]	-3.03111	-8.17439	0.0100887	-5.76595	-54.4157	0.00021906
SEX-LxN-C17214	SE_U12832	gi|187884606|gb|ACD37364.1| pancreatic lipase 2 [Mamestra configurata]	-5.9028	-59.8301	0.000673935	-6.12557	-69.8201	3.46215e-06
SEX-LxN-C17101_sense	SE_U08232	gi|21552587|gb|AAM54723.1| cytochrome P450 monooxygenase CYP4M7 [Helicoverpa zea]	-4.60623	-24.3565	0.000922093	-6.21417	-74.2426	0.000213394
SEX-LxN-C371	SE_U57515	gi|8037819|gb|AAF71517.1|AF233730_1 AiC6 chymotrypsinogen [Agrotis ipsilon]	-3.44412	-10.8839	0.00141798	-6.28655	-78.0621	0.000148004
SEX-LxN-C2240	SE_U13695	gi|29501764|gb|AAO75039.1| chymotrypsin precursor [Spodoptera frugiperda]	-3.64252	-12.4884	0.00144559	-6.47302	-88.8325	0.00293892
SEX-LxN-C19646	SE_U11761	gi|116785045|gb|ABK23569.1| unknown [Picea sitchensis]	-6.54	-93.0545	0.000687802	-6.86659	-116.694	0.00345165
SEX-LxN-C512	SE_U11761	gi|116785045|gb|ABK23569.1| unknown [Picea sitchensis]	-6.63154	-99.1496	0.000651361	-6.88056	-117.83	0.00169232
SEX-LxN-C14967	SE_U08180	gi|187884602|gb|ACD37362.1| chitin deacetylase 1 [Mamestra configurata]	-3.8217	-14.1399	0.00303748	-6.9749	-125.792	0.00178743
SEX-LxN-C20053	SE_U59986	gi|237700841|gb|ACR16003.1| serine protease 44 [Mamestra configurata]	-4.74594	-26.8331	0.00206726	-7.08044	-135.34	0.000328362
SEX-LxN-C18212	SE_U08346	gi|187884602|gb|ACD37362.1| chitin deacetylase 1 [Mamestra configurata]	-3.68416	-12.8541	0.00305237	-7.10869	-138.015	0.000160782
SEX-LxN-C134	SE_U09999	gi|156554088|ref|XP_001600422.1| PREDICTED: hypothetical protein [Nasonia vitripennis]	-4.70654	-26.1102	0.0133163	-7.35288	-163.469	3.18307e-05
SEX-LxN-C13563	SE_U10224	gi|187884602|gb|ACD37362.1| chitin deacetylase 1 [Mamestra configurata]	-4.05301	-16.5988	0.00352844	-7.69545	-207.283	2.49161e-05
SEX-LxN-C3645	SE_U08783	gi|151199948|gb|ABR88231.1| chymotrypsin-like protease C1 [Heliothis virescens]	-2.77406	-6.8403	0.0077621	-7.80507	-223.645	0.000264383
								0.000349145

## Sheet: 8 h Specific
Target	Unigene	First Hit	diff 8h	Fold-change 8h	p-value 8h	diff 24h	Fold-change 24h	p-value 24h
SEX-LxN-C16997	SE_U19481	gi|209868382|gb|ACI90726.1| REPAT1 [Spodoptera exigua]	5.33671	40.412	0.00286199	3.06714	8.38111	0.0550567
SEX-LxN-C4254	SE_U21293	gi|209868382|gb|ACI90726.1| REPAT1 [Spodoptera exigua]	4.34556	20.3303	0.00359383	2.05104	4.14406	0.111391
SEX-LxN-C19551	SE_U20259	gi|270012658|gb|EFA09106.1| hypothetical protein TcasGA2_TC015228 [Tribolium castaneum]	3.09574	8.54891	0.000490212	0.917839	1.88928	0.00697858
SEX-LxN-C19694	SE_U20259	gi|270012658|gb|EFA09106.1| hypothetical protein TcasGA2_TC015228 [Tribolium castaneum]	2.87187	7.32011	0.000867671	0.711902	1.63796	0.0339767
SEX-LxN-C19765	SE_U20259	gi|270012658|gb|EFA09106.1| hypothetical protein TcasGA2_TC015228 [Tribolium castaneum]	2.84958	7.20789	0.00107613	0.663446	1.58386	0.0459343
SEX-LxN-C4844_sense	SE_U15361	gi|153791739|ref|NP_001093279.1| H+ transporting ATP synthase subunit d [Bombyx mori] gi|95103014|gb|ABF51448.1| H+ transporting ATP synthase subunit d [Bombyx mori]	2.83395	7.13024	0.000785888	0.440103	1.3567	0.182984
SEX-LxN-C126	SE_U20259	gi|270012658|gb|EFA09106.1| hypothetical protein TcasGA2_TC015228 [Tribolium castaneum]	2.78693	6.9016	0.00112714	0.724895	1.65278	0.0214138
SEX-LxN-C19304	SE_U25722	gi|193688306|ref|XP_001943417.1| PREDICTED: similar to mitogen-activated protein kinase kinase kinase 4 [Acyrthosiphon pisum]	2.78436	6.88933	0.0351746	1.82875	3.5523	0.105601
SEX-LxN-C18559	SE_U15361	gi|153791739|ref|NP_001093279.1| H+ transporting ATP synthase subunit d [Bombyx mori] gi|95103014|gb|ABF51448.1| H+ transporting ATP synthase subunit d [Bombyx mori]	2.70694	6.52936	9.4413e-05	0.753446	1.68582	0.0299259
SEX-LxN-C14941	SE_U04326	gi|153791739|ref|NP_001093279.1| H+ transporting ATP synthase subunit d [Bombyx mori] gi|95103014|gb|ABF51448.1| H+ transporting ATP synthase subunit d [Bombyx mori]	2.69792	6.48866	0.000177646	0.627883	1.5453	0.107931
SEX-LxN-C11487	SE_U06954	gi|170031189|ref|XP_001843469.1| conserved hypothetical protein [Culex quinquefasciatus] gi|167869245|gb|EDS32628.1| conserved hypothetical protein [Culex quinquefasciatus]	2.52993	5.77543	0.0296491	2.21699	4.64922	0.0549936
SEX-LxN-C8561_sense	SE_U12785	gi|270016838|gb|EFA13284.1| hypothetical protein TcasGA2_TC010304 [Tribolium castaneum]	2.4402	5.42715	0.0174654	1.25361	2.38437	0.0891076
SEX-LxN-C5527	SE_U20207	gi|156543066|ref|XP_001604812.1| PREDICTED: similar to ENSANGP00000020527 [Nasonia vitripennis]	2.35482	5.11529	0.0140381	1.62715	3.08903	0.0529093
SEX-LxN-C17724	SE_U19987	gi|7862150|gb|AAF70499.1|AF255341_1 3-dehydroecdysone 3alpha-reductase [Spodoptera littoralis]	2.18819	4.55734	0.00346391	0.294261	1.22626	0.264972
SEX-LxN-C18890_anti	SE_U23687	gi|242004688|ref|XP_002423211.1| Microspherule protein, putative [Pediculus humanus corporis] gi|212506182|gb|EEB10473.1| Microspherule protein, putative [Pediculus humanus corporis]	2.13527	4.39319	0.00810829	0.818125	1.76311	0.13068
SEX-LxN-C4123_anti	SE_U13504	gi|110757313|ref|XP_001121546.1| PREDICTED: similar to lethal (1) G0004 CG11738-PA [Apis mellifera]	2.13115	4.38068	0.0364884	1.6248	3.084	0.0856937
SEX-LxN-C14679_anti	SE_U22434	gi|193654837|ref|XP_001951546.1| PREDICTED: similar to retinol dehydrogenase 11 [Acyrthosiphon pisum]	2.07062	4.20066	7.70692e-05	0.633798	1.55164	0.00870745
SEX-LxN-C4323_anti	SE_U20365	gi|91077074|ref|XP_969460.1| PREDICTED: similar to CG3823 CG3823-PA [Tribolium castaneum] gi|270001735|gb|EEZ98182.1| hypothetical protein TcasGA2_TC000611 [Tribolium castaneum]	2.04994	4.14088	0.00574489	1.31074	2.48069	0.146794
SEX-LxN-C5654_anti	SE_U14124	gi|114052040|ref|NP_001040211.1| Rab-related protein [Bombyx mori] gi|87248399|gb|ABD36252.1| Rab-related protein [Bombyx mori]	2.02508	4.07014	0.0060665	0.449157	1.36524	0.290153
SEX-LxN-C12341	SE_U15705	gi|223671113|tpd|FAA00508.1| TPA: putative cuticle protein [Bombyx mori]	2.01104	4.03071	0.00272836	-0.258099	-1.1959	0.335476
SEX-LxN-C15399_sense	SE_U47510	gi|189236224|ref|XP_972065.2| PREDICTED: similar to CG14232 CG14232-PA [Tribolium castaneum] gi|270005782|gb|EFA02230.1| hypothetical protein TcasGA2_TC007892 [Tribolium castaneum]	2.00894	4.02486	0.00471819	0.564769	1.47915	0.225257
SEX-LxN-C14310_sense	SE_U10731	gi|91094593|ref|XP_970561.1| PREDICTED: similar to antennae-rich cytochrome P450 [Tribolium castaneum] gi|270016410|gb|EFA12856.1| cytochrome P450 345A1 [Tribolium castaneum]	1.94561	3.85201	0.0259031	0.847218	1.79903	0.0526016
SEX-LxN-C16238	SE_U15038	gi|195425459|ref|XP_002061022.1| GK10669 [Drosophila willistoni] gi|194157107|gb|EDW72008.1| GK10669 [Drosophila willistoni]	1.94105	3.83986	0.00822531	0.711298	1.63728	0.0928678
SEX-LxN-C680_sense	SE_U17851	gi|110761704|ref|XP_001120669.1| PREDICTED: similar to CG5096-PA [Apis mellifera]	1.93551	3.82513	0.00163399	0.935582	1.91266	0.0217124
SEX-LxN-C17790_anti	SE_U18750	gi|48104740|ref|XP_395839.1| PREDICTED: similar to vacuolar protein sorting 25 [Apis mellifera]	1.9351	3.82406	0.00202223	0.941516	1.92055	0.0485565
SEX-LxN-C19748	SE_U27232	gi|39579207|gb|AAR28763.1| odorant-binding protein-2 precursor [Spodoptera frugiperda]	1.93312	3.8188	0.0130932	0.189639	1.14048	0.428422
SEX-LxN-C14144	SE_U15038	gi|195425459|ref|XP_002061022.1| GK10669 [Drosophila willistoni] gi|194157107|gb|EDW72008.1| GK10669 [Drosophila willistoni]	1.91383	3.76808	0.008316	0.711168	1.63713	0.104684
SEX-LxN-C15897	SE_U15038	gi|195425459|ref|XP_002061022.1| GK10669 [Drosophila willistoni] gi|194157107|gb|EDW72008.1| GK10669 [Drosophila willistoni]	1.89984	3.73171	0.00771944	0.737817	1.66765	0.0847761
SEX-LxN-C2596	SE_U20807	gi|56462282|gb|AAV91424.1| protease inhibitor 1 [Lonomia obliqua]	1.89965	3.73123	0.000549297	0.790262	1.72939	0.00136058
SEX-LxN-C18429	SE_U11536	gi|7862150|gb|AAF70499.1|AF255341_1 3-dehydroecdysone 3alpha-reductase [Spodoptera littoralis]	1.88067	3.68246	0.000284477	0.915938	1.8868	0.0027985
SEX-LxN-C19713	SE_U16076	gi|170046150|ref|XP_001850640.1| sugar transporter [Culex quinquefasciatus] gi|167869024|gb|EDS32407.1| sugar transporter [Culex quinquefasciatus]	1.87754	3.67447	0.00807179	0.561539	1.47584	0.145111
SEX-LxN-C4323_sense	SE_U20365	gi|91077074|ref|XP_969460.1| PREDICTED: similar to CG3823 CG3823-PA [Tribolium castaneum] gi|270001735|gb|EEZ98182.1| hypothetical protein TcasGA2_TC000611 [Tribolium castaneum]	1.85013	3.60532	0.000406253	-1.0269	-2.03765	0.384292
SEX-LxN-C13275	SE_U08779	gi|256032893|pdb|3IHJ|A Chain A, Human Alanine Aminotransferase 2 In Complex With Plp	1.83534	3.56856	0.0195595	2.46754	5.53098	0.0808711
SEX-LxN-C18659_anti	SE_U13504	gi|110757313|ref|XP_001121546.1| PREDICTED: similar to lethal (1) G0004 CG11738-PA [Apis mellifera]	1.81085	3.50849	0.0211209	1.13798	2.20072	0.0767816
SEX-LxN-C20146	SE_U10967	gi|56462126|gb|AAV91346.1| cuticle protein 1 [Lonomia obliqua]	1.75163	3.3674	0.0165141	0.941942	1.92111	0.0918563
SEX-LxN-C5972	SE_U12445	gi|156551133|ref|XP_001603864.1| PREDICTED: similar to RE34508p [Nasonia vitripennis]	1.74833	3.35969	4.81216e-05	0.967381	1.95529	0.000245329
SEX-LxN-C7067	SE_U03345	gi|261335921|emb|CBH09301.1| putative ecdysone oxidase [Heliconius melpomene]	1.74382	3.34921	0.0066327	-2.1565	-4.45832	0.0169231
SEX-LxN-C4844_anti	SE_U15361	gi|153791739|ref|NP_001093279.1| H+ transporting ATP synthase subunit d [Bombyx mori] gi|95103014|gb|ABF51448.1| H+ transporting ATP synthase subunit d [Bombyx mori]	1.73835	3.33653	0.00720371	0.637413	1.55554	0.0648603
SEX-LxN-C16585	SE_U21764	gi|56462126|gb|AAV91346.1| cuticle protein 1 [Lonomia obliqua]	1.73733	3.33417	0.0176196	0.917083	1.88829	0.102473
SEX-LxN-C18375_anti	SE_U21525	gi|242015796|ref|XP_002428533.1| phosphatidate phosphatase, putative [Pediculus humanus corporis] gi|212513167|gb|EEB15795.1| phosphatidate phosphatase, putative [Pediculus humanus corporis]	1.72127	3.29727	0.0407172	0.0208728	1.01457	0.460912
SEX-LxN-C15718_anti	SE_U27204	gi|113865941|ref|NP_001038956.1| ecdysteroid 22-kinase [Bombyx mori] gi|111924417|dbj|BAF02792.1| ecdysteroid 22-phosphate [Bombyx mori]	1.71461	3.28209	0.0151978	1.0147	2.02048	0.104015
SEX-LxN-C5654_sense	SE_U14124	gi|114052040|ref|NP_001040211.1| Rab-related protein [Bombyx mori] gi|87248399|gb|ABD36252.1| Rab-related protein [Bombyx mori]	1.71098	3.27384	0.000164356	0.395502	1.3154	0.041056
SEX-LxN-C7951	SE_U09319	gi|112983052|ref|NP_001037068.1| chemosensory protein 11 [Bombyx mori] gi|77415578|emb|CAJ01458.1| hypothetical protein [Bombyx mori] gi|112032179|gb|ABH88200.1| chemosensory protein 7 [Bombyx mori] gi|115551754|dbj|BAF34359.1| chemosensory protein11 [Bom	1.703	3.25576	0.00588339	0.434494	1.35144	0.146112
SEX-LxN-C5563	SE_U00061	gi|112983390|ref|NP_001036987.1| hypothetical protein LOC692536 [Bombyx mori] gi|73992802|dbj|BAE43414.1| hypothetical protein [Bombyx mori] gi|255977210|dbj|BAH97097.1| juvenile hormone binding protein [Bombyx mori]	1.69362	3.23468	0.0037029	1.23575	2.35504	0.164581
SEX-LxN-C657	SE_U09896	gi|112983052|ref|NP_001037068.1| chemosensory protein 11 [Bombyx mori] gi|77415578|emb|CAJ01458.1| hypothetical protein [Bombyx mori] gi|112032179|gb|ABH88200.1| chemosensory protein 7 [Bombyx mori] gi|115551754|dbj|BAF34359.1| chemosensory protein11 [Bom	1.68634	3.21839	0.00400855	0.46308	1.37848	0.100277
SEX-LxN-C17205_anti	SE_U12445	gi|156551133|ref|XP_001603864.1| PREDICTED: similar to RE34508p [Nasonia vitripennis]	1.67692	3.19745	0.000109371	0.938521	1.91656	0.000961661
SEX-LxN-C16724	SE_U11211	gi|242022756|ref|XP_002431804.1| sugar transporter, putative [Pediculus humanus corporis] gi|212517136|gb|EEB19066.1| sugar transporter, putative [Pediculus humanus corporis]	1.65779	3.15533	0.00160944	0.339655	1.26545	0.117835
SEX-LxN-C4123_sense	SE_U13504	gi|110757313|ref|XP_001121546.1| PREDICTED: similar to lethal (1) G0004 CG11738-PA [Apis mellifera]	1.64555	3.12867	0.045334	1.02426	2.03391	0.104019
SEX-LxN-C19644	SE_U18419	gi|195014109|ref|XP_001983959.1| GH16177 [Drosophila grimshawi] gi|193897441|gb|EDV96307.1| GH16177 [Drosophila grimshawi]	1.64296	3.12307	0.000188342	0.785749	1.72399	0.000919356
SEX-LxN-C2755	SE_U21764	gi|56462126|gb|AAV91346.1| cuticle protein 1 [Lonomia obliqua]	1.6419	3.12077	0.0274586	0.934193	1.91082	0.121946
SEX-LxN-C67	SE_U35420	gi|383931983|gb|AFH57153.1|Repat33 [Spodoptera exigua]	1.58873	3.00784	4.42413e-05	0.965392	1.95259	0.000393384
SEX-LxN-C7923	SE_U22666	gi|158297562|ref|XP_317777.3| AGAP007743-PA [Anopheles gambiae str. PEST] gi|157015255|gb|EAA12383.3| AGAP007743-PA [Anopheles gambiae str. PEST]	1.58267	2.99523	0.0176319	0.634813	1.55274	0.121258
SEX-LxN-C14562	SE_U14789	gi|238915969|gb|ACR78451.1| annexin B [Heliothis virescens]	1.56652	2.96189	0.000168596	0.559718	1.47398	0.00368133
SEX-LxN-C16944_sense	SE_U12493	gi|49072840|gb|AAT51707.1| DEAD box RNA helicase [Choristoneura fumiferana]	1.56589	2.9606	0.00041898	0.68819	1.61126	0.00405028
SEX-LxN-C13178	SE_U08282	gi|91093419|ref|XP_967856.1| PREDICTED: similar to conserved hypothetical protein [Tribolium castaneum] gi|270015414|gb|EFA11862.1| hypothetical protein TcasGA2_TC005104 [Tribolium castaneum]	1.56477	2.9583	0.000300692	0.860778	1.81602	0.000414629
SEX-LxN-C12429	SE_U25478	gi|195130305|ref|XP_002009592.1| GI15155 [Drosophila mojavensis] gi|193908042|gb|EDW06909.1| GI15155 [Drosophila mojavensis]	1.55745	2.94333	0.0011413	0.862888	1.81868	0.00359366
SEX-LxN-C15423_anti	SE_U17909	gi|91091348|ref|XP_972245.1| PREDICTED: similar to predicted protein [Tribolium castaneum] gi|270014146|gb|EFA10594.1| hypothetical protein TcasGA2_TC012854 [Tribolium castaneum]	1.54594	2.91993	0.0161709	1.01944	2.02714	0.0539106
SEX-LxN-C2445	SE_U11211	gi|242022756|ref|XP_002431804.1| sugar transporter, putative [Pediculus humanus corporis] gi|212517136|gb|EEB19066.1| sugar transporter, putative [Pediculus humanus corporis]	1.53556	2.89901	0.003441	0.168387	1.1238	0.292198
SEX-LxN-C2288	SE_U21623	gi|7862150|gb|AAF70499.1|AF255341_1 3-dehydroecdysone 3alpha-reductase [Spodoptera littoralis]	1.52876	2.88538	7.75639e-05	0.836795	1.78608	0.000916833
SEX-LxN-C15052_anti	SE_U08088	gi|242014160|ref|XP_002427763.1| Rho GTPase activating protein, putative [Pediculus humanus corporis] gi|212512217|gb|EEB15025.1| Rho GTPase activating protein, putative [Pediculus humanus corporis]	1.52316	2.87419	0.00452282	0.9102	1.87931	0.02847
SEX-LxN-C10100	SE_U18633	gi|110756949|ref|XP_392574.3| PREDICTED: similar to ankyrin repeat containing protein RGD1359242 [Apis mellifera]	1.52253	2.87294	7.89234e-05	0.826212	1.77302	0.012152
SEX-LxN-C2201	SE_U16412	gi|66550153|ref|XP_396015.2| PREDICTED: similar to Cyclin-dependent kinase 9 CG5179-PA [Apis mellifera]	1.51618	2.86032	0.00119845	0.991941	1.98886	0.000490351
SEX-LxN-C18706_anti	SE_U12498	gi|91086651|ref|XP_967440.1| PREDICTED: similar to malate dehydrogenase [Tribolium castaneum]	1.51518	2.85834	0.000709851	0.467282	1.3825	0.233026
SEX-LxN-C8699	SE_U03566	gi|270006560|gb|EFA03008.1| hypothetical protein TcasGA2_TC010431 [Tribolium castaneum]	1.51005	2.84819	0.00118578	0.600939	1.5167	0.0208682
SEX-LxN-C5345	SE_U01336	gi|223671356|tpd|FAA00630.1| TPA: putative cuticle protein [Bombyx mori]	1.50727	2.84272	0.00354569	0.934693	1.91148	0.0536964
SEX-LxN-C1867	SE_U14867	gi|114053037|ref|NP_001040503.1| syntaxin [Bombyx mori] gi|95103160|gb|ABF51521.1| syntaxin [Bombyx mori]	1.50092	2.83022	1.20898e-05	0.824793	1.77128	0.00192244
SEX-LxN-C9701	SE_U18575	gi|224284259|gb|ACN39865.1| unknown [Picea sitchensis]	1.49625	2.82108	0.000568411	0.0733376	1.05215	0.319372
SEX-LxN-C13191	SE_U22654	gi|91076498|ref|XP_973054.1| PREDICTED: similar to collagen and calcium binding EGF domains 1 [Tribolium castaneum] gi|270002408|gb|EEZ98855.1| hypothetical protein TcasGA2_TC004465 [Tribolium castaneum]	1.48692	2.8029	0.000205146	0.911675	1.88123	0.0142135
SEX-LxN-C3673	SE_U14840	gi|195025931|ref|XP_001986144.1| GH20694 [Drosophila grimshawi] gi|193902144|gb|EDW01011.1| GH20694 [Drosophila grimshawi]	1.48595	2.80101	0.000269334	0.899744	1.86573	4.63982e-05
SEX-LxN-C5341	SE_U09997	gi|189238885|ref|XP_001813154.1| PREDICTED: similar to GA21108-PA [Tribolium castaneum] gi|270011022|gb|EFA07470.1| matotopetli [Tribolium castaneum]	1.47825	2.7861	0.0168174	-0.00464178	-1.00322	0.492741
SEX-LxN-C2055	SE_U11211	gi|242022756|ref|XP_002431804.1| sugar transporter, putative [Pediculus humanus corporis] gi|212517136|gb|EEB19066.1| sugar transporter, putative [Pediculus humanus corporis]	1.4712	2.77252	0.00194135	0.308757	1.23864	0.0899791
SEX-LxN-C9058	SE_U08003	gi|270007072|gb|EFA03520.1| hypothetical protein TcasGA2_TC013522 [Tribolium castaneum]	1.4693	2.76887	0.000246057	0.498125	1.41238	0.00358137
SEX-LxN-C13282	SE_U30419	gi|126314043|ref|XP_001376037.1| PREDICTED: similar to NIMA-related kinase 8 [Monodelphis domestica]	1.45705	2.74546	0.03587	-0.0162269	-1.01131	0.48693
SEX-LxN-C8742	SE_U28654	gi|254547259|gb|ACT66690.1| ecdysone oxidase [Bombyx mori]	1.44679	2.726	0.0114059	-2.70674	-6.52844	0.0174816
SEX-LxN-C1550	SE_U08779	gi|256032893|pdb|3IHJ|A Chain A, Human Alanine Aminotransferase 2 In Complex With Plp	1.43153	2.69733	0.0442427	2.39576	5.26254	0.0824672
SEX-LxN-C12363	SE_U08003	gi|270007072|gb|EFA03520.1| hypothetical protein TcasGA2_TC013522 [Tribolium castaneum]	1.42585	2.68673	0.000503924	0.453827	1.36967	0.0100131
SEX-LxN-C3869_sense	SE_U20500	gi|242015796|ref|XP_002428533.1| phosphatidate phosphatase, putative [Pediculus humanus corporis] gi|212513167|gb|EEB15795.1| phosphatidate phosphatase, putative [Pediculus humanus corporis]	1.41185	2.66078	0.00903264	-0.0630948	-1.0447	0.426795
SEX-LxN-C71	SE_U14570	gi|91795210|gb|ABE60886.1| cytochrome p450 6B6 [Helicoverpa armigera]	1.41075	2.65875	7.08575e-06	0.929047	1.90402	0.000812279
SEX-LxN-C8176	SE_U36315	gi|195552960|ref|XP_002076572.1| GD15132 [Drosophila simulans] gi|194202183|gb|EDX15759.1| GD15132 [Drosophila simulans]	1.41024	2.65781	0.0055958	1.06738	2.09562	0.0824398
SEX-LxN-C19470	SE_U00508	gi|110763024|ref|XP_001123003.1| PREDICTED: similar to leucine-rich protein [Apis mellifera]	1.39745	2.63436	0.0132435	0.0553287	1.0391	0.343105
SEX-LxN-C5883_anti	SE_U14907	gi|66521047|ref|XP_396250.2| PREDICTED: similar to CG1213-PA, isoform A isoform 1, partial [Apis mellifera]	1.3919	2.62424	0.0201011	0.98831	1.98386	0.0514215
SEX-LxN-C18276_anti	SE_U08125	gi|219815281|gb|ACL36826.1| beta-1 tubulin [Anastrepha suspensa]	1.39035	2.62142	0.0124899	0.92497	1.89865	0.0649442
SEX-LxN-C4099_sense	SE_U14518	gi|148298707|ref|NP_001091800.1| hypothetical protein LOC778505 [Bombyx mori] gi|116272503|gb|ABJ97187.1| hypothetical protein [Bombyx mori]	1.38798	2.61712	0.0334927	1.10367	2.14901	0.0765033
SEX-LxN-C14018	SE_U20588	gi|157361523|gb|ABV44719.1| ryanodine receptor-like protein [Phlebotomus papatasi]	1.38114	2.60475	0.00105712	0.964343	1.95118	0.00415712
SEX-LxN-C7713	SE_U24597	gi|157137361|ref|XP_001657038.1| out at first protein [Aedes aegypti] gi|108880879|gb|EAT45104.1| out at first protein [Aedes aegypti]	1.38039	2.60338	0.00318468	0.223926	1.16791	0.188393
SEX-LxN-C1342	SE_U22016	gi|157361523|gb|ABV44719.1| ryanodine receptor-like protein [Phlebotomus papatasi]	1.37908	2.60103	0.000863033	0.946048	1.92659	0.00438199
SEX-LxN-C20170	SE_U11029	gi|116833203|gb|ABK29514.1| ecdysteroid-regulated protein [Helicoverpa armigera]	1.37472	2.59317	0.0336445	1.14107	2.20544	0.0507851
SEX-LxN-C4170	SE_U09907	gi|157115555|ref|XP_001658262.1| hypothetical protein AaeL_AAEL007236 [Aedes aegypti] gi|94469034|gb|ABF18366.1| farnesoic acid o-methyltransferase-like protein [Aedes aegypti] gi|108876879|gb|EAT41104.1| conserved hypothetical protein [Aedes aegypti]	1.36505	2.57585	1.52087e-05	0.8809	1.84152	0.000164847
SEX-LxN-C10460	SE_U08904	gi|91078712|ref|XP_966534.1| PREDICTED: similar to ethanolamine-phosphate cytidylyltransferase [Tribolium castaneum] gi|270003752|gb|EFA00200.1| hypothetical protein TcasGA2_TC003025 [Tribolium castaneum]	1.35949	2.56594	8.90876e-05	0.878479	1.83844	0.00155022
SEX-LxN-C2088	SE_U18952	gi|189239255|ref|XP_967091.2| PREDICTED: similar to Juvenile hormone-inducible protein, putative [Tribolium castaneum]	1.35651	2.56064	0.0169521	0.0853491	1.06094	0.428263
SEX-LxN-C7267	SE_U23104	gi|194741442|ref|XP_001953198.1| GF17328 [Drosophila ananassae] gi|190626257|gb|EDV41781.1| GF17328 [Drosophila ananassae]	1.3535	2.55531	0.000221739	0.559107	1.47336	0.0016414
SEX-LxN-C16670	SE_U21623	gi|7862150|gb|AAF70499.1|AF255341_1 3-dehydroecdysone 3alpha-reductase [Spodoptera littoralis]	1.3504	2.54982	0.00010449	0.711605	1.63762	0.00300836
SEX-LxN-C19542	SE_U10151	gi|255652893|ref|NP_001157387.1| DnaJ-11 protein [Bombyx mori] gi|253721963|gb|ACT34045.1| DnaJ-11 [Bombyx mori]	1.34888	2.54715	0.000826927	0.566015	1.48043	0.0370626
SEX-LxN-C16810_sense	SE_U08449	gi|114052040|ref|NP_001040211.1| Rab-related protein [Bombyx mori] gi|87248399|gb|ABD36252.1| Rab-related protein [Bombyx mori]	1.3402	2.53186	9.66346e-05	0.360582	1.28394	0.00381186
SEX-LxN-C376	SE_U20002	gi|170072006|ref|XP_001870070.1| conserved hypothetical protein [Culex quinquefasciatus] gi|167868095|gb|EDS31478.1| conserved hypothetical protein [Culex quinquefasciatus]	1.33547	2.52358	0.000136351	0.842019	1.79256	0.00885931
SEX-LxN-C7437	SE_U15000	gi|270010364|gb|EFA06812.1| hypothetical protein TcasGA2_TC009754 [Tribolium castaneum]	1.33476	2.52233	0.00133817	0.43407	1.35104	0.0783022
SEX-LxN-C13695_anti	SE_U18856	gi|170060741|ref|XP_001865935.1| conserved hypothetical protein [Culex quinquefasciatus] gi|167879116|gb|EDS42499.1| conserved hypothetical protein [Culex quinquefasciatus]	1.33387	2.52079	0.00320353	0.686887	1.60981	0.0409522
SEX-LxN-C10312	SE_U50855	gi|242023572|ref|XP_002432206.1| Phosphatidylinositol-4-phosphate 5-kinase type-2 alpha, putative [Pediculus humanus corporis] gi|212517603|gb|EEB19468.1| Phosphatidylinositol-4-phosphate 5-kinase type-2 alpha, putative [Pediculus humanus corporis]	1.33366	2.52042	0.000518095	0.654633	1.57422	0.00260366
SEX-LxN-C9938	SE_U26134	gi|56418419|gb|AAV91017.1| hemolymph proteinase 19 [Manduca sexta]	1.32935	2.51289	0.00514127	0.879869	1.84021	0.0316856
SEX-LxN-C3473	SE_U18291	gi|159524|gb|AAA29319.1| larval cuticle protein 14 [Manduca sexta]	1.32498	2.5053	0.032999	0.040244	1.02829	0.471127
SEX-LxN-C267	SE_U08285	gi|156545625|ref|XP_001603520.1| PREDICTED: similar to cyclin t [Nasonia vitripennis]	1.32119	2.49872	0.000165462	0.800393	1.74157	0.00385998
SEX-LxN-C2582	SE_U00400	gi|156550500|ref|XP_001601846.1| PREDICTED: similar to mitotic checkpoint protein and poly(a)+ RNA export protein [Nasonia vitripennis]	1.31972	2.49618	0.00106871	0.641434	1.55988	0.0171826
SEX-LxN-C3187	SE_U01034	gi|45549573|ref|NP_573114.2| CG9914 [Drosophila melanogaster] gi|33589300|gb|AAQ22417.1| RH68464p [Drosophila melanogaster] gi|45447016|gb|AAF48586.2| CG9914 [Drosophila melanogaster] gi|220959622|gb|ACL92354.1| CG9914-PA [synthetic construct]	1.31497	2.48797	0.0177159	0.780057	1.7172	0.0332796
SEX-LxN-C4475	SE_U12508	gi|112984342|ref|NP_001037211.1| Sop2 protein [Bombyx mori] gi|55793531|gb|AAV65755.1| SOP2 [Bombyx mori]	1.31443	2.48704	1.08527e-05	0.952964	1.93585	0.0031189
SEX-LxN-C12882	SE_U25769	gi|110758519|ref|XP_623578.2| PREDICTED: similar to CG10260-PB isoform 2 [Apis mellifera]	1.31375	2.48587	0.000971047	0.806317	1.74874	0.0163516
SEX-LxN-C18532_sense	SE_U08449	gi|114052040|ref|NP_001040211.1| Rab-related protein [Bombyx mori] gi|87248399|gb|ABD36252.1| Rab-related protein [Bombyx mori]	1.31074	2.48068	2.15943e-05	0.325851	1.2534	0.00416621
SEX-LxN-C14724_sense	SE_U33633	gi|262527588|gb|ACY69027.1| mutant cadherin [Helicoverpa armigera]	1.30716	2.47454	0.0269576	0.720703	1.64798	0.0822762
SEX-LxN-C3255	SE_U33185	gi|383931983|gb|AFH57153.1|Repat33 [Spodoptera exigua]	1.30669	2.47373	2.77436e-05	0.84213	1.7927	0.000562363
SEX-LxN-C20285	SE_U57615	gi|195028167|ref|XP_001986948.1| GH21646 [Drosophila grimshawi] gi|193902948|gb|EDW01815.1| GH21646 [Drosophila grimshawi]	1.30454	2.47004	0.000206417	0.994271	1.99207	0.0030678
SEX-LxN-C14340	SE_U09059	gi|66516140|ref|XP_624509.1| PREDICTED: similar to CG10877-PA [Apis mellifera]	1.30432	2.46967	0.000934262	0.706684	1.63205	0.0868187
SEX-LxN-C18942	SE_U20854	gi|113865941|ref|NP_001038956.1| ecdysteroid 22-kinase [Bombyx mori] gi|111924417|dbj|BAF02792.1| ecdysteroid 22-phosphate [Bombyx mori]	1.3041	2.4693	0.00572184	1.24108	2.36375	0.0600846
SEX-LxN-C8564	SE_U15771	gi|4506399|ref|NP_003601.1| RAE1 (RNA export 1, S.pombe) homolog [Homo sapiens] gi|62739173|ref|NP_001015885.1| RAE1 (RNA export 1, S.pombe) homolog [Homo sapiens] gi|197099178|ref|NP_001124680.1| RAE1 RNA export 1 homolog [Pongo abelii] gi|109091500|ref|	1.30241	2.4664	0.000827053	0.618008	1.53476	0.0101204
SEX-LxN-C17205_sense	SE_U12445	gi|156551133|ref|XP_001603864.1| PREDICTED: similar to RE34508p [Nasonia vitripennis]	1.30062	2.46335	0.00033553	0.613671	1.53015	0.00893108
SEX-LxN-C4955	SE_U22502	gi|156544347|ref|XP_001607332.1| PREDICTED: similar to ENSANGP00000021422 [Nasonia vitripennis]	1.30019	2.46261	0.00675504	-0.074763	-1.05319	0.318063
SEX-LxN-C14736	SE_U05951	gi|157126781|ref|XP_001660943.1| serine palmitoyltransferase i [Aedes aegypti] gi|108873153|gb|EAT37378.1| serine palmitoyltransferase i [Aedes aegypti]	1.29918	2.4609	0.000145156	0.672264	1.59357	0.00470344
SEX-LxN-C19343	SE_U18306	gi|242006139|ref|XP_002423912.1| syntaxin-1A, putative [Pediculus humanus corporis] gi|212507175|gb|EEB11174.1| syntaxin-1A, putative [Pediculus humanus corporis]	1.29557	2.45473	8.10517e-05	0.591299	1.5066	0.000227919
SEX-LxN-C17137	SE_U03741	gi|114052040|ref|NP_001040211.1| Rab-related protein [Bombyx mori] gi|87248399|gb|ABD36252.1| Rab-related protein [Bombyx mori]	1.2913	2.44748	4.46255e-05	0.358024	1.28167	0.00066867
SEX-LxN-C4397_sense	SE_U08259	gi|66522056|ref|XP_391948.2| PREDICTED: similar to CG15211-PA isoform 1 [Apis mellifera]	1.29082	2.44666	0.00112228	0.401459	1.32084	0.0774048
SEX-LxN-C10084	SE_U15606	gi|399389|sp|P21819.2|DIUH1_MANSE RecName: Full=Diuretic hormone 1; Short=DH-1; AltName: Full=Diuretic peptide 1; Short=DP-1; AltName: Full=Mas-DH; Flags: Precursor gi|159501|gb|AAB59200.1| preprodiuretic hormone [Manduca sexta]	1.28919	2.44391	0.000293891	0.662055	1.58233	0.171518
SEX-LxN-C19592	SE_U18291	gi|159524|gb|AAA29319.1| larval cuticle protein 14 [Manduca sexta]	1.28603	2.43856	0.0319576	0.035939	1.02522	0.473031
SEX-LxN-C9881	SE_U12398	gi|170043587|ref|XP_001849464.1| testin [Culex quinquefasciatus] gi|167866870|gb|EDS30253.1| testin [Culex quinquefasciatus]	1.28362	2.43448	0.000317162	0.938803	1.91694	0.00381978
SEX-LxN-C14224	SE_U25473	gi|195032235|ref|XP_001988461.1| GH10563 [Drosophila grimshawi] gi|193904461|gb|EDW03328.1| GH10563 [Drosophila grimshawi]	1.27943	2.42743	0.00143755	0.752291	1.68447	0.0680644
SEX-LxN-C17239	SE_U15906	gi|270006583|gb|EFA03031.1| hypothetical protein TcasGA2_TC010456 [Tribolium castaneum]	1.27883	2.42642	0.000140171	0.884235	1.84579	0.000363645
SEX-LxN-C6920	SE_U24773	gi|195433739|ref|XP_002064865.1| GK14977 [Drosophila willistoni] gi|194160950|gb|EDW75851.1| GK14977 [Drosophila willistoni]	1.27718	2.42365	6.39519e-05	0.856897	1.81114	0.00307542
SEX-LxN-C2434_anti	SE_U12445	gi|156551133|ref|XP_001603864.1| PREDICTED: similar to RE34508p [Nasonia vitripennis]	1.27438	2.41895	6.13613e-06	0.747115	1.67843	0.000101502
SEX-LxN-C10290	SE_U10980	gi|157129766|ref|XP_001661755.1| choline-phosphate cytidylyltransferase a, b [Aedes aegypti] gi|108872118|gb|EAT36343.1| choline-phosphate cytidylyltransferase a, b [Aedes aegypti]	1.262	2.39829	0.00252084	0.823369	1.76953	0.0103965
SEX-LxN-C17743	SE_U07879	gi |327420438|gb| AEA76295.1| aminopeptidase 4A [Mamestra configurata]	1.26156	2.39755	0.0011432	0.908368	1.87692	0.00352155
SEX-LxN-C3965	SE_U02944	gi|189236433|ref|XP_972706.2| PREDICTED: similar to nuclear transcription factor Y, alpha like [Tribolium castaneum] gi|270005402|gb|EFA01850.1| hypothetical protein TcasGA2_TC007453 [Tribolium castaneum]	1.25908	2.39343	0.00598241	0.928339	1.90308	0.0305491
SEX-LxN-C18420_sense	SE_U22933	gi|160333484|ref|NP_001103768.1| myosin light polypeptide 9 isoform B [Bombyx mori] gi|87248543|gb|ABD36324.1| myosin light polypeptide 9 isoform 1 [Bombyx mori]	1.25787	2.39142	0.000633393	0.904833	1.87233	0.000864561
SEX-LxN-C10534	SE_U31852	gi|270005727|gb|EFA02175.1| hypothetical protein TcasGA2_TC007831 [Tribolium castaneum]	1.25422	2.38539	0.00205634	0.993698	1.99128	0.00555869
SEX-LxN-C680_anti	SE_U17851	gi|110761704|ref|XP_001120669.1| PREDICTED: similar to CG5096-PA [Apis mellifera]	1.25324	2.38376	3.85799e-05	0.947796	1.92892	0.000582877
SEX-LxN-C122	SE_U12764	gi|126341960|ref|XP_001377599.1| PREDICTED: similar to haloacid dehalogenase-like hydrolase domain containing 1A [Monodelphis domestica]	1.25187	2.3815	0.00173872	0.925192	1.89894	0.00540838
SEX-LxN-C3785	SE_U12654	gi|283483979|ref|NP_001164470.1| 19.5 kDa heat shock protein [Bombyx mori] gi|269854065|gb|ACZ51258.1| 19.5 kDa heat shock protein [Bombyx mori]	1.25173	2.38127	0.0232199	0.652366	1.57174	0.052717
SEX-LxN-C14180	SE_U12725	gi|157107051|ref|XP_001649601.1| otopetrin [Aedes aegypti] gi|108879664|gb|EAT43889.1| otopetrin [Aedes aegypti]	1.25147	2.38083	0.00951243	0.658686	1.57864	0.064957
SEX-LxN-C17175_anti	SE_U28272	gi|270011021|gb|EFA07469.1| cathepsin B precursor [Tribolium castaneum]	1.2504	2.37908	0.00572035	0.775414	1.71168	0.000738042
SEX-LxN-C19917	SE_U28637	gi|56462344|gb|AAV91455.1| serine protease 7 [Lonomia obliqua]	1.24888	2.37657	0.00849394	0.78538	1.72355	0.0207851
SEX-LxN-C656_anti	SE_U13872	gi|5833948|gb|AAD53751.1|AF172845_1 death-associated LIM only protein DALP [Manduca sexta]	1.24828	2.37558	0.0102089	0.795563	1.73575	0.0402442
SEX-LxN-C1109	SE_U18856	gi|170060741|ref|XP_001865935.1| conserved hypothetical protein [Culex quinquefasciatus] gi|167879116|gb|EDS42499.1| conserved hypothetical protein [Culex quinquefasciatus]	1.248	2.37512	0.00158809	0.665472	1.58609	0.0368607
SEX-LxN-C19291	SE_U07038	gi|156546781|ref|XP_001605712.1| PREDICTED: similar to conserved hypothetical protein [Nasonia vitripennis]	1.24742	2.37416	0.000991407	0.999679	1.99956	0.00531761
SEX-LxN-C3816	SE_U00478	gi|114052452|ref|NP_001040477.1| NADH dehydrogenase isoform 1 [Bombyx mori] gi|95103062|gb|ABF51472.1| NADH dehydrogenase isoform 1 [Bombyx mori]	1.24674	2.37305	0.00109264	0.502257	1.41643	0.0450763
SEX-LxN-C13769_sense	SE_U14077	gi|229556834|ref|ZP_04444623.1| NADPH:quinone reductase [Listeria grayi DSM 20601] gi|229310675|gb|EEN76650.1| NADPH:quinone reductase [Listeria grayi DSM 20601]	1.24582	2.37153	0.0387107	0.969434	1.95807	0.0644515
SEX-LxN-C2705	SE_U16265	gi|283483979|ref|NP_001164470.1| 19.5 kDa heat shock protein [Bombyx mori] gi|269854065|gb|ACZ51258.1| 19.5 kDa heat shock protein [Bombyx mori]	1.24366	2.36798	0.0196317	0.690346	1.61367	0.0276941
SEX-LxN-C8332_sense	SE_U18856	gi|170060741|ref|XP_001865935.1| conserved hypothetical protein [Culex quinquefasciatus] gi|167879116|gb|EDS42499.1| conserved hypothetical protein [Culex quinquefasciatus]	1.24337	2.36751	0.00068951	0.803747	1.74563	0.00544698
SEX-LxN-C19092_anti	SE_U28430	gi|267844869|ref|NP_001161187.1| UDP-glucosyltransferase protein 3 [Bombyx mori] gi|229458989|gb|ACQ66003.1| UDP-glucosyltransferase protein 3 [Bombyx mori]	1.24097	2.36357	0.0147812	0.732838	1.66191	0.0163244
SEX-LxN-C11704	SE_U02284	gi|156552914|ref|XP_001601570.1| PREDICTED: similar to ENSANGP00000025968 [Nasonia vitripennis]	1.23999	2.36197	0.00874933	0.767053	1.70179	0.000385617
SEX-LxN-C18179	SE_U14135	gi|148906269|gb|ABR16290.1| unknown [Picea sitchensis]	1.23769	2.35821	0.00225528	0.916136	1.88705	0.0110247
SEX-LxN-C16415_anti	SE_U20500	gi|242015796|ref|XP_002428533.1| phosphatidate phosphatase, putative [Pediculus humanus corporis] gi|212513167|gb|EEB15795.1| phosphatidate phosphatase, putative [Pediculus humanus corporis]	1.23659	2.35641	0.0228965	0.0670618	1.04758	0.45951
SEX-LxN-C13053	SE_U26022	gi|242012882|ref|XP_002427154.1| conserved hypothetical protein [Pediculus humanus corporis] gi|212511437|gb|EEB14416.1| conserved hypothetical protein [Pediculus humanus corporis]	1.23492	2.35369	0.000162455	0.783708	1.72155	0.00560915
SEX-LxN-C4743	SE_U22711	gi|242024260|ref|XP_002432546.1| Cytohesin-1, putative [Pediculus humanus corporis] gi|212518006|gb|EEB19808.1| Cytohesin-1, putative [Pediculus humanus corporis]	1.23322	2.35091	0.00025628	0.793391	1.73314	0.00788897
SEX-LxN-C2710	SE_U18537	gi|283483979|ref|NP_001164470.1| 19.5 kDa heat shock protein [Bombyx mori] gi|269854065|gb|ACZ51258.1| 19.5 kDa heat shock protein [Bombyx mori]	1.23252	2.34977	0.0179919	0.637703	1.55585	0.0387697
SEX-LxN-C8805_sense	SE_U01865	gi|57506570|dbj|BAD86656.1| reverse transcriptase [Bombyx mori]	1.23141	2.34797	0.000119867	0.671366	1.59258	0.010705
SEX-LxN-C14342	SE_U17591	gi|114051806|ref|NP_001040184.1| dermal papilla derived protein 13 [Bombyx mori] gi|87248311|gb|ABD36208.1| dermal papilla derived protein 13 [Bombyx mori]	1.22945	2.34478	0.000373919	0.872404	1.83071	0.00959661
SEX-LxN-C2070	SE_U08441	gi|91089619|ref|XP_973345.1| PREDICTED: similar to predicted protein [Tribolium castaneum] gi|270012608|gb|EFA09056.1| hypothetical protein TcasGA2_TC006771 [Tribolium castaneum]	1.22881	2.34373	0.000275395	0.728125	1.65648	0.00253156
SEX-LxN-C16033	SE_U08088	gi|242014160|ref|XP_002427763.1| Rho GTPase activating protein, putative [Pediculus humanus corporis] gi|212512217|gb|EEB15025.1| Rho GTPase activating protein, putative [Pediculus humanus corporis]	1.22707	2.34091	0.000143466	0.886422	1.84859	2.54038e-05
SEX-LxN-C15052_sense	SE_U08088	gi|242014160|ref|XP_002427763.1| Rho GTPase activating protein, putative [Pediculus humanus corporis] gi|212512217|gb|EEB15025.1| Rho GTPase activating protein, putative [Pediculus humanus corporis]	1.22706	2.3409	0.000369486	0.842719	1.79343	0.00120382
SEX-LxN-C10476_sense	SE_U39393	gi|168823429|ref|NP_001108348.1| Bm kettin [Bombyx mori] gi|18700457|dbj|BAB85196.1| BMKETTIN [Bombyx mori] gi|22474512|dbj|BAC10617.1| KETTIN [Bombyx mori]	1.22498	2.33752	9.46481e-05	0.68387	1.60644	0.00956884
SEX-LxN-C3911	SE_U01122	gi|270015064|gb|EFA11512.1| hypothetical protein TcasGA2_TC014226 [Tribolium castaneum]	1.22122	2.33143	0.00283892	0.782107	1.71964	0.0275409
SEX-LxN-C4793	SE_U00122	gi|194764186|ref|XP_001964211.1| GF20835 [Drosophila ananassae] gi|190619136|gb|EDV34660.1| GF20835 [Drosophila ananassae]	1.21919	2.32815	0.00261174	0.920468	1.89273	0.00716315
SEX-LxN-C12834	SE_U07212	gi|57506570|dbj|BAD86656.1| reverse transcriptase [Bombyx mori]	1.21794	2.32614	0.0184265	-0.0561736	-1.0397	0.455619
SEX-LxN-C3476	SE_U11572	gi| 345548868|gb| AEO12694.1| aminopeptidase N5 [Ostrinia nubilalis]	1.21683	2.32436	0.00192692	0.961304	1.94707	0.00440233
SEX-LxN-C17760_sense	SE_U10546	gi|156619506|gb|ABU88427.1| cytochrome p450 CYP4S1 [Helicoverpa armigera]	1.21676	2.32424	0.00613825	0.830042	1.77774	0.0195272
SEX-LxN-C3429	SE_U18698	gi|148298833|ref|NP_001091765.1| NADP-dependent oxidoreductase [Bombyx mori] gi|95102972|gb|ABF51427.1| NADP-dependent oxidoreductase [Bombyx mori]	1.21649	2.32381	0.0467691	1.0047	2.00652	0.0555056
SEX-LxN-C1729	SE_U13631	gi|114052500|ref|NP_001040345.1| syndecan binding protein [Bombyx mori] gi|95102580|gb|ABF51228.1| syndecan binding protein [Bombyx mori]	1.21447	2.32056	0.000820205	0.296609	1.22825	0.0321861
SEX-LxN-C17859_anti	SE_U00653	gi|242020144|ref|XP_002430516.1| folylpolyglutamate synthase, putative [Pediculus humanus corporis] gi|212515673|gb|EEB17778.1| folylpolyglutamate synthase, putative [Pediculus humanus corporis]	1.21222	2.31694	4.14179e-05	0.742426	1.67299	0.00212202
SEX-LxN-C1662	SE_U18856	gi|170060741|ref|XP_001865935.1| conserved hypothetical protein [Culex quinquefasciatus] gi|167879116|gb|EDS42499.1| conserved hypothetical protein [Culex quinquefasciatus]	1.21168	2.31607	0.00340611	0.6953	1.61922	0.0423985
SEX-LxN-C15999	SE_U18952	gi|189239255|ref|XP_967091.2| PREDICTED: similar to Juvenile hormone-inducible protein, putative [Tribolium castaneum]	1.21119	2.31529	0.0147827	0.179079	1.13216	0.327252
SEX-LxN-C7338	SE_U03014	gi|28975205|gb|AAO52668.1| putative gag-pol polyprotein [Aster yellows phytoplasma]	1.21069	2.31448	0.00384902	0.891139	1.85464	0.0107037
SEX-LxN-C5050	SE_U25848	gi|91091528|ref|XP_970224.1| PREDICTED: similar to beta-glucosidase [Tribolium castaneum]	1.21025	2.31378	0.0114579	0.967816	1.95588	0.0139748
SEX-LxN-C17395_anti	SE_U21023	gi|270004263|gb|EFA00711.1| hypothetical protein TcasGA2_TC003590 [Tribolium castaneum]	1.20844	2.31087	0.00208358	0.694699	1.61855	0.0115038
SEX-LxN-C3966	SE_U02944	gi|189236433|ref|XP_972706.2| PREDICTED: similar to nuclear transcription factor Y, alpha like [Tribolium castaneum] gi|270005402|gb|EFA01850.1| hypothetical protein TcasGA2_TC007453 [Tribolium castaneum]	1.20843	2.31086	0.00138373	0.979085	1.97121	0.00341471
SEX-LxN-C4391_anti	SE_U10217	gi|114051648|ref|NP_001040169.1| vacuolar ATP synthase 21 kDa proteolipid subunit [Bombyx mori] gi|87248269|gb|ABD36187.1| vacuolar ATP synthase 21 kDa proteolipid subunit [Bombyx mori]	1.20502	2.3054	0.00640305	0.887561	1.85005	0.0239614
SEX-LxN-C10504	SE_U20617	gi|357624706|ref|EHJ75380.1| G protein-coupled receptor [Danaus plexippus]	1.2041	2.30394	0.000234001	0.761477	1.69523	0.0179426
SEX-LxN-C16441_sense	SE_U10156	gi|91094307|ref|XP_972149.1| PREDICTED: similar to GA18629-PA [Tribolium castaneum] gi|270014410|gb|EFA10858.1| hypothetical protein TcasGA2_TC001635 [Tribolium castaneum]	1.19711	2.2928	0.000137624	0.996353	1.99495	0.0027352
SEX-LxN-C18532_anti	SE_U14124	gi|114052040|ref|NP_001040211.1| Rab-related protein [Bombyx mori] gi|87248399|gb|ABD36252.1| Rab-related protein [Bombyx mori]	1.19621	2.29137	0.00117918	0.460962	1.37646	0.0289092
SEX-LxN-C5149_sense	SE_U18856	gi|170060741|ref|XP_001865935.1| conserved hypothetical protein [Culex quinquefasciatus] gi|167879116|gb|EDS42499.1| conserved hypothetical protein [Culex quinquefasciatus]	1.19245	2.28541	0.00628939	0.685906	1.60871	0.0290158
SEX-LxN-C3085	SE_U18856	gi|170060741|ref|XP_001865935.1| conserved hypothetical protein [Culex quinquefasciatus] gi|167879116|gb|EDS42499.1| conserved hypothetical protein [Culex quinquefasciatus]	1.19188	2.28451	0.00725841	0.691387	1.61483	0.0328777
SEX-LxN-C13582	SE_U16010	gi|5902735|sp|O65314.1|ACT_SCHDU RecName: Full=Actin gi|3127131|gb|AAC16053.1| actin [Scherffelia dubia]	1.19185	2.28445	0.0399557	0.954058	1.93731	0.00786794
SEX-LxN-C16810_anti	SE_U11642	gi|114052040|ref|NP_001040211.1| Rab-related protein [Bombyx mori] gi|87248399|gb|ABD36252.1| Rab-related protein [Bombyx mori]	1.18882	2.27966	0.0123064	0.847926	1.79991	0.0678677
SEX-LxN-C17598_anti	SE_U14214	gi|195029847|ref|XP_001987783.1| GH19762 [Drosophila grimshawi] gi|193903783|gb|EDW02650.1| GH19762 [Drosophila grimshawi]	1.18378	2.27171	0.00549557	0.778455	1.71529	0.0172848
SEX-LxN-C17416_anti	SE_U20681	gi|157114119|ref|XP_001652168.1| 2-oxoglutarate dehydrogenase [Aedes aegypti] gi|108877402|gb|EAT41627.1| 2-oxoglutarate dehydrogenase [Aedes aegypti]	1.18327	2.27091	0.00659561	0.831309	1.7793	0.00545636
SEX-LxN-C5254	SE_U09558	gi|157136481|ref|XP_001656848.1| hypothetical protein AaeL_AAEL003452 [Aedes aegypti] gi|108881017|gb|EAT45242.1| conserved hypothetical protein [Aedes aegypti]	1.18173	2.26849	0.00070787	0.750531	1.68241	0.00308443
SEX-LxN-C19600	SE_U11252	gi|383931945|gb|AFH57134.1|Repat14 [Spodoptera exigua]	1.17763	2.26205	0.00140881	0.938942	1.91712	0.00150859
SEX-LxN-C2833_sense	SE_U14135	gi|148906269|gb|ABR16290.1| unknown [Picea sitchensis]	1.17693	2.26095	0.000813213	0.887359	1.84979	0.00493839
SEX-LxN-C17424	SE_U14135	gi|148906269|gb|ABR16290.1| unknown [Picea sitchensis]	1.17518	2.25821	0.00181956	0.908906	1.87762	0.01089
SEX-LxN-C15321_anti	SE_U18306	gi|242006139|ref|XP_002423912.1| syntaxin-1A, putative [Pediculus humanus corporis] gi|212507175|gb|EEB11174.1| syntaxin-1A, putative [Pediculus humanus corporis]	1.17432	2.25687	0.0152248	0.948058	1.92927	0.0199594
SEX-LxN-C15847	SE_U06494	gi|112984346|ref|NP_001037482.1| eIF 2a kinase [Bombyx mori] gi|27447651|gb|AAO13686.1|U87236_1 eIF 2a kinase [Bombyx mori]	1.17382	2.25608	0.000353217	0.553423	1.46756	0.00416592
SEX-LxN-C4395	SE_U38720	gi|157131438|ref|XP_001662248.1| leucine-rich transmembrane protein [Aedes aegypti] gi|108871538|gb|EAT35763.1| leucine-rich transmembrane protein [Aedes aegypti]	1.17248	2.25399	0.000549617	0.769637	1.70484	0.00148802
SEX-LxN-C4309_anti	SE_U11134	gi|87248143|gb|ABD36124.1| glutamate receptor Gr1 [Bombyx mori]	1.17154	2.25252	0.00101549	0.744654	1.67557	0.00119155
SEX-LxN-C15629	SE_U18144	gi|91090992|ref|XP_974899.1| PREDICTED: similar to 2-aminoethanethiol (cysteamine) dioxygenase [Tribolium castaneum] gi|270013186|gb|EFA09634.1| hypothetical protein TcasGA2_TC011757 [Tribolium castaneum]	1.17092	2.25156	0.000175094	0.885174	1.84699	0.000750205
SEX-LxN-C14592_sense	SE_U19770	gi|242005592|ref|XP_002423648.1| traf2 and nck interacting kinase, tnik, putative [Pediculus humanus corporis] gi|212506808|gb|EEB10910.1| traf2 and nck interacting kinase, tnik, putative [Pediculus humanus corporis]	1.16369	2.2403	0.000216474	0.820158	1.7656	0.00403819
SEX-LxN-C8389	SE_U24432	gi|157820911|ref|NP_001100574.1| PR domain containing 15 [Rattus norvegicus] gi|149060263|gb|EDM10977.1| PR domain containing 15 (predicted) [Rattus norvegicus]	1.16292	2.23911	0.0491599	0.198172	1.14724	0.237744
SEX-LxN-C14202	SE_U14907	gi|66521047|ref|XP_396250.2| PREDICTED: similar to CG1213-PA, isoform A isoform 1, partial [Apis mellifera]	1.16119	2.23642	0.00124563	0.525677	1.43961	0.0158008
SEX-LxN-C3946_sense	SE_U16892	gi|242004538|ref|XP_002423140.1| Charged multivesicular body protein 4C, putative [Pediculus humanus corporis] gi|212506086|gb|EEB10402.1| Charged multivesicular body protein 4C, putative [Pediculus humanus corporis]	1.16061	2.23551	0.000246231	0.820628	1.76618	0.00140236
SEX-LxN-C3869_anti	SE_U21525	gi|242015796|ref|XP_002428533.1| phosphatidate phosphatase, putative [Pediculus humanus corporis] gi|212513167|gb|EEB15795.1| phosphatidate phosphatase, putative [Pediculus humanus corporis]	1.1592	2.23334	0.0015353	0.772917	1.70872	0.0049741
SEX-LxN-C9325	SE_U07879	gi|30961821|gb|AAP37951.1| midgut aminopeptidase N2 [Helicoverpa armigera]	1.15701	2.22994	0.00226991	0.904803	1.87229	0.00774971
SEX-LxN-C16113	SE_U21007	gi|56462344|gb|AAV91455.1| serine protease 7 [Lonomia obliqua]	1.156	2.22838	0.00730224	0.695129	1.61903	0.0205038
SEX-LxN-C8393	SE_U19531	gi|195135579|ref|XP_002012210.1| GI16846 [Drosophila mojavensis] gi|193918474|gb|EDW17341.1| GI16846 [Drosophila mojavensis]	1.15546	2.22755	0.0240442	0.712324	1.63844	0.089063
SEX-LxN-C15413_sense	SE_U08441	gi|91089619|ref|XP_973345.1| PREDICTED: similar to predicted protein [Tribolium castaneum] gi|270012608|gb|EFA09056.1| hypothetical protein TcasGA2_TC006771 [Tribolium castaneum]	1.15497	2.2268	0.000130826	0.706396	1.63172	0.00119982
SEX-LxN-C14991_anti	SE_U18856	gi|170060741|ref|XP_001865935.1| conserved hypothetical protein [Culex quinquefasciatus] gi|167879116|gb|EDS42499.1| conserved hypothetical protein [Culex quinquefasciatus]	1.15473	2.22643	0.00587228	0.878133	1.838	0.0155817
SEX-LxN-C4070_anti	SE_U15895	gi|157110061|ref|XP_001650938.1| hypothetical protein AaeL_AAEL005475 [Aedes aegypti] gi|108878832|gb|EAT43057.1| conserved hypothetical protein [Aedes aegypti]	1.15367	2.2248	0.0180784	0.766673	1.70134	0.0862729
SEX-LxN-C19959	SE_U28637	gi|56462344|gb|AAV91455.1| serine protease 7 [Lonomia obliqua]	1.15315	2.22399	0.011319	0.953926	1.93714	0.0475775
SEX-LxN-C17878	SE_U14972	gi|91087167|ref|XP_975374.1| PREDICTED: similar to AGAP002253-PA [Tribolium castaneum] gi|270010559|gb|EFA07007.1| hypothetical protein TcasGA2_TC009977 [Tribolium castaneum]	1.15078	2.22034	0.00110333	0.878706	1.83873	0.014204
SEX-LxN-C6478	SE_U18696	gi|170042969|ref|XP_001849178.1| synaptic vesicle protein [Culex quinquefasciatus] gi|167866380|gb|EDS29763.1| synaptic vesicle protein [Culex quinquefasciatus]	1.14949	2.21835	0.036411	0.946957	1.9278	0.0545572
SEX-LxN-C14311	SE_U07503	gi|66515169|ref|XP_395013.2| PREDICTED: similar to GTP-binding protein CG2522-PA isoform 1 [Apis mellifera]	1.14626	2.2134	0.000115704	0.839199	1.78906	0.000407143
SEX-LxN-C2712	SE_U18882	gi|113865941|ref|NP_001038956.1| ecdysteroid 22-kinase [Bombyx mori] gi|111924417|dbj|BAF02792.1| ecdysteroid 22-phosphate [Bombyx mori]	1.14448	2.21067	0.00492142	0.855538	1.80943	0.0605835
SEX-LxN-C16578_anti	SE_U13629	gi|170050741|ref|XP_001861448.1| conserved hypothetical protein [Culex quinquefasciatus] gi|167872250|gb|EDS35633.1| conserved hypothetical protein [Culex quinquefasciatus]	1.1437	2.20947	0.00583358	0.971427	1.96078	0.0123378
SEX-LxN-C13901_anti	SE_U14931	gi|193599056|ref|XP_001944075.1| PREDICTED: similar to Rho GTPase activating protein 15 [Acyrthosiphon pisum]	1.14334	2.20892	0.0059935	0.576836	1.49157	0.0172836
SEX-LxN-C8867	SE_U03146	gi|190341030|ref|NP_001121786.1| carboxylesterase CarE-14 [Bombyx mori] gi|189172237|gb|ACD80423.1| carboxylesterase CarE-14 [Bombyx mori]	1.14178	2.20653	0.000275196	0.451307	1.36728	0.00941027
SEX-LxN-C8552	SE_U24592	gi|66515362|ref|XP_393499.2| PREDICTED: similar to CG11009-PA [Apis mellifera]	1.1393	2.20274	5.19071e-05	0.892523	1.85642	0.000161257
SEX-LxN-C18522_anti	SE_U13477	gi|91079134|ref|XP_975446.1| PREDICTED: similar to pyrroline-5-carboxylate reductase [Tribolium castaneum] gi|270004224|gb|EFA00672.1| hypothetical protein TcasGA2_TC003549 [Tribolium castaneum]	1.13896	2.20222	0.000306276	0.697522	1.62172	0.000946654
SEX-LxN-C3554	SE_U18306	gi|242006139|ref|XP_002423912.1| syntaxin-1A, putative [Pediculus humanus corporis] gi|212507175|gb|EEB11174.1| syntaxin-1A, putative [Pediculus humanus corporis]	1.13565	2.19718	0.000908975	0.497248	1.41152	0.0100387
SEX-LxN-C4898	SE_U18767	gi|156541630|ref|XP_001601986.1| PREDICTED: hypothetical protein [Nasonia vitripennis]	1.13167	2.19112	0.0090983	0.730544	1.65927	0.0351888
SEX-LxN-C18999	SE_U21525	gi|242015796|ref|XP_002428533.1| phosphatidate phosphatase, putative [Pediculus humanus corporis] gi|212513167|gb|EEB15795.1| phosphatidate phosphatase, putative [Pediculus humanus corporis]	1.131	2.1901	0.000602699	0.778246	1.71504	0.000947062
SEX-LxN-C7936	SE_U03013	gi|156543302|ref|XP_001603770.1| PREDICTED: similar to conserved hypothetical protein [Nasonia vitripennis]	1.12695	2.18396	0.000107551	0.726827	1.65499	0.00260455
SEX-LxN-C15322	SE_U07187	gi|114052957|ref|NP_001040117.1| dynactin 4 protein [Bombyx mori] gi|87248105|gb|ABD36105.1| dynactin 4 protein [Bombyx mori]	1.12496	2.18095	0.00093085	0.554534	1.46869	0.00928191
SEX-LxN-C14592_anti	SE_U19770	gi|242005592|ref|XP_002423648.1| traf2 and nck interacting kinase, tnik, putative [Pediculus humanus corporis] gi|212506808|gb|EEB10910.1| traf2 and nck interacting kinase, tnik, putative [Pediculus humanus corporis]	1.12171	2.17605	0.00562285	0.439988	1.35659	0.0178338
SEX-LxN-C19663	SE_U15606	gi|399389|sp|P21819.2|DIUH1_MANSE RecName: Full=Diuretic hormone 1; Short=DH-1; AltName: Full=Diuretic peptide 1; Short=DP-1; AltName: Full=Mas-DH; Flags: Precursor gi|159501|gb|AAB59200.1| preprodiuretic hormone [Manduca sexta]	1.12126	2.17538	0.000485041	0.595113	1.51059	0.192464
SEX-LxN-C4721	SE_U06241	gi|37142938|gb|AAQ88394.1| SV2-like protein 1 [Ctenocephalides felis]	1.12112	2.17516	0.00173791	0.265324	1.20191	0.076805
SEX-LxN-C3618_anti	SE_U22372	gi|8037814|gb|AAF71515.1|AF233728_1 AiC2 chymotrypsinogen [Agrotis ipsilon]	1.11925	2.17233	0.000265517	0.860113	1.81518	0.000208666
SEX-LxN-C8879	SE_U15592	gi|242020034|ref|XP_002430462.1| hypothetical protein Phum_PHUM483640 [Pediculus humanus corporis] gi|212515608|gb|EEB17724.1| hypothetical protein Phum_PHUM483640 [Pediculus humanus corporis]	1.1187	2.17151	0.000365992	0.652957	1.57239	0.00872745
SEX-LxN-C3683_anti	SE_U18797	gi|170039812|ref|XP_001847716.1| conserved hypothetical protein [Culex quinquefasciatus] gi|167863395|gb|EDS26778.1| conserved hypothetical protein [Culex quinquefasciatus]	1.11792	2.17033	0.00111361	0.563915	1.47828	0.0590429
SEX-LxN-C8477_sense	SE_U26165	gi|253683501|ref|NP_001156645.1| complexin [Acyrthosiphon pisum] gi|253683503|ref|NP_001156646.1| complexin [Acyrthosiphon pisum] gi|239791501|dbj|BAH72206.1| ACYPI007078 [Acyrthosiphon pisum] gi|239792042|dbj|BAH72407.1| ACYPI007078 [Acyrthosiphon pisum]	1.11607	2.16755	0.00264103	0.968024	1.95616	5.90561e-05
SEX-LxN-C19013_anti	SE_U09754	gi|156540986|ref|XP_001600442.1| PREDICTED: similar to carboxypeptidase A [Nasonia vitripennis]	1.11597	2.16741	0.00403786	0.824888	1.7714	0.010009
SEX-LxN-C13263	SE_U58071	gi|270012985|gb|EFA09433.1| hypothetical protein TcasGA2_TC010644 [Tribolium castaneum]	1.11577	2.16711	0.000390633	0.958891	1.94382	0.000216335
SEX-LxN-C4398_anti	SE_U10739	gi|66522056|ref|XP_391948.2| PREDICTED: similar to CG15211-PA isoform 1 [Apis mellifera]	1.11334	2.16346	0.00179133	0.115574	1.08341	0.275081
SEX-LxN-C10275_anti	SE_U03725	gi|270013360|gb|EFA09808.1| hypothetical protein TcasGA2_TC011953 [Tribolium castaneum]	1.11297	2.16291	0.0248702	0.298137	1.22956	0.17543
SEX-LxN-C18680	SE_U22269	gi|114051311|ref|NP_001040110.1| cytidine deaminase [Bombyx mori] gi|87248087|gb|ABD36096.1| cytidine deaminase [Bombyx mori]	1.11079	2.15964	0.000679757	0.740171	1.67037	0.00538992
SEX-LxN-C6723	SE_U21541	gi|189234819|ref|XP_970297.2| PREDICTED: similar to CG31064 CG31064-PB [Tribolium castaneum]	1.10827	2.15587	0.000829745	0.691167	1.61459	0.00765156
SEX-LxN-C3982_anti	SE_U12624	gi|91091628|ref|XP_970031.1| PREDICTED: similar to dihydroorotate dehydrogenase, mitochondrial [Tribolium castaneum]	1.10673	2.15357	0.0298043	0.148606	1.1085	0.211897
SEX-LxN-C4394	SE_U11774	gi|158296219|ref|XP_316671.4| AGAP006643-PA [Anopheles gambiae str. PEST] gi|157016407|gb|EAA11654.4| AGAP006643-PA [Anopheles gambiae str. PEST]	1.10537	2.15154	0.000406585	0.660443	1.58057	0.00264313
SEX-LxN-C19352	SE_U07718	gi|91088005|ref|XP_973827.1| PREDICTED: similar to l-asparaginase [Tribolium castaneum] gi|270011895|gb|EFA08343.1| hypothetical protein TcasGA2_TC005986 [Tribolium castaneum]	1.10078	2.14471	0.00128297	0.349268	1.27391	0.0376949
SEX-LxN-C3515_sense	SE_U28387	gi|114051463|ref|NP_001040364.1| methionine sulfoxide reductase [Bombyx mori] gi|95102640|gb|ABF51258.1| methionine sulfoxide reductase [Bombyx mori]	1.09847	2.14128	0.000329851	0.966293	1.95381	0.012086
SEX-LxN-C4053	SE_U15606	gi|399389|sp|P21819.2|DIUH1_MANSE RecName: Full=Diuretic hormone 1; Short=DH-1; AltName: Full=Diuretic peptide 1; Short=DP-1; AltName: Full=Mas-DH; Flags: Precursor gi|159501|gb|AAB59200.1| preprodiuretic hormone [Manduca sexta]	1.09824	2.14093	0.00183929	0.507706	1.42179	0.249321
SEX-LxN-C11942_sense	SE_U55382	gi|118783613|ref|XP_313115.3| AGAP004211-PA [Anopheles gambiae str. PEST] gi|116128952|gb|EAA08630.3| AGAP004211-PA [Anopheles gambiae str. PEST]	1.09748	2.13981	0.000952603	0.568416	1.48289	0.00970557
SEX-LxN-C9235	SE_U22600	gi|189234331|ref|XP_973286.2| PREDICTED: similar to Sarcoplasmic calcium-binding protein 2 CG14904-PA [Tribolium castaneum] gi|270001853|gb|EEZ98300.1| hypothetical protein TcasGA2_TC000753 [Tribolium castaneum]	1.09624	2.13796	0.000360684	-0.364256	-1.28722	0.104641
SEX-LxN-C15907	SE_U12555	gi|91080041|ref|XP_972705.1| PREDICTED: similar to AGAP005934-PA [Tribolium castaneum] gi|270003221|gb|EEZ99668.1| hypothetical protein TcasGA2_TC002425 [Tribolium castaneum]	1.0949	2.13598	0.00100971	0.816724	1.7614	0.00711437
SEX-LxN-C6808	SE_U15784	gi|270017007|gb|EFA13453.1| hypothetical protein TcasGA2_TC010684 [Tribolium castaneum]	1.09464	2.13559	0.0205188	0.386938	1.30762	0.262614
SEX-LxN-C7160	SE_U20238	gi|83319756|ref|YP_424803.1| hypothetical protein MCAP_0861 [Mycoplasma capricolum subsp. capricolum ATCC 27343] gi|83283642|gb|ABC01574.1| conserved hypothetical protein [Mycoplasma capricolum subsp. capricolum ATCC 27343]	1.09413	2.13484	0.000135453	0.757234	1.69025	0.00324378
SEX-LxN-C15935_sense	SE_U18306	gi|242006139|ref|XP_002423912.1| syntaxin-1A, putative [Pediculus humanus corporis] gi|212507175|gb|EEB11174.1| syntaxin-1A, putative [Pediculus humanus corporis]	1.09279	2.13285	0.00082858	0.479879	1.39463	0.00237265
SEX-LxN-C3792	SE_U25864	gi|156545471|ref|XP_001606898.1| PREDICTED: hypothetical protein [Nasonia vitripennis]	1.08858	2.12664	0.00189611	0.831149	1.7791	0.00284306
SEX-LxN-C15810	SE_U20339	gi|66506589|ref|XP_392314.2| PREDICTED: similar to VPS28 protein homolog [Apis mellifera]	1.08686	2.12411	0.0136248	0.723991	1.65175	0.0251982
SEX-LxN-C1254_sense	SE_U12337	gi|195115822|ref|XP_002002455.1| GI17397 [Drosophila mojavensis] gi|193913030|gb|EDW11897.1| GI17397 [Drosophila mojavensis]	1.08673	2.12393	0.0163329	0.810866	1.75426	0.0382526
SEX-LxN-C12597	SE_U25625	gi|118790336|ref|XP_554483.2| AGAP001049-PA [Anopheles gambiae str. PEST] gi|116122302|gb|EAL39402.2| AGAP001049-PA [Anopheles gambiae str. PEST]	1.08442	2.12053	0.0411138	0.117509	1.08486	0.374508
SEX-LxN-C3947	SE_U16892	gi|242004538|ref|XP_002423140.1| Charged multivesicular body protein 4C, putative [Pediculus humanus corporis] gi|212506086|gb|EEB10402.1| Charged multivesicular body protein 4C, putative [Pediculus humanus corporis]	1.08238	2.11752	0.000806345	0.66382	1.58427	0.00348611
SEX-LxN-C2233	SE_U04416	gi|1403598|gb|AAC47136.1| retinol dehydratase [Spodoptera frugiperda]	1.08179	2.11666	0.00246072	0.928416	1.90319	0.00388149
SEX-LxN-C13008	SE_U03238	gi|194767071|ref|XP_001965642.1| GF22345 [Drosophila ananassae] gi|190619633|gb|EDV35157.1| GF22345 [Drosophila ananassae]	1.07899	2.11255	0.00294622	0.997449	1.99647	0.00286847
SEX-LxN-C4974	SE_U18017	gi|156619506|gb|ABU88427.1| cytochrome p450 CYP4S1 [Helicoverpa armigera]	1.0767	2.10921	0.0128437	0.956716	1.94089	0.0183969
SEX-LxN-C16754_sense	SE_U15386	gi|91089461|ref|XP_968383.1| PREDICTED: similar to amidase [Tribolium castaneum]	1.07555	2.10753	0.0132181	0.904647	1.87209	0.029367
SEX-LxN-C18846_anti	SE_U14450	gi|66536215|ref|XP_624664.1| PREDICTED: similar to Innexin inx7 (Innexin-7) (Gap junction protein prp7) (Pas-related protein 7) [Apis mellifera]	1.07131	2.10133	0.000864966	0.85908	1.81388	0.00334301
SEX-LxN-C16501_anti	SE_U10546	gi|156619506|gb|ABU88427.1| cytochrome p450 CYP4S1 [Helicoverpa armigera]	1.07014	2.09963	0.005307	0.764533	1.69882	0.0156115
SEX-LxN-C16475_sense	SE_U13242	gi|58332238|ref|NP_001011267.1| iodotyrosine deiodinase [Xenopus (Silurana) tropicalis] gi|56789838|gb|AAH87975.1| iodotyrosine deiodinase [Xenopus (Silurana) tropicalis]	1.06804	2.09659	0.0200859	0.387477	1.3081	0.180828
SEX-LxN-C9908_sense	SE_U00734	hypothetical protein TTHERM_00329840 [Tetrahymena thermophila]	1.06635	2.09412	0.0195514	-0.0682954	-1.04848	0.428285
SEX-LxN-C15414_sense	SE_U11863	gi|91089619|ref|XP_973345.1| PREDICTED: similar to predicted protein [Tribolium castaneum] gi|270012608|gb|EFA09056.1| hypothetical protein TcasGA2_TC006771 [Tribolium castaneum]	1.06625	2.09399	0.000695463	0.6593	1.57932	0.00435407
SEX-LxN-C10477	SE_U39393	gi|168823429|ref|NP_001108348.1| Bm kettin [Bombyx mori] gi|18700457|dbj|BAB85196.1| BMKETTIN [Bombyx mori] gi|22474512|dbj|BAC10617.1| KETTIN [Bombyx mori]	1.06551	2.09291	0.00270038	0.870955	1.82887	0.0269644
SEX-LxN-C18808_sense	SE_U12498	gi|91086651|ref|XP_967440.1| PREDICTED: similar to malate dehydrogenase [Tribolium castaneum]	1.06393	2.09062	0.000142677	0.449093	1.36518	0.0586077
SEX-LxN-C16415_sense	SE_U21525	gi|242015796|ref|XP_002428533.1| phosphatidate phosphatase, putative [Pediculus humanus corporis] gi|212513167|gb|EEB15795.1| phosphatidate phosphatase, putative [Pediculus humanus corporis]	1.06361	2.09016	0.00562393	0.536577	1.45053	0.0466522
SEX-LxN-C5655_anti	SE_U11642	gi|114052040|ref|NP_001040211.1| Rab-related protein [Bombyx mori] gi|87248399|gb|ABD36252.1| Rab-related protein [Bombyx mori]	1.06296	2.08922	0.0140229	-0.63979	-1.5581	0.110263
SEX-LxN-C1797	SE_U20357	gi|242021118|ref|XP_002430993.1| immunodeficiency virus type I enhancer binding protein, putative [Pediculus humanus corporis] gi|212516217|gb|EEB18255.1| immunodeficiency virus type I enhancer binding protein, putative [Pediculus humanus corporis]	1.06279	2.08896	0.000569271	0.866272	1.82295	0.000145857
SEX-LxN-C12008	SE_U07354	gi|2315599|gb|AAC70880.1| Hypothetical protein F21E9.5 [Caenorhabditis elegans]	1.06259	2.08868	0.000279872	0.63412	1.55199	0.0122524
SEX-LxN-C3221	SE_U06581	gi|156542446|ref|XP_001602882.1| PREDICTED: similar to ENSANGP00000021542 [Nasonia vitripennis]	1.06029	2.08534	0.000468066	0.813945	1.75801	0.000455413
SEX-LxN-C3419	SE_U05413	gi|270011276|gb|EFA07724.1| hypothetical protein TcasGA2_TC002202 [Tribolium castaneum]	1.06007	2.08504	0.0114614	0.645644	1.56444	0.00043951
SEX-LxN-C3870	SE_U20500	gi|242015796|ref|XP_002428533.1| phosphatidate phosphatase, putative [Pediculus humanus corporis] gi|212513167|gb|EEB15795.1| phosphatidate phosphatase, putative [Pediculus humanus corporis]	1.05881	2.08321	0.00064189	0.659007	1.579	0.00300568
SEX-LxN-C19480	SE_U42554	gi|45553179|ref|NP_996117.1| cyclin T, isoform A [Drosophila melanogaster] gi|45445832|gb|AAS64974.1| cyclin T, isoform A [Drosophila melanogaster]	1.05878	2.08317	0.000177394	0.697	1.62113	0.0201768
SEX-LxN-C7605	SE_U16238	gi|21358115|ref|NP_652603.1| bestrophin 1, isoform A [Drosophila melanogaster] gi|6942151|gb|AAF32327.1|AF218817_1 Dbest [Drosophila melanogaster] gi|7299309|gb|AAF54503.1| bestrophin 1, isoform A [Drosophila melanogaster] gi|16769750|gb|AAL29094.1| LP059	1.05646	2.07982	0.0112382	0.6262	1.54349	0.0340071
SEX-LxN-C2501	SE_U11774	gi|158296219|ref|XP_316671.4| AGAP006643-PA [Anopheles gambiae str. PEST] gi|157016407|gb|EAA11654.4| AGAP006643-PA [Anopheles gambiae str. PEST]	1.05614	2.07935	0.000633437	0.688865	1.61201	0.00303107
SEX-LxN-C3553_sense	SE_U18306	gi|242006139|ref|XP_002423912.1| syntaxin-1A, putative [Pediculus humanus corporis] gi|212507175|gb|EEB11174.1| syntaxin-1A, putative [Pediculus humanus corporis]	1.05329	2.07525	0.000837603	0.48653	1.40107	0.00125212
SEX-LxN-C18631_anti	SE_U20681	gi|157114119|ref|XP_001652168.1| 2-oxoglutarate dehydrogenase [Aedes aegypti] gi|108877402|gb|EAT41627.1| 2-oxoglutarate dehydrogenase [Aedes aegypti]	1.05309	2.07498	0.00215434	0.866288	1.82297	0.00191988
SEX-LxN-C1914	SE_U22086	gi|198464464|ref|XP_001353230.2| GA21178 [Drosophila pseudoobscura pseudoobscura] gi|198149729|gb|EAL30733.2| GA21178 [Drosophila pseudoobscura pseudoobscura]	1.05194	2.07331	3.46724e-05	0.502996	1.41715	0.00906984
SEX-LxN-C16940_anti	SE_U18398	gi|151199966|gb|ABR88240.1| serine protease SP1 [Heliothis virescens]	1.05093	2.07186	0.00335768	0.924927	1.89859	0.00647889
SEX-LxN-C15164_sense	SE_U07503	gi|66515169|ref|XP_395013.2| PREDICTED: similar to GTP-binding protein CG2522-PA isoform 1 [Apis mellifera]	1.05061	2.0714	8.15178e-05	0.751631	1.6837	0.000117887
SEX-LxN-C2833_anti	SE_U14135	gi|148906269|gb|ABR16290.1| unknown [Picea sitchensis]	1.04832	2.06811	0.00355635	0.797327	1.73788	0.00994854
SEX-LxN-C204	SE_U18891	gi|24644712|ref|NP_649688.1| CG1105 [Drosophila melanogaster] gi|7298868|gb|AAF54075.1| CG1105 [Drosophila melanogaster] gi|21430294|gb|AAM50825.1| LD44267p [Drosophila melanogaster] gi|220946862|gb|ACL85974.1| CG1105-PA [synthetic construct] gi|220956408	1.04808	2.06778	0.0034921	0.393656	1.31372	0.0160774
SEX-LxN-C8368	SE_U23723	gi|261335960|emb|CBH09293.1| putative shuttle craft [Heliconius melpomene]	1.04767	2.06719	0.00108104	0.610478	1.52676	0.0375981
SEX-LxN-C3018	SE_U12498	gi|91086651|ref|XP_967440.1| PREDICTED: similar to malate dehydrogenase [Tribolium castaneum]	1.04619	2.06507	0.000967085	0.328986	1.25613	0.166338
SEX-LxN-C16174	SE_U12416	gi|7576710|gb|AAF63957.1| CALNUC [Spodoptera frugiperda]	1.04214	2.05927	0.000770657	0.693609	1.61732	0.0127214
SEX-LxN-C1215	SE_U18797	gi|170039812|ref|XP_001847716.1| conserved hypothetical protein [Culex quinquefasciatus] gi|167863395|gb|EDS26778.1| conserved hypothetical protein [Culex quinquefasciatus]	1.04151	2.05838	0.00224373	0.447839	1.364	0.070962
SEX-LxN-C14047	SE_U15133	gi|157127987|ref|XP_001661261.1| leucine-rich transmembrane protein [Aedes aegypti] gi|108882321|gb|EAT46546.1| leucine-rich transmembrane protein [Aedes aegypti]	1.04096	2.0576	0.000461498	0.827476	1.77458	0.00140852
SEX-LxN-C11525_sense	SE_U15185	gi|110749424|ref|XP_624517.2| PREDICTED: similar to CG10175-PC, isoform C [Apis mellifera]	1.03951	2.05553	0.0046504	0.923677	1.89694	0.000809075
SEX-LxN-C15414_anti	SE_U11863	gi|91089619|ref|XP_973345.1| PREDICTED: similar to predicted protein [Tribolium castaneum] gi|270012608|gb|EFA09056.1| hypothetical protein TcasGA2_TC006771 [Tribolium castaneum]	1.03709	2.05209	0.0401909	0.541254	1.45524	0.0603531
SEX-LxN-C8279	SE_U47175	gi|242022480|ref|XP_002431668.1| proton-coupled amino acid transporter, putative [Pediculus humanus corporis] gi|212516976|gb|EEB18930.1| proton-coupled amino acid transporter, putative [Pediculus humanus corporis]	1.03606	2.05063	0.00580249	0.80229	1.74387	0.0298044
SEX-LxN-C15741_sense	SE_U21014	gi|158293716|ref|XP_315058.4| AGAP004961-PA [Anopheles gambiae str. PEST] gi|157016579|gb|EAA10377.4| AGAP004961-PA [Anopheles gambiae str. PEST]	1.03601	2.05056	0.0284057	0.157818	1.1156	0.382512
SEX-LxN-C7868	SE_U07622	gi|170036781|ref|XP_001846240.1| bile acid beta-glucosidase [Culex quinquefasciatus] gi|167879683|gb|EDS43066.1| bile acid beta-glucosidase [Culex quinquefasciatus]	1.03489	2.04896	0.000395784	0.410147	1.32882	0.173819
SEX-LxN-C17484	SE_U11278	gi|156542448|ref|XP_001599069.1| PREDICTED: hypothetical protein [Nasonia vitripennis]	1.03391	2.04757	0.00660896	0.661514	1.58174	0.020092
SEX-LxN-C18442_anti	SE_U10894	gi|156616773|gb|ABU87405.1| chemosensory-like protein [Trichoplusia ni]	1.03109	2.04357	0.000720057	1.67071	3.18371	0.0646846
SEX-LxN-C2552	SE_U15406	gi|268306478|gb|ACY95360.1| ribosomal protein L23A [Manduca sexta]	1.02993	2.04192	0.000188731	0.121445	1.08782	0.0620715
SEX-LxN-C1502	SE_U06241	gi|37142938|gb|AAQ88394.1| SV2-like protein 1 [Ctenocephalides felis]	1.0294	2.04118	0.00270088	0.233013	1.17529	0.0943746
SEX-LxN-C18500_anti	SE_U10546	gi|156619506|gb|ABU88427.1| cytochrome p450 CYP4S1 [Helicoverpa armigera]	1.0287	2.04019	0.00601687	0.731225	1.66005	0.0186464
SEX-LxN-C1108	SE_U10360	gi|189242082|ref|XP_001809963.1| PREDICTED: similar to BEL12_AG transposon polyprotein [Tribolium castaneum] gi|270017009|gb|EFA13455.1| hypothetical protein TcasGA2_TC010686 [Tribolium castaneum]	1.02806	2.03928	0.0143862	0.709748	1.63552	0.112713
SEX-LxN-C15321_sense	SE_U18306	gi|242006139|ref|XP_002423912.1| syntaxin-1A, putative [Pediculus humanus corporis] gi|212507175|gb|EEB11174.1| syntaxin-1A, putative [Pediculus humanus corporis]	1.02784	2.03896	0.000799544	0.475673	1.39057	0.0017137
SEX-LxN-C500	SE_U59948	gi|158291890|ref|XP_313417.4| AGAP003649-PA [Anopheles gambiae str. PEST] gi|157017505|gb|EAA08835.4| AGAP003649-PA [Anopheles gambiae str. PEST]	1.02722	2.03809	0.000284015	0.862966	1.81877	0.00709248
SEX-LxN-C18577	SE_U28663	gi|190341028|ref|NP_001121785.1| carboxylesterase CarE-13 [Bombyx mori] gi|189172235|gb|ACD80422.1| carboxylesterase CarE-13 [Bombyx mori]	1.02593	2.03627	0.0331782	0.830348	1.77811	0.0375599
SEX-LxN-C11847	SE_U22642	gi|189235090|ref|XP_968736.2| PREDICTED: similar to CG12004 CG12004-PC [Tribolium castaneum] gi|270004019|gb|EFA00467.1| hypothetical protein TcasGA2_TC003325 [Tribolium castaneum]	1.02246	2.03139	0.000674506	0.698165	1.62244	0.00473529
SEX-LxN-C18809_anti	SE_U11278	gi|156542448|ref|XP_001599069.1| PREDICTED: hypothetical protein [Nasonia vitripennis]	1.02176	2.0304	0.0271089	0.103944	1.07471	0.413745
SEX-LxN-C14812	SE_U18811	gi|91085759|ref|XP_974103.1| PREDICTED: similar to smap1 [Tribolium castaneum]	1.02	2.02792	0.000304238	0.91156	1.88108	0.000104375
SEX-LxN-C17749	SE_U01880	gi|239984504|dbj|BAH79159.1| odorant binding protein [Bombyx mori]	1.01845	2.02574	0.0109104	0.884718	1.8464	0.00552335
SEX-LxN-C13374	SE_U01584	gi|194742445|ref|XP_001953713.1| GF17899 [Drosophila ananassae] gi|190626750|gb|EDV42274.1| GF17899 [Drosophila ananassae]	1.01622	2.02261	0.00473645	0.289856	1.22252	0.0700225
SEX-LxN-C11408	SE_U25175	gi|261245109|ref|NP_001159624.1| G protein alpha subunit 73B-like protein [Bombyx mori] gi|217069564|gb|ACJ83251.1| G protein alpha subunit Galpha73B [Bombyx mori]	1.01523	2.02122	0.0490916	0.822545	1.76852	0.0787109
SEX-LxN-C9357	SE_U10921	gi|270002924|gb|EEZ99371.1| hypothetical protein TcasGA2_TC005237 [Tribolium castaneum]	1.01386	2.01931	0.016596	0.409697	1.32841	0.00394611
SEX-LxN-C661	SE_U17387	gi|156555698|ref|XP_001602889.1| PREDICTED: similar to IP14385p [Nasonia vitripennis]	1.01363	2.01898	0.016521	0.721442	1.64883	0.0596375
SEX-LxN-C16501_sense	SE_U10546	gi|156619506|gb|ABU88427.1| cytochrome p450 CYP4S1 [Helicoverpa armigera]	1.01324	2.01843	0.0390047	0.653724	1.57322	0.0799068
SEX-LxN-C16558	SE_U05685	gi|170040623|ref|XP_001848092.1| conserved hypothetical protein [Culex quinquefasciatus] gi|167864231|gb|EDS27614.1| conserved hypothetical protein [Culex quinquefasciatus]	1.01165	2.01622	0.0107679	0.903141	1.87013	0.00762697
SEX-LxN-C15470	SE_U20002	gi|170072006|ref|XP_001870070.1| conserved hypothetical protein [Culex quinquefasciatus] gi|167868095|gb|EDS31478.1| conserved hypothetical protein [Culex quinquefasciatus]	1.01069	2.01488	0.000391655	0.656059	1.57577	0.00091652
SEX-LxN-C6042	SE_U17071	gi|170029504|ref|XP_001842632.1| inward rectifier potassium channel [Culex quinquefasciatus] gi|167863216|gb|EDS26599.1| inward rectifier potassium channel [Culex quinquefasciatus]	1.00861	2.01198	0.031433	0.462032	1.37748	0.1829
SEX-LxN-C223_anti	SE_U13026	gi|110759446|ref|XP_001120016.1| PREDICTED: similar to erv1-like growth factor [Apis mellifera]	1.00778	2.01081	0.0028437	0.937975	1.91584	0.00209144
SEX-LxN-C12813	SE_U17473	gi|156544736|ref|XP_001605883.1| PREDICTED: similar to ENSANGP00000015219 [Nasonia vitripennis]	1.00662	2.0092	0.000734505	0.721781	1.64922	0.0107019
SEX-LxN-C13212	SE_U15846	gi|156537069|ref|XP_001601996.1| PREDICTED: similar to CG3488-PA [Nasonia vitripennis]	1.00507	2.00705	9.59007e-05	0.567614	1.48207	0.00148497
SEX-LxN-C7364	SE_U15152	gi|91087199|ref|XP_966953.1| PREDICTED: similar to sorting nexin isoform 1 [Tribolium castaneum] gi|270009518|gb|EFA05966.1| hypothetical protein TcasGA2_TC008785 [Tribolium castaneum]	1.00282	2.00392	0.00368292	0.629384	1.5469	0.0198632
SEX-LxN-C17395_sense	SE_U21023	gi|270004263|gb|EFA00711.1| hypothetical protein TcasGA2_TC003590 [Tribolium castaneum]	1.00162	2.00225	0.00479165	0.672172	1.59347	0.0122295
SEX-LxN-C1761	SE_U13170	gi|114052957|ref|NP_001040117.1| dynactin 4 protein [Bombyx mori] gi|87248105|gb|ABD36105.1| dynactin 4 protein [Bombyx mori]	1.00018	2.00025	0.00163038	0.426309	1.34379	0.0281837
SEX-LxN-C19857	SE_U16938	gi|114050833|ref|NP_001040158.1| transketolase [Bombyx mori] gi|87248239|gb|ABD36172.1| transketolase [Bombyx mori]	-1.00081	-2.00112	0.00184602	-0.888277	-1.85096	0.00357626
SEX-LxN-C15190	SE_U08367	gi|112983138|ref|NP_001037040.1| phenol UDP-glucosyltransferase [Bombyx mori] gi|18028141|gb|AAL55994.1|AF324465_1 phenol UDP-glucosyltransferase [Bombyx mori]	-1.00169	-2.00234	0.012533	-0.791591	-1.73098	0.0118979
SEX-LxN-C18204	SE_U09752	gi|170060583|ref|XP_001865868.1| conserved hypothetical protein [Culex quinquefasciatus] gi|167878982|gb|EDS42365.1| conserved hypothetical protein [Culex quinquefasciatus]	-1.00287	-2.00398	0.0312562	-0.665437	-1.58605	0.0421646
SEX-LxN-C2424_sense	SE_U10895	gi|112983082|ref|NP_001037668.1| cytosolic juvenile hormone binding protein 36 kDa subunit [Bombyx mori] gi|6625562|gb|AAF19266.1|AF098303_1 cytosolic juvenile hormone binding protein 36 kDa subunit [Bombyx mori]	-1.00321	-2.00446	0.00379518	-0.393923	-1.31396	0.0270512
SEX-LxN-C8765	SE_U09668	gi|195338411|ref|XP_002035818.1| GM14869 [Drosophila sechellia] gi|194129698|gb|EDW51741.1| GM14869 [Drosophila sechellia]	-1.00554	-2.00769	0.00567066	-0.955105	-1.93872	0.00382987
SEX-LxN-C2442_sense	SE_U10300	gi|114051848|ref|NP_001040189.1| endoplasmic reticulum protein [Bombyx mori] gi|87248325|gb|ABD36215.1| endoplasmic reticulum protein [Bombyx mori]	-1.00726	-2.01009	2.87121e-05	-0.736729	-1.66639	0.00791976
SEX-LxN-C1725	SE_U03950	gi|169234669|ref|NP_001108456.1| cytochrome P450 9G3 [Bombyx mori] gi|167473193|gb|ABZ81070.1| CYP9G3 [Bombyx mori]	-1.00932	-2.01297	0.0202034	-0.974712	-1.96525	0.0227925
SEX-LxN-C13806	SE_U09482	gi|50293095|gb|AAT72922.1| sterol carrier protein 2/3-oxoacyl-CoA thiolase [Spodoptera littoralis]	-1.00959	-2.01334	0.000630697	-0.695098	-1.61899	0.0219548
SEX-LxN-C2134	SE_U16493	gi|193718323|ref|XP_001949478.1| PREDICTED: similar to prolylcarboxypeptidase [Acyrthosiphon pisum]	-1.01168	-2.01625	0.0201258	-0.808947	-1.75193	0.0269669
SEX-LxN-C3589_sense	SE_U11400	gi|91083003|ref|XP_974477.1| PREDICTED: similar to selenoprotein T [Tribolium castaneum] gi|270007025|gb|EFA03473.1| hypothetical protein TcasGA2_TC013470 [Tribolium castaneum]	-1.01169	-2.01627	0.000757299	-0.803636	-1.74549	0.0132086
SEX-LxN-C5380_sense	SE_U17658	gi|91088087|ref|XP_968841.1| PREDICTED: similar to AGAP010515-PA [Tribolium castaneum] gi|270012096|gb|EFA08544.1| hypothetical protein TcasGA2_TC006199 [Tribolium castaneum]	-1.01586	-2.0221	0.00688671	-0.744222	-1.67507	0.0133662
SEX-LxN-C17289_sense	SE_U13464	gi|115658205|ref|XP_783598.2| PREDICTED: similar to Chromosome 10 open reading frame 56, partial [Strongylocentrotus purpuratus] gi|115935981|ref|XP_001184999.1| PREDICTED: similar to Chromosome 10 open reading frame 56, partial [Strongylocentrotus purpur	-1.01724	-2.02405	0.00135835	-0.584232	-1.49924	0.00583696
SEX-LxN-C8409	SE_U00542	gi|157105147|ref|XP_001648737.1| Juvenile hormone-inducible protein, putative [Aedes aegypti] gi|108880158|gb|EAT44383.1| Juvenile hormone-inducible protein, putative [Aedes aegypti]	-1.0178	-2.02483	0.0127057	-0.131066	-1.0951	0.354676
SEX-LxN-C1279	SE_U18365	gi|91083581|ref|XP_968289.1| PREDICTED: similar to AGAP006160-PA [Tribolium castaneum] gi|270007825|gb|EFA04273.1| hypothetical protein TcasGA2_TC014563 [Tribolium castaneum]	-1.01831	-2.02554	0.00183947	-0.634512	-1.55241	0.00974944
SEX-LxN-C19562	SE_U18954	gi|112983574|ref|NP_001037354.1| carboxylesterase [Bombyx mori] gi|66736327|gb|AAY54259.1| carboxylesterase [Bombyx mori]	-1.01865	-2.02602	0.00824118	-0.919364	-1.89128	0.00327402
SEX-LxN-C14957	SE_U28330	gi|148743498|gb|ABC68342.2| heat shock protein hsp20.8 [Sesamia nonagrioides]	-1.01911	-2.02667	0.00430571	-0.148005	-1.10804	0.377955
SEX-LxN-C16738	SE_U20768	gi|157168007|ref|XP_001663283.1| ribophorin [Aedes aegypti] gi|108870496|gb|EAT34721.1| ribophorin [Aedes aegypti]	-1.02077	-2.029	0.00202155	-0.791739	-1.73116	6.88422e-05
SEX-LxN-C17457	SE_U19476	gi|171740881|gb|ACB54935.1| chitin deacetylase [Helicoverpa armigera]	-1.02202	-2.03077	0.00294708	-0.420578	-1.33846	0.0898878
SEX-LxN-C12912	SE_U22733	gi|157120315|ref|XP_001653603.1| component of oligomeric golgi complex [Aedes aegypti] gi|108883116|gb|EAT47341.1| component of oligomeric golgi complex [Aedes aegypti]	-1.02342	-2.03273	0.00312275	-0.989099	-1.98494	0.00614495
SEX-LxN-C385	SE_U19701	gi|112983082|ref|NP_001037668.1| cytosolic juvenile hormone binding protein 36 kDa subunit [Bombyx mori] gi|6625562|gb|AAF19266.1|AF098303_1 cytosolic juvenile hormone binding protein 36 kDa subunit [Bombyx mori]	-1.02643	-2.03698	0.00289969	-0.376779	-1.29844	0.0577878
SEX-LxN-C5664	SE_U12551	gi|189236728|ref|XP_974937.2| PREDICTED: similar to AGAP011983-PA [Tribolium castaneum]	-1.02648	-2.03705	0.0474747	-0.793736	-1.73356	0.01136
SEX-LxN-C13252	SE_U20412	gi|91079670|ref|XP_966983.1| PREDICTED: similar to Glutamine:fructose-6-phosphate aminotransferase 1 CG12449-PH [Tribolium castaneum] gi|270003358|gb|EEZ99805.1| hypothetical protein TcasGA2_TC002585 [Tribolium castaneum]	-1.02856	-2.03999	0.0114643	-0.163616	-1.12009	0.255249
SEX-LxN-C9873	SE_U22460	gi|193669358|ref|XP_001948788.1| PREDICTED: similar to CG9395 CG9395-PA [Acyrthosiphon pisum]	-1.02944	-2.04123	0.00203831	-0.704048	-1.62907	0.0439308
SEX-LxN-C8133	SE_U21382	gi|158298825|ref|XP_318981.4| AGAP009864-PA [Anopheles gambiae str. PEST] gi|157014072|gb|EAA14418.5| AGAP009864-PA [Anopheles gambiae str. PEST]	-1.02985	-2.04182	0.0153952	-0.645827	-1.56464	0.0410006
SEX-LxN-C1218	SE_U13945	gi|116785045|gb|ABK23569.1| unknown [Picea sitchensis]	-1.02998	-2.042	0.0231695	-0.489564	-1.40402	0.207932
SEX-LxN-C18542_anti	SE_U14726	gi|195483717|ref|XP_002090404.1| GE12824 [Drosophila yakuba] gi|194176505|gb|EDW90116.1| GE12824 [Drosophila yakuba]	-1.03045	-2.04266	0.000909082	-0.757212	-1.69022	0.0080919
SEX-LxN-C16160	SE_U20874	gi|91083003|ref|XP_974477.1| PREDICTED: similar to selenoprotein T [Tribolium castaneum] gi|270007025|gb|EFA03473.1| hypothetical protein TcasGA2_TC013470 [Tribolium castaneum]	-1.03192	-2.04475	0.000687681	-0.825698	-1.77239	0.0106055
SEX-LxN-C14479	SE_U48883	gi|32401142|gb|AAP80766.1| cytochrome P450 [Spodoptera litura]	-1.03291	-2.04615	0.00218129	-0.651229	-1.57051	0.0154529
SEX-LxN-C13448	SE_U19448	gi|157674461|gb|ABV60326.1| putative sugar transporter [Lutzomyia longipalpis]	-1.03407	-2.04779	0.0171933	-0.743559	-1.6743	0.10301
SEX-LxN-C1812	SE_U15616	gi|91082165|ref|XP_970726.1| PREDICTED: similar to carnitine o-acetyltransferase [Tribolium castaneum] gi|270007434|gb|EFA03882.1| hypothetical protein TcasGA2_TC014006 [Tribolium castaneum]	-1.03478	-2.0488	0.00552243	-0.779721	-1.7168	0.00700803
SEX-LxN-C14270	SE_U11665	gi|91094259|ref|XP_969448.1| PREDICTED: similar to protein-O-xylosyltransferase [Tribolium castaneum] gi|270016288|gb|EFA12734.1| hypothetical protein TcasGA2_TC002371 [Tribolium castaneum]	-1.03642	-2.05113	1.23229e-05	-0.80882	-1.75178	0.000273599
SEX-LxN-C7246	SE_U13123	gi|156555055|ref|XP_001603904.1| PREDICTED: similar to ENSANGP00000010063 [Nasonia vitripennis]	-1.03669	-2.05151	0.0451516	-0.541856	-1.45584	0.123894
SEX-LxN-C17142	SE_U11550	gi|114051370|ref|NP_001040371.1| surfeit 5 [Bombyx mori] gi|95102660|gb|ABF51268.1| surfeit 5 [Bombyx mori]	-1.03701	-2.05197	0.0190289	-0.739173	-1.66922	0.0367513
SEX-LxN-C4962	SE_U17756	gi|195036452|ref|XP_001989684.1| GH18931 [Drosophila grimshawi] gi|193893880|gb|EDV92746.1| GH18931 [Drosophila grimshawi]	-1.04129	-2.05806	0.00461886	-0.772365	-1.70807	0.0126024
SEX-LxN-C13567	SE_U14617	gi|56462188|gb|AAV91377.1| hypothetical protein 9 [Lonomia obliqua]	-1.04846	-2.06832	0.00818417	-0.326614	-1.25407	0.19163
SEX-LxN-C494_anti	SE_U14718	gi|157674503|gb|ABV60347.1| putative peroxiredoxin [Lutzomyia longipalpis]	-1.04879	-2.06879	0.0120325	-0.943806	-1.9236	0.0615294
SEX-LxN-C7607_sense	SE_U10127	gi|156545165|ref|XP_001603175.1| PREDICTED: similar to solute carrier family 41 member 1 [Nasonia vitripennis]	-1.04948	-2.06979	0.00671643	-0.493074	-1.40744	0.0890945
SEX-LxN-C15836	SE_U20715	gi|262034617|gb|ACY06933.1| putative cuticle protein CPH38 [Bombyx mori]	-1.05018	-2.07079	0.00260498	-0.771456	-1.70699	0.00780157
SEX-LxN-C17461	SE_U19040	gi|270013410|gb|EFA09858.1| hypothetical protein TcasGA2_TC012006 [Tribolium castaneum]	-1.05388	-2.0761	0.000313964	-0.75763	-1.69071	0.00203154
SEX-LxN-C14398	SE_U21012	gi|156548648|ref|XP_001601839.1| PREDICTED: similar to ENSANGP00000013946 [Nasonia vitripennis]	-1.05491	-2.07759	0.000809349	-0.640964	-1.55937	0.0756709
SEX-LxN-C17236	SE_U21969	gi|156543732|ref|XP_001605881.1| PREDICTED: similar to conserved hypothetical protein [Nasonia vitripennis]	-1.05878	-2.08317	0.00811275	-0.654381	-1.57394	0.0494349
SEX-LxN-C17026	SE_U21970	gi|156545281|ref|XP_001605232.1| PREDICTED: hypothetical protein [Nasonia vitripennis]	-1.05902	-2.08352	0.00130058	-0.737364	-1.66713	0.0132263
SEX-LxN-C10086	SE_U08510	gi|270016842|gb|EFA13288.1| hypothetical protein TcasGA2_TC001642 [Tribolium castaneum]	-1.0592	-2.08377	0.019869	-0.69369	-1.61742	0.0216379
SEX-LxN-C1050	SE_U08498	gi|170037611|ref|XP_001846650.1| conserved hypothetical protein [Culex quinquefasciatus] gi|167880861|gb|EDS44244.1| conserved hypothetical protein [Culex quinquefasciatus]	-1.05999	-2.08492	0.0265259	-0.418403	-1.33645	0.0109524
SEX-LxN-C12982	SE_U28699	gi|50539980|ref|NP_001002460.1| hypothetical protein LOC436733 [Danio rerio] gi|49900841|gb|AAH76360.1| Zgc:92907 [Danio rerio] gi|182888602|gb|AAI63967.1| Zgc:92907 protein [Danio rerio]	-1.06036	-2.08546	0.00375351	-0.754413	-1.68694	0.000169414
SEX-LxN-C18361_sense	SE_U17721	gi|262034617|gb|ACY06933.1| putative cuticle protein CPH38 [Bombyx mori]	-1.06594	-2.09354	0.020727	0.595165	1.51065	0.0348695
SEX-LxN-C17369_sense	SE_U21677	gi|156542755|ref|XP_001600851.1| PREDICTED: similar to selenoprotein M [Nasonia vitripennis]	-1.06598	-2.09359	0.00212518	-0.76155	-1.69531	0.00813094
SEX-LxN-C440	SE_U21101	gi|2463066|emb|CAA72953.1| diverged serine protease [Helicoverpa armigera]	-1.06694	-2.09498	0.00844155	-0.690021	-1.61331	0.00829099
SEX-LxN-C7205	SE_U15059	gi|110760196|ref|XP_001121680.1| PREDICTED: similar to CG8272-PA [Apis mellifera]	-1.06869	-2.09753	0.00295259	-0.794085	-1.73398	0.000721832
SEX-LxN-C16383_sense	SE_U00534	gi|156549389|ref|XP_001602288.1| PREDICTED: similar to diacylglycerol o-acyltransferase [Nasonia vitripennis]	-1.06964	-2.09891	0.00154477	-0.915875	-1.88671	0.000893737
SEX-LxN-C20080	SE_U19040	gi|270013410|gb|EFA09858.1| hypothetical protein TcasGA2_TC012006 [Tribolium castaneum]	-1.06982	-2.09918	0.000907156	-0.76985	-1.70509	0.00298805
SEX-LxN-C18452_sense	SE_U12710	gi|114052274|ref|NP_001040467.1| copper transporter [Bombyx mori] gi|95103022|gb|ABF51452.1| copper transporter [Bombyx mori]	-1.07008	-2.09956	0.000685683	-0.962244	-1.94834	0.0455012
SEX-LxN-C13607_sense	SE_U16154	gi|195129123|ref|XP_002009008.1| GI11500 [Drosophila mojavensis] gi|193920617|gb|EDW19484.1| GI11500 [Drosophila mojavensis]	-1.07078	-2.10056	0.00152265	-0.530846	-1.44478	0.0818475
SEX-LxN-C3179	SE_U15605	gi|91084075|ref|XP_967986.1| PREDICTED: similar to luciferin-regenerating enzyme [Tribolium castaneum] gi|270006685|gb|EFA03133.1| hypothetical protein TcasGA2_TC013045 [Tribolium castaneum]	-1.07117	-2.10113	0.0137602	0.19474	1.14452	0.312535
SEX-LxN-C3021	SE_U20591	gi|91088005|ref|XP_973827.1| PREDICTED: similar to l-asparaginase [Tribolium castaneum] gi|270011895|gb|EFA08343.1| hypothetical protein TcasGA2_TC005986 [Tribolium castaneum]	-1.07263	-2.10326	0.00532552	-0.0498384	-1.03515	0.425668
SEX-LxN-C12478	SE_U22919	gi|226501956|ref|NP_001140192.1| 32 kDa apolipoprotein [Bombyx mori] gi|221579621|gb|ACM24341.1| 32 kDa apolipoprotein [Bombyx mori]	-1.07304	-2.10386	0.0403618	0.455031	1.37081	0.220457
SEX-LxN-C5909	SE_U20003	gi|115899385|ref|XP_792721.2| PREDICTED: similar to KIAA1033 protein [Strongylocentrotus purpuratus] gi|115940498|ref|XP_001185584.1| PREDICTED: similar to KIAA1033 protein [Strongylocentrotus purpuratus]	-1.07332	-2.10427	0.00480415	-0.468745	-1.38391	0.0186564
SEX-LxN-C6870	SE_U02458	gi|24181418|gb|AAL48300.1| cytochrome P450 CYP4L4 [Mamestra brassicae]	-1.07492	-2.10661	0.00416469	-0.711902	-1.63796	0.0179508
SEX-LxN-C15863	SE_U17578	gi|198423253|ref|XP_002130418.1| PREDICTED: similar to predicted protein [Ciona intestinalis]	-1.07529	-2.10715	0.000628231	-0.928266	-1.90299	0.00033743
SEX-LxN-C2668	SE_U10936	gi|195059320|ref|XP_001995610.1| GH17671 [Drosophila grimshawi] gi|193896396|gb|EDV95262.1| GH17671 [Drosophila grimshawi]	-1.07622	-2.10851	0.000195014	-0.99104	-1.98762	0.0044548
SEX-LxN-C16623	SE_U07747	gi|169245757|gb|ACA50924.1| carboxylesterase [Loxostege sticticalis]	-1.07758	-2.11049	0.0059262	0.208493	1.15548	0.145229
SEX-LxN-C14553	SE_U10590	gi|15595544|ref|NP_249038.1| glycerophosphoryl diester phosphodiesterase, periplasmic [Pseudomonas aeruginosa PAO1] gi|107099331|ref|ZP_01363249.1| hypothetical protein PaerPA_01000343 [Pseudomonas aeruginosa PACS2] gi|218889088|ref|YP_002437952.1| glycer	-1.07799	-2.11109	0.00572562	-0.770787	-1.7062	0.00759986
SEX-LxN-C4076_sense	SE_U20293	gi|112983422|ref|NP_001036983.1| glycerophosphoryl diester phosphodiesterase [Bombyx mori] gi|32997080|dbj|BAC79386.1| glycerophosphoryl diester phosphodiesterase [Bombyx mori]	-1.08565	-2.12232	0.00653444	-0.441972	-1.35846	0.0182428
SEX-LxN-C2375	SE_U05118	gi|208972535|gb|ACI32828.1| beta-1,3-glucan recognition protein 3 [Helicoverpa armigera]	-1.08627	-2.12324	0.0111891	-0.445505	-1.36179	0.139145
SEX-LxN-C10109	SE_U24202	gi|194908392|ref|XP_001981764.1| GG12228 [Drosophila erecta] gi|190656402|gb|EDV53634.1| GG12228 [Drosophila erecta]	-1.08682	-2.12406	0.0314519	-0.600866	-1.51663	0.11737
SEX-LxN-C18632	SE_U21150	gi|91093379|ref|XP_971371.1| PREDICTED: similar to predicted protein [Tribolium castaneum] gi|270015357|gb|EFA11805.1| hypothetical protein TcasGA2_TC008584 [Tribolium castaneum]	-1.08694	-2.12424	0.00999255	-0.975499	-1.96632	0.0156775
SEX-LxN-C17701_anti	SE_U10624	gi|112983038|ref|NP_001037069.1| chemosensory protein 8 [Bombyx mori] gi|77415582|emb|CAJ01460.1| hypothetical protein [Bombyx mori] gi|112032214|gb|ABH88202.1| chemosensory protein 9 [Bombyx mori] gi|115551748|dbj|BAF34356.1| chemosensory protein8 [Bomby	-1.0875	-2.12506	0.000364698	-0.566285	-1.48071	0.120646
SEX-LxN-C19810	SE_U14175	gi|112983574|ref|NP_001037354.1| carboxylesterase [Bombyx mori] gi|66736327|gb|AAY54259.1| carboxylesterase [Bombyx mori]	-1.0879	-2.12565	0.00607336	-0.19822	-1.14728	0.175323
SEX-LxN-C16258	SE_U20640	gi|91093755|ref|XP_969513.1| PREDICTED: similar to pristanoyl acyl-Coenzyme A oxidase 3 [Tribolium castaneum] gi|270012977|gb|EFA09425.1| hypothetical protein TcasGA2_TC010636 [Tribolium castaneum]	-1.08889	-2.1271	0.00531855	-0.552852	-1.46698	0.0476059
SEX-LxN-C7947	SE_U27876	gi|170033157|ref|XP_001844445.1| acyl-CoA oxidase [Culex quinquefasciatus] gi|167873724|gb|EDS37107.1| acyl-CoA oxidase [Culex quinquefasciatus]	-1.089	-2.12727	0.0106334	-0.731731	-1.66063	0.0290836
SEX-LxN-C17891	SE_U18104	gi|242003872|ref|XP_002422893.1| vacuolar amino acid transporter, putative [Pediculus humanus corporis] gi|212505775|gb|EEB10155.1| vacuolar amino acid transporter, putative [Pediculus humanus corporis]	-1.08914	-2.12747	0.00253275	-0.057244	-1.04048	0.426526
SEX-LxN-C14818	SE_U22245	gi|194766772|ref|XP_001965498.1| GF22424 [Drosophila ananassae] gi|190619489|gb|EDV35013.1| GF22424 [Drosophila ananassae]	-1.09011	-2.1289	0.0353289	0.393421	1.3135	0.265462
SEX-LxN-C15693	SE_U15590	gi|156619502|gb|ABU88425.1| carboxylesterase-like protein [Helicoverpa armigera]	-1.09441	-2.13526	0.00244337	-0.890817	-1.85423	0.000557557
SEX-LxN-C2635	SE_U06005	gi|151199970|gb|ABR88242.1| trypsin T2a [Heliothis virescens] gi|151201022|gb|ABR88244.1| trypsin T2c [Heliothis virescens]	-1.09615	-2.13783	0.00840088	-0.946823	-1.92762	7.84606e-05
SEX-LxN-C17607_sense	SE_U09846	gi|270002534|gb|EEZ98981.1| hypothetical protein TcasGA2_TC004842 [Tribolium castaneum]	-1.09885	-2.14184	0.00452665	-0.860825	-1.81608	0.0455713
SEX-LxN-C17021	SE_U20879	gi|170048013|ref|XP_001851495.1| zinc carboxypeptidase A 1 [Culex quinquefasciatus] gi|167870246|gb|EDS33629.1| zinc carboxypeptidase A 1 [Culex quinquefasciatus]	-1.10089	-2.14487	0.0246476	0.180604	1.13336	0.253557
SEX-LxN-C15085_sense	SE_U10284	gi|194855218|ref|XP_001968498.1| GG24904 [Drosophila erecta] gi|190660365|gb|EDV57557.1| GG24904 [Drosophila erecta]	-1.10333	-2.14851	0.00906644	-0.530935	-1.44487	0.0451659
SEX-LxN-C19084	SE_U10300	gi|114051848|ref|NP_001040189.1| endoplasmic reticulum protein [Bombyx mori] gi|87248325|gb|ABD36215.1| endoplasmic reticulum protein [Bombyx mori]	-1.10529	-2.15143	0.000360951	-0.625101	-1.54232	0.00937731
SEX-LxN-C17004	SE_U13183	gi|157107679|ref|XP_001649887.1| hypothetical protein AaeL_AAEL004828 [Aedes aegypti] gi|108879499|gb|EAT43724.1| conserved hypothetical protein [Aedes aegypti]	-1.10732	-2.15445	0.00112321	-0.848736	-1.80092	0.0043481
SEX-LxN-C7789	SE_U23028	gi|197116371|ref|NP_001127699.1| apyrase [Apis mellifera] gi|194718514|gb|ACF93470.1| apyrase [Apis mellifera]	-1.10845	-2.15614	0.0125648	-0.964864	-1.95188	0.0119899
SEX-LxN-C8076	SE_U03464	gi|208972535|gb|ACI32828.1| beta-1,3-glucan recognition protein 3 [Helicoverpa armigera]	-1.11386	-2.16424	0.00828742	-0.4736	-1.38857	0.108446
SEX-LxN-C6292	SE_U00482	gi|69146416|gb|AAZ03545.1| chitin synthase A [Spodoptera exigua]	-1.11473	-2.16555	0.00897521	-0.980016	-1.97249	0.0168863
SEX-LxN-C10254	SE_U01534	gi|170028582|ref|XP_001842174.1| sensitized chromosome inheritance modifier 19 [Culex quinquefasciatus] gi|167876296|gb|EDS39679.1| sensitized chromosome inheritance modifier 19 [Culex quinquefasciatus]	-1.12136	-2.17551	0.00524434	-0.432646	-1.34971	0.0163584
SEX-LxN-C4076_anti	SE_U20293	gi|112983422|ref|NP_001036983.1| glycerophosphoryl diester phosphodiesterase [Bombyx mori] gi|32997080|dbj|BAC79386.1| glycerophosphoryl diester phosphodiesterase [Bombyx mori]	-1.12234	-2.177	0.013323	-0.0492199	-1.03471	0.441865
SEX-LxN-C15435_sense	SE_U21136	gi|218931214|ref|NP_001136399.1| kynureninase [Bombyx mori] gi|218436700|dbj|BAH03383.1| kynureninase [Bombyx mori]	-1.12535	-2.18155	0.0356352	-0.879515	-1.83976	0.06916
SEX-LxN-C7847	SE_U00068	gi|195401343|ref|XP_002059273.1| GJ16307 [Drosophila virilis] gi|194156147|gb|EDW71331.1| GJ16307 [Drosophila virilis]	-1.12697	-2.184	0.00910729	-0.565291	-1.47969	0.000260697
SEX-LxN-C16919	SE_U09704	gi|114051914|ref|NP_001040193.1| 2-hydroxyphytanoyl-CoA lyase [Bombyx mori] gi|87248339|gb|ABD36222.1| 2-hydroxyphytanoyl-CoA lyase [Bombyx mori]	-1.12715	-2.18426	0.00826444	-0.590143	-1.5054	0.0906865
SEX-LxN-C2192	SE_U14284	gi|114051966|ref|NP_001040198.1| mitochondrial aldehyde dehydrogenase [Bombyx mori] gi|87248351|gb|ABD36228.1| mitochondrial aldehyde dehydrogenase [Bombyx mori]	-1.13352	-2.19393	0.0026294	-0.491701	-1.4061	0.0886918
SEX-LxN-C5453	SE_U12572	gi|148533563|gb|ABQ84983.1| antennal cryptochrome 2 [Spodoptera littoralis]	-1.14129	-2.20579	0.00122682	0.431555	1.34869	0.0574667
SEX-LxN-C2714	SE_U00830	gi|156545281|ref|XP_001605232.1| PREDICTED: hypothetical protein [Nasonia vitripennis]	-1.14307	-2.2085	0.00148182	-0.673214	-1.59462	0.00288592
SEX-LxN-C1483	SE_U22121	gi|91087911|ref|XP_970926.1| PREDICTED: similar to windbeutel CG7225-PA [Tribolium castaneum] gi|270012766|gb|EFA09214.1| windbeutel [Tribolium castaneum]	-1.14328	-2.20883	0.00509078	-0.792164	-1.73167	0.0110351
SEX-LxN-C1296	SE_U13183	gi|157107679|ref|XP_001649887.1| hypothetical protein AaeL_AAEL004828 [Aedes aegypti] gi|108879499|gb|EAT43724.1| conserved hypothetical protein [Aedes aegypti]	-1.14425	-2.21032	0.000334451	-0.95488	-1.93842	0.000314864
SEX-LxN-C3905	SE_U08631	gi|91082165|ref|XP_970726.1| PREDICTED: similar to carnitine o-acetyltransferase [Tribolium castaneum] gi|270007434|gb|EFA03882.1| hypothetical protein TcasGA2_TC014006 [Tribolium castaneum]	-1.14714	-2.21475	0.00259594	-0.794902	-1.73496	0.00373774
SEX-LxN-C13674	SE_U15998	gi|194853461|ref|XP_001968168.1| GG24650 [Drosophila erecta] gi|190660035|gb|EDV57227.1| GG24650 [Drosophila erecta]	-1.14806	-2.21616	0.0123835	-0.700676	-1.62527	0.0022106
SEX-LxN-C9045	SE_U07110	gi|195453240|ref|XP_002073701.1| GK14248 [Drosophila willistoni] gi|194169786|gb|EDW84687.1| GK14248 [Drosophila willistoni]	-1.14922	-2.21794	0.0403903	-0.66516	-1.58574	0.0449536
SEX-LxN-C2058	SE_U18795	gi|21552589|gb|AAM54724.1| cytochrome P450 monooxygenase CYP321A1 [Helicoverpa zea]	-1.15279	-2.22344	0.00784099	-1.23129	-2.34777	0.0553798
SEX-LxN-C3629	SE_U21734	gi|255652891|ref|NP_001157386.1| DnaJ-10 protein [Bombyx mori] gi|253721961|gb|ACT34044.1| DnaJ-10 [Bombyx mori]	-1.15335	-2.2243	0.00331158	-0.875995	-1.83527	0.000100882
SEX-LxN-C2163	SE_U22172	gi|170052104|ref|XP_001862070.1| ubiquitin-conjugating enzyme E2 C [Culex quinquefasciatus] gi|167873095|gb|EDS36478.1| ubiquitin-conjugating enzyme E2 C [Culex quinquefasciatus]	-1.15379	-2.22497	0.00254888	-0.975008	-1.96565	0.003088
SEX-LxN-C6974	SE_U17623	gi|195334605|ref|XP_002033968.1| GM20140 [Drosophila sechellia] gi|194125938|gb|EDW47981.1| GM20140 [Drosophila sechellia]	-1.16407	-2.24089	0.00689142	-0.939249	-1.91753	0.000446391
SEX-LxN-C4222	SE_U17104	gi|156549389|ref|XP_001602288.1| PREDICTED: similar to diacylglycerol o-acyltransferase [Nasonia vitripennis]	-1.17514	-2.25815	0.000414859	-0.989411	-1.98537	0.00114796
SEX-LxN-C7131	SE_U22699	gi|91079450|ref|XP_969249.1| PREDICTED: similar to salivary/fat body serine carboxypeptidase [Tribolium castaneum] gi|270016070|gb|EFA12518.1| hypothetical protein TcasGA2_TC002692 [Tribolium castaneum]	-1.17561	-2.25889	0.0190835	-0.909087	-1.87786	0.0129888
SEX-LxN-C13423	SE_U22473	gi|91090562|ref|XP_971599.1| PREDICTED: similar to CG31522 CG31522-PB [Tribolium castaneum] gi|270013347|gb|EFA09795.1| hypothetical protein TcasGA2_TC011937 [Tribolium castaneum]	-1.176	-2.2595	0.0154361	0.163789	1.12023	0.315354
SEX-LxN-C13795	SE_U09704	gi|114051914|ref|NP_001040193.1| 2-hydroxyphytanoyl-CoA lyase [Bombyx mori] gi|87248339|gb|ABD36222.1| 2-hydroxyphytanoyl-CoA lyase [Bombyx mori]	-1.18451	-2.27286	0.00704878	-0.701239	-1.6259	0.0724853
SEX-LxN-C114	SE_U22299	gi|156537221|ref|XP_001605079.1| PREDICTED: similar to conserved hypothetical protein [Nasonia vitripennis]	-1.18657	-2.27611	0.000537565	-0.747135	-1.67846	0.00586703
SEX-LxN-C18270	SE_U00509	gi|91076514|ref|XP_973351.1| PREDICTED: similar to S23e ribosomal protein [Tribolium castaneum] gi|50344512|emb|CAH04342.1| S23e ribosomal protein [Carabus granulatus] gi|69608480|emb|CAJ01862.1| ribosomal protein S23e [Sphaerius sp. APV-2005] gi|70909595	-1.1867	-2.27631	0.0169891	-0.51891	-1.43287	0.00455983
SEX-LxN-C5297	SE_U12286	gi|158291086|ref|XP_312592.3| AGAP002363-PA [Anopheles gambiae str. PEST] gi|157018206|gb|EAA07456.3| AGAP002363-PA [Anopheles gambiae str. PEST]	-1.18825	-2.27877	0.000720435	-0.979049	-1.97117	0.00054879
SEX-LxN-C20239	SE_U15860	gi|21717394|dbj|BAC02929.1| proliferating cell nuclear antigen [Spodoptera frugiperda] gi|45735464|dbj|BAD13299.1| proliferating cell nuclear antigen [Spodoptera frugiperda]	-1.18879	-2.27961	0.00291392	-0.64118	-1.5596	0.00777859
SEX-LxN-C18977	SE_U21970	gi|156545281|ref|XP_001605232.1| PREDICTED: hypothetical protein [Nasonia vitripennis]	-1.19003	-2.28157	0.0039188	-0.774112	-1.71014	0.00754988
SEX-LxN-C3356	SE_U16374	gi|262034617|gb|ACY06933.1| putative cuticle protein CPH38 [Bombyx mori]	-1.19156	-2.28399	0.018625	0.0854284	1.061	0.425569
SEX-LxN-C3511	SE_U24587	gi|208972535|gb|ACI32828.1| beta-1,3-glucan recognition protein 3 [Helicoverpa armigera]	-1.1931	-2.28643	0.0065309	-0.497849	-1.41211	0.0700581
SEX-LxN-C4636_anti	SE_U19131	gi|158289060|ref|XP_310845.4| AGAP000275-PA [Anopheles gambiae str. PEST] gi|157018872|gb|EAA06477.5| AGAP000275-PA [Anopheles gambiae str. PEST]	-1.19501	-2.28946	0.0195327	-0.689118	-1.6123	0.0985412
SEX-LxN-C14115	SE_U12572	gi|148533563|gb|ABQ84983.1| antennal cryptochrome 2 [Spodoptera littoralis]	-1.19575	-2.29064	0.0026906	0.330442	1.2574	0.128962
SEX-LxN-C2595	SE_U20210	gi|114051914|ref|NP_001040193.1| 2-hydroxyphytanoyl-CoA lyase [Bombyx mori] gi|87248339|gb|ABD36222.1| 2-hydroxyphytanoyl-CoA lyase [Bombyx mori]	-1.19759	-2.29357	0.00699924	-0.671273	-1.59248	0.0829746
SEX-LxN-C4228_anti	SE_U20885	gi|237506881|gb|ACQ99193.1| proline-rich protein [Galleria mellonella]	-1.20183	-2.30031	5.57914e-05	-0.709423	-1.63515	0.00104872
SEX-LxN-C19448	SE_U24902	gi|156543626|ref|XP_001604556.1| PREDICTED: hypothetical protein [Nasonia vitripennis]	-1.20234	-2.30113	0.0124896	-0.934921	-1.91179	0.105402
SEX-LxN-C2920	SE_U18874	gi|9634267|ref|NP_037806.1| ORF46 calyx / polyhedron envelope protein [Spodoptera exigua MNPV] gi|6960506|gb|AAF33576.1|AF169823_46 ORF46 calyx / polyhedron envelope protein [Spodoptera exigua MNPV]	-1.20531	-2.30587	0.00262464	-0.667057	-1.58783	0.0170023
SEX-LxN-C19188_sense	SE_U13867	gi|66512887|ref|XP_393191.2| PREDICTED: similar to CG9391-PA, isoform A [Apis mellifera]	-1.207	-2.30858	0.00109676	-0.484537	-1.39914	0.0168848
SEX-LxN-C11334	SE_U07835	gi|112983040|ref|NP_001037071.1| chlorophyllide A binding protein precursor [Bombyx mori] gi|82940307|emb|CAJ34654.1| chlorophyllide A binding protein precursor [Bombyx mori]	-1.20815	-2.31042	0.0248324	-0.819417	-1.76469	0.0440502
SEX-LxN-C2748	SE_U10215	gi|157117491|ref|XP_001658793.1| hypothetical protein AaeL_AAEL007994 [Aedes aegypti] gi|108876032|gb|EAT40257.1| conserved hypothetical protein [Aedes aegypti]	-1.20861	-2.31115	0.000695625	-0.766736	-1.70142	0.00689993
SEX-LxN-C17411	SE_U09230	gi|2970687|gb|AAC06038.1| beta-glucosidase precursor [Spodoptera frugiperda]	-1.21373	-2.31936	0.0169991	0.741376	1.67177	0.142883
SEX-LxN-C5298	SE_U20586	gi|157114467|ref|XP_001652285.1| UDP-galactose transporter [Aedes aegypti] gi|157114469|ref|XP_001652286.1| UDP-galactose transporter [Aedes aegypti] gi|108877275|gb|EAT41500.1| UDP-galactose transporter [Aedes aegypti] gi|108877276|gb|EAT41501.1| UDP-gal	-1.21431	-2.32029	0.00414026	-0.563377	-1.47772	0.0284459
SEX-LxN-C8748	SE_U18625	gi|118782656|ref|XP_312416.3| AGAP002521-PA [Anopheles gambiae str. PEST] gi|116129671|gb|EAA07469.3| AGAP002521-PA [Anopheles gambiae str. PEST]	-1.21863	-2.32726	0.0032654	-0.766267	-1.70086	0.00382311
SEX-LxN-C3112	SE_U19356	gi|9624383|gb|AAF90149.1|AF274023_1 tetraspanin E118 [Manduca sexta]	-1.22218	-2.33299	0.00459327	-0.382118	-1.30325	0.0990927
SEX-LxN-C8080	SE_U40896	gi|32188132|gb|AAP75790.1| glutathione S-transferase [Helicoverpa armigera]	-1.22263	-2.33371	0.0325	-0.832871	-1.78123	0.0521925
SEX-LxN-C15867_sense	SE_U06094	gi|208972549|gb|ACI32835.1| serine proteinase-like protein 1 [Helicoverpa armigera]	-1.22311	-2.33449	0.000851528	0.151537	1.11075	0.305896
SEX-LxN-C16555	SE_U15432	gi|170037611|ref|XP_001846650.1| conserved hypothetical protein [Culex quinquefasciatus] gi|167880861|gb|EDS44244.1| conserved hypothetical protein [Culex quinquefasciatus]	-1.22495	-2.33748	0.0181139	-0.519831	-1.43379	0.0278929
SEX-LxN-C16201	SE_U19168	gi|225734358|gb|ACO25162.1| midgut protein Lsti99 [Loxostege sticticalis]	-1.22807	-2.34254	0.00477203	-0.929272	-1.90431	0.000562159
SEX-LxN-C574	SE_U21399	gi|113208232|dbj|BAF03520.1| peptidoglycan recognition protein B [Samia cynthia ricini]	-1.23023	-2.34605	0.0167595	-0.280876	-1.21493	0.262701
SEX-LxN-C15504	SE_U09179	gi|66554916|ref|XP_624870.1| PREDICTED: similar to CG3603-PA [Apis mellifera]	-1.23364	-2.3516	0.000127382	-0.952774	-1.93559	0.0068404
SEX-LxN-C1939	SE_U15628	gi|1705743|sp|P50722.1|CE3F_HYPCU RecName: Full=Hyphancin-3F; AltName: Full=Hyphancin-IIIF; AltName: Full=Cecropin-A2; Flags: Precursor gi|1142664|gb|AAB39000.1| hyphantria cecropin A2 [Hyphantria cunea]	-1.23379	-2.35184	0.0144294	0.156187	1.11434	0.463119
SEX-LxN-C1634	SE_U14729	gi| 357612641|gb|EHJ68098.1 | adenylate cyclase [Danaus plexippus]	-1.234	-2.35218	0.0369249	-1.08952	-2.12803	0.0681508
SEX-LxN-C11734	SE_U22459	gi|251857561|gb|ACT22576.1| FATP [Manduca sexta]	-1.23721	-2.35742	0.00135324	-0.667389	-1.5882	0.0390899
SEX-LxN-C19683	SE_U20262	gi|255046231|gb|ACU00133.1| chymotrypsin-like protein precursor [Spodoptera litura]	-1.24028	-2.36244	0.00212948	-0.594994	-1.51047	0.00729122
SEX-LxN-C5483_sense	SE_U25065	gi|270013061|gb|EFA09509.1| hypothetical protein TcasGA2_TC011611 [Tribolium castaneum]	-1.24094	-2.36352	0.00340128	-0.803039	-1.74477	0.00834271
SEX-LxN-C17284	SE_U17307	gi|170033325|ref|XP_001844528.1| retinoid-inducible serine carboxypeptidase [Culex quinquefasciatus] gi|167874266|gb|EDS37649.1| retinoid-inducible serine carboxypeptidase [Culex quinquefasciatus]	-1.2421	-2.36542	0.00346976	-0.873327	-1.83188	0.00528122
SEX-LxN-C10732	SE_U02250	gi|156555461|ref|XP_001606159.1| PREDICTED: hypothetical protein [Nasonia vitripennis]	-1.24426	-2.36897	0.00243232	-0.896275	-1.86125	0.000118066
SEX-LxN-C5609	SE_U23769	gi|87248649|gb|ABD36377.1| aldehyde dehydrogenase [Bombyx mori]	-1.24483	-2.3699	0.0113357	-0.847511	-1.79939	0.022105
SEX-LxN-C13954	SE_U52162	gi|47679573|gb|AAT36730.1| carboxypeptidase A [Aedes aegypti]	-1.25007	-2.37853	0.0176309	0.0833518	1.05948	0.324417
SEX-LxN-C15882	SE_U21325	gi|38570373|gb|AAR24625.1| tryptophan oxygenase [Plodia interpunctella]	-1.25185	-2.38146	0.0131927	-0.659754	-1.57981	0.107057
SEX-LxN-C14840	SE_U15658	gi|15799267|dbj|BAB68545.1| dopa decarboxylase [Mamestra brassicae]	-1.25284	-2.3831	0.0242907	-0.446365	-1.3626	0.25541
SEX-LxN-C13958_sense	SE_U17307	gi|170033325|ref|XP_001844528.1| retinoid-inducible serine carboxypeptidase [Culex quinquefasciatus] gi|167874266|gb|EDS37649.1| retinoid-inducible serine carboxypeptidase [Culex quinquefasciatus]	-1.25465	-2.38609	0.00434626	-0.873109	-1.83161	0.00482433
SEX-LxN-C5919	SE_U21524	gi|357616833|ref|EHJ70432.1| peptidoglycan recognition protein S2 [Danaus plexippus]	-1.25766	-2.39108	0.0372175	-0.0292583	-1.02049	0.486893
SEX-LxN-C19593	SE_U18201	gi|47679573|gb|AAT36730.1| carboxypeptidase A [Aedes aegypti]	-1.25818	-2.39194	0.00391852	-0.196912	-1.14624	0.268102
SEX-LxN-C2814_anti	SE_U20595	gi|189236496|ref|XP_975177.2| PREDICTED: similar to Alpha-(1,3)-fucosyltransferase 10 (Galactoside 3-L-fucosyltransferase 10) (Fucosyltransferase 10) (FucT-X) (Fuc-TX) [Tribolium castaneum]	-1.26072	-2.39616	0.0381854	-0.887464	-1.84992	0.0229627
SEX-LxN-C1462	SE_U21509	gi|171740911|gb|ACB54950.1| fatty acid-binding protein 3 [Helicoverpa armigera]	-1.26129	-2.3971	0.000870217	-0.753249	-1.68558	0.0122487
SEX-LxN-C17154	SE_U11031	gi|91083881|ref|XP_967558.1| PREDICTED: similar to AGAP008849-PA isoform 1 [Tribolium castaneum] gi|270006715|gb|EFA03163.1| hypothetical protein TcasGA2_TC013082 [Tribolium castaneum]	-1.26265	-2.39936	0.00201215	-0.656899	-1.57669	0.00182815
SEX-LxN-C5210	SE_U21843	gi|99653648|dbj|BAE94664.1| small heat shock protein 19.7 [Chilo suppressalis]	-1.2631	-2.40011	0.00643297	-0.865584	-1.82208	2.7825e-05
SEX-LxN-C11569	SE_U23789	gi|156555207|ref|XP_001604101.1| PREDICTED: similar to GA10066-PA [Nasonia vitripennis]	-1.26499	-2.40326	0.00303455	-0.914167	-1.88448	0.00183566
SEX-LxN-C6412_anti	SE_U25044	gi|110756582|ref|XP_001122295.1| PREDICTED: similar to General transcription factor 3C polypeptide 3 (Transcription factor IIIC-gamma subunit) (TF3C-gamma) (TFIIIC 102 kDa subunit) (TFIIIC102) [Apis mellifera]	-1.26651	-2.40579	0.00595039	-0.376434	-1.29813	0.325781
SEX-LxN-C9405	SE_U04287	gi|187281809|ref|NP_001119723.1| kinesin-like protein Ncd [Bombyx mori] gi|118480526|gb|ABK92269.1| kinesin-like protein Ncd [Bombyx mori]	-1.26888	-2.40974	0.00737811	-1.16525	-2.24272	0.063111
SEX-LxN-C14940	SE_U15413	gi|170048013|ref|XP_001851495.1| zinc carboxypeptidase A 1 [Culex quinquefasciatus] gi|167870246|gb|EDS33629.1| zinc carboxypeptidase A 1 [Culex quinquefasciatus]	-1.27651	-2.42253	0.0170403	-0.00374715	-1.0026	0.493858
SEX-LxN-C8581	SE_U23637	gi|91091574|ref|XP_967717.1| PREDICTED: similar to LOC565922 protein [Tribolium castaneum] gi|270000911|gb|EEZ97358.1| hypothetical protein TcasGA2_TC011179 [Tribolium castaneum]	-1.27653	-2.42256	0.0478149	-0.937954	-1.91581	0.0598467
SEX-LxN-C6158	SE_U06097	gi|110766572|ref|XP_623862.2| PREDICTED: similar to TNF receptor-associated factor 3 interacting protein 1 isoform 2 [Apis mellifera]	-1.28011	-2.42858	0.000800596	-0.929694	-1.90487	0.0211451
SEX-LxN-C213	SE_U07325	gi|66394784|gb|AAY46199.1| peritrophic membrane chitin binding protein [Trichoplusia ni]	-1.2843	-2.43564	0.00285315	-0.636233	-1.55427	0.0386964
SEX-LxN-C3848_sense	SE_U15087	gi|189242434|ref|XP_967120.2| PREDICTED: similar to glutaredoxin, putative [Tribolium castaneum]	-1.28471	-2.43633	0.0231706	-0.915796	-1.88661	0.045159
SEX-LxN-C18852_sense	SE_U11031	gi|91083881|ref|XP_967558.1| PREDICTED: similar to AGAP008849-PA isoform 1 [Tribolium castaneum] gi|270006715|gb|EFA03163.1| hypothetical protein TcasGA2_TC013082 [Tribolium castaneum]	-1.28545	-2.43758	0.00160497	-0.594024	-1.50945	0.00508433
SEX-LxN-C13086	SE_U23841	gi|156552307|ref|XP_001600814.1| PREDICTED: hypothetical protein [Nasonia vitripennis]	-1.28673	-2.43974	0.00809014	-0.774981	-1.71117	0.000754932
SEX-LxN-C1636	SE_U21843	gi|99653648|dbj|BAE94664.1| small heat shock protein 19.7 [Chilo suppressalis]	-1.28821	-2.44225	0.0121792	-0.756266	-1.68911	0.00235453
SEX-LxN-C11469	SE_U22514	gi|157121165|ref|XP_001659856.1| glycoside hydrolases [Aedes aegypti] gi|108874685|gb|EAT38910.1| glycoside hydrolases [Aedes aegypti]	-1.28945	-2.44435	0.0135279	1.4292	2.69297	0.00722085
SEX-LxN-C4228_sense	SE_U20885	gi|237506881|gb|ACQ99193.1| proline-rich protein [Galleria mellonella]	-1.29275	-2.44995	0.000236459	-0.787929	-1.72659	0.00779731
SEX-LxN-C5047	SE_U10599	gi|156542052|ref|XP_001601538.1| PREDICTED: similar to DNA primase [Nasonia vitripennis]	-1.29819	-2.4592	0.00351081	-0.931574	-1.90736	0.00073403
SEX-LxN-C10872	SE_U34934	gi|195094348|ref|XP_001997789.1| GH24977 [Drosophila grimshawi] gi|193906362|gb|EDW05229.1| GH24977 [Drosophila grimshawi]	-1.30006	-2.4624	0.0259988	-0.890203	-1.85344	0.0518547
SEX-LxN-C16546	SE_U25945	gi|148467517|gb|ABQ65679.1| antennal period protein [Spodoptera littoralis]	-1.30142	-2.46471	0.00708796	0.998517	1.99795	0.0152723
SEX-LxN-C13805_sense	SE_U11031	gi|91083881|ref|XP_967558.1| PREDICTED: similar to AGAP008849-PA isoform 1 [Tribolium castaneum] gi|270006715|gb|EFA03163.1| hypothetical protein TcasGA2_TC013082 [Tribolium castaneum]	-1.30559	-2.47184	0.000948125	-0.468746	-1.38391	0.0291731
SEX-LxN-C3747	SE_U15998	gi|194853461|ref|XP_001968168.1| GG24650 [Drosophila erecta] gi|190660035|gb|EDV57227.1| GG24650 [Drosophila erecta]	-1.30817	-2.47627	0.00477368	-0.770356	-1.70569	0.00209631
SEX-LxN-C8826	SE_U27371	gi|81248546|gb|ABB69054.1| cytochrome P450 [Helicoverpa armigera]	-1.30936	-2.47831	0.0405321	-0.898913	-1.86466	0.0726916
SEX-LxN-C14402_sense	SE_U32884	gi|158287256|ref|XP_001237215.2| AGAP011317-PA [Anopheles gambiae str. PEST] gi|157019564|gb|EAU77517.2| AGAP011317-PA [Anopheles gambiae str. PEST]	-1.31386	-2.48606	0.00615609	-0.466282	-1.38154	0.0367431
SEX-LxN-C7677	SE_U26578	gi|223951442|gb|ACN29686.1| UDP-N-acetylglucosamine pyrophosphorylase [Spodoptera exigua]	-1.31628	-2.49023	0.00785486	-0.317103	-1.24583	0.233074
SEX-LxN-C83	SE_U12196	gi|55977182|gb|AAV68385.1| ommochrome binding protein 1 [Ostrinia nubilalis]	-1.32046	-2.49745	0.0206722	-0.00710477	-1.00494	0.496372
SEX-LxN-C8013	SE_U24434	gi|91094905|ref|XP_973449.1| PREDICTED: similar to CG4643 CG4643-PA [Tribolium castaneum] gi|270006590|gb|EFA03038.1| hypothetical protein TcasGA2_TC010464 [Tribolium castaneum]	-1.3242	-2.50394	0.0186893	-0.310557	-1.24019	0.282068
SEX-LxN-C10726	SE_U25007	gi|157104717|ref|XP_001648536.1| hypothetical protein AaeL_AAEL014355 [Aedes aegypti] gi|108869142|gb|EAT33367.1| conserved hypothetical protein [Aedes aegypti]	-1.32666	-2.50822	0.000685372	-0.977969	-1.96969	0.00558646
SEX-LxN-C16950	SE_U47916	gi|260823820|ref|XP_002606866.1| hypothetical protein BRAFLDRAFT_126344 [Branchiostoma floridae] gi|229292211|gb|EEN62876.1| hypothetical protein BRAFLDRAFT_126344 [Branchiostoma floridae]	-1.32773	-2.51008	0.00124493	-0.851479	-1.80435	0.000356874
SEX-LxN-C1310	SE_U19356	gi|9624383|gb|AAF90149.1|AF274023_1 tetraspanin E118 [Manduca sexta]	-1.33201	-2.51753	0.00663818	-0.433218	-1.35024	0.117731
SEX-LxN-C13662	SE_U56519	gi|221235625|ref|YP_002518062.1| urate oxidase [Caulobacter crescentus NA1000] gi|220964798|gb|ACL96154.1| urate oxidase [Caulobacter crescentus NA1000]	-1.33435	-2.52163	0.00478879	-0.937921	-1.91577	0.02308
SEX-LxN-C14787	SE_U12026	gi|112984526|ref|NP_001037199.1| promoting protein [Bombyx mori] gi|33285891|gb|AAQ01563.1| promoting protein [Bombyx mori]	-1.33941	-2.53049	0.00903975	-0.505196	-1.41932	0.116023
SEX-LxN-C16669	SE_U50639	gi|242003361|ref|XP_002422710.1| Lipase 3 precursor, putative [Pediculus humanus corporis] gi|212505532|gb|EEB09972.1| Lipase 3 precursor, putative [Pediculus humanus corporis]	-1.34422	-2.53893	0.00196686	-0.635996	-1.55401	0.148986
SEX-LxN-C16376	SE_U09635	gi|242018486|ref|XP_002429706.1| glucose dehydrogenase precursor, putative [Pediculus humanus corporis] gi|212514709|gb|EEB16968.1| glucose dehydrogenase precursor, putative [Pediculus humanus corporis]	-1.35616	-2.56004	0.00340443	-0.0744267	-1.05294	0.462115
SEX-LxN-C13596_sense	SE_U19448	gi|157674461|gb|ABV60326.1| putative sugar transporter [Lutzomyia longipalpis]	-1.35735	-2.56214	0.00238209	-0.755211	-1.68788	0.0514446
SEX-LxN-C17613	SE_U20262	gi|255046231|gb|ACU00133.1| chymotrypsin-like protein precursor [Spodoptera litura]	-1.35788	-2.56309	0.00331599	-0.322312	-1.25033	0.0947876
SEX-LxN-C18006	SE_U17072	gi|223951442|gb|ACN29686.1| UDP-N-acetylglucosamine pyrophosphorylase [Spodoptera exigua]	-1.35859	-2.56434	0.0056975	-0.428973	-1.34627	0.111799
SEX-LxN-C15929_sense	SE_U13806	gi|157116039|ref|XP_001658352.1| cysteine dioxygenase [Aedes aegypti] gi|108876652|gb|EAT40877.1| cysteine dioxygenase [Aedes aegypti]	-1.35972	-2.56636	0.0283362	0.108731	1.07828	0.405888
SEX-LxN-C3651_sense	SE_U18868	gi|9634259|ref|NP_037798.1| ORF38 fgf [Spodoptera exigua MNPV] gi|6960498|gb|AAF33568.1|AF169823_38 ORF38 fgf [Spodoptera exigua MNPV]	-1.3638	-2.57361	0.00126906	-0.92153	-1.89412	0.000564241
SEX-LxN-C13933	SE_U04306	gi|56462288|gb|AAV91427.1| protease inhibitor 5 [Lonomia obliqua]	-1.36546	-2.57659	0.0168944	-0.422798	-1.34052	0.191451
SEX-LxN-C12788	SE_U11725	gi|66558569|ref|XP_395463.2| PREDICTED: similar to CG9664-PA, isoform A [Apis mellifera]	-1.36555	-2.57675	0.0101017	-0.910877	-1.88019	0.0457943
SEX-LxN-C15051_sense	SE_U09932	gi|157133375|ref|XP_001656227.1| leucyl aminopeptidase, putative [Aedes aegypti] gi|108881564|gb|EAT45789.1| leucyl aminopeptidase, putative [Aedes aegypti]	-1.36891	-2.58275	0.0316909	-1.00265	-2.00368	0.0675253
SEX-LxN-C18603_anti	SE_U12443	gi|170040623|ref|XP_001848092.1| conserved hypothetical protein [Culex quinquefasciatus] gi|167864231|gb|EDS27614.1| conserved hypothetical protein [Culex quinquefasciatus]	-1.36993	-2.58458	0.000878306	-0.444665	-1.361	0.0549452
SEX-LxN-C570_anti	SE_U23909	gi|189491898|gb|ACE00761.1| adipokinetic hormone receptor [Manduca sexta]	-1.37032	-2.58529	0.0304706	-0.0897329	-1.06417	0.470148
SEX-LxN-C1245	SE_U13402	gi|47679573|gb|AAT36730.1| carboxypeptidase A [Aedes aegypti]	-1.3721	-2.58848	0.00131532	-0.0783428	-1.0558	0.333805
SEX-LxN-C20148	SE_U09230	gi|2970687|gb|AAC06038.1| beta-glucosidase precursor [Spodoptera frugiperda]	-1.37593	-2.59535	0.00514484	0.590136	1.50539	0.176064
SEX-LxN-C2064	SE_U24080	gi|157124725|ref|XP_001660494.1| dimeric dihydrodiol dehydrogenase [Aedes aegypti] gi|108873898|gb|EAT38123.1| dimeric dihydrodiol dehydrogenase [Aedes aegypti]	-1.37731	-2.59784	0.00497648	-0.930083	-1.90539	0.025829
SEX-LxN-C6289	SE_U34518	gi|242016719|ref|XP_002428895.1| conserved hypothetical protein [Pediculus humanus corporis] gi|212513663|gb|EEB16157.1| conserved hypothetical protein [Pediculus humanus corporis]	-1.38546	-2.61255	0.0367371	-0.698208	-1.62249	0.28065
SEX-LxN-C4698_sense	SE_U17122	gi|56462288|gb|AAV91427.1| protease inhibitor 5 [Lonomia obliqua]	-1.38799	-2.61714	0.0293493	-0.489698	-1.40415	0.271675
SEX-LxN-C10826	SE_U16579	gi|195119233|ref|XP_002004136.1| GI18284 [Drosophila mojavensis] gi|193914711|gb|EDW13578.1| GI18284 [Drosophila mojavensis]	-1.39296	-2.62618	0.00386968	-0.825132	-1.7717	0.000793471
SEX-LxN-C3861_sense	SE_U19926	gi|7862150|gb|AAF70499.1|AF255341_1 3-dehydroecdysone 3alpha-reductase [Spodoptera littoralis]	-1.39418	-2.62838	0.0185359	-0.123787	-1.08959	0.388467
SEX-LxN-C11893	SE_U16361	gi|170038940|ref|XP_001847305.1| ribonucleoside-diphosphate reductase large subunit [Culex quinquefasciatus] gi|167862546|gb|EDS25929.1| ribonucleoside-diphosphate reductase large subunit [Culex quinquefasciatus]	-1.39439	-2.62877	0.00387609	-0.996858	-1.99565	0.00203439
SEX-LxN-C13532	SE_U21621	gi|183979370|dbj|BAG30737.1| cuticular protein CPR41A [Papilio xuthus]	-1.39503	-2.62993	0.0404936	-0.378189	-1.29971	0.332055
SEX-LxN-C11948	SE_U07803	gi|270017072|gb|EFA13518.1| hypothetical protein TcasGA2_TC001491 [Tribolium castaneum]	-1.39587	-2.63148	0.00217037	-0.92328	-1.89642	0.00870377
SEX-LxN-C18750	SE_U21142	gi|47679573|gb|AAT36730.1| carboxypeptidase A [Aedes aegypti]	-1.40329	-2.64505	0.00102039	-0.124537	-1.09016	0.251246
SEX-LxN-C14042_sense	SE_U33195	gi|255652865|ref|NP_001157373.1| beta-galactosidase [Bombyx mori] gi|239938036|gb|ACS36117.1| beta-galactosidase [Bombyx mori]	-1.40393	-2.64622	0.00552382	-0.256851	-1.19487	0.160245
SEX-LxN-C10485	SE_U47017	gi|156538609|ref|XP_001607567.1| PREDICTED: similar to ENSANGP00000016708 [Nasonia vitripennis]	-1.40633	-2.65062	0.00261576	-0.874188	-1.83298	0.00951916
SEX-LxN-C1789_anti	SE_U20985	gi|157130512|ref|XP_001661906.1| hypothetical protein AaeL_AAEL011782 [Aedes aegypti] gi|108871890|gb|EAT36115.1| conserved hypothetical protein [Aedes aegypti]	-1.4103	-2.65792	0.0046608	-0.412629	-1.33111	0.097541
SEX-LxN-C3281	SE_U11561	gi|270005170|gb|EFA01618.1| hypothetical protein TcasGA2_TC007187 [Tribolium castaneum]	-1.41361	-2.66403	0.026038	-0.150894	-1.11026	0.35745
SEX-LxN-C17683	SE_U56934	gi|15213766|gb|AAK92158.1|AF400186_1 ribosomal protein L27A [Spodoptera frugiperda]	-1.41446	-2.6656	0.00540023	-0.900905	-1.86724	0.0229209
SEX-LxN-C2940	SE_U17987	gi|266808630|gb|ACY78421.1| diapause bioclock protein-like protein [Helicoverpa armigera]	-1.41697	-2.67024	0.00553752	0.128789	1.09338	0.344458
SEX-LxN-C16653	SE_U22927	gi|153791621|ref|NP_001093296.1| acetoacetyl-CoA thiolase [Bombyx mori] gi|146424692|dbj|BAF62106.1| acetoacetyl-CoA thiolase [Bombyx mori]	-1.41944	-2.67482	0.00842349	0.231545	1.17409	0.243266
SEX-LxN-C15708_sense	SE_U22121	gi|91087911|ref|XP_970926.1| PREDICTED: similar to windbeutel CG7225-PA [Tribolium castaneum] gi|270012766|gb|EFA09214.1| windbeutel [Tribolium castaneum]	-1.4262	-2.68737	0.0123006	-0.926185	-1.90024	0.00713846
SEX-LxN-C3264	SE_U40299	gi|68564994|sp|O77248.1|APL3_SPOLT RecName: Full=Apolipophorin-3; AltName: Full=Apolipophorin-III; Short=ApoLp-III; Flags: Precursor gi|3719453|gb|AAC63377.1| apolipophorin-III precursor [Spodoptera litura]	-1.42628	-2.68753	0.00868968	-0.38179	-1.30296	0.179129
SEX-LxN-C17889_sense	SE_U08370	gi|194895291|ref|XP_001978222.1| GG17816 [Drosophila erecta] gi|190649871|gb|EDV47149.1| GG17816 [Drosophila erecta]	-1.42643	-2.68781	0.000702413	-0.716347	-1.64302	0.026267
SEX-LxN-C4251_sense	SE_U11031	gi|91083881|ref|XP_967558.1| PREDICTED: similar to AGAP008849-PA isoform 1 [Tribolium castaneum] gi|270006715|gb|EFA03163.1| hypothetical protein TcasGA2_TC013082 [Tribolium castaneum]	-1.42728	-2.68939	0.000647467	-0.663257	-1.58365	0.00114449
SEX-LxN-C5030	SE_U15717	gi|158302358|ref|XP_321919.4| AGAP001236-PA [Anopheles gambiae str. PEST] gi|157012912|gb|EAA01784.4| AGAP001236-PA [Anopheles gambiae str. PEST]	-1.42836	-2.69141	0.0111648	0.203659	1.15162	0.28419
SEX-LxN-C706	SE_U12443	gi|170040623|ref|XP_001848092.1| conserved hypothetical protein [Culex quinquefasciatus] gi|167864231|gb|EDS27614.1| conserved hypothetical protein [Culex quinquefasciatus]	-1.42994	-2.69436	0.000646885	-0.500522	-1.41473	0.0376959
SEX-LxN-C17019	SE_U43534	gi|224924540|gb|ACN69216.1| carboxypeptidase 2 [Mamestra configurata]	-1.4304	-2.69521	5.65986e-05	-0.301085	-1.23207	0.097167
SEX-LxN-C16536_sense	SE_U15435	gi|74004087|ref|XP_535891.2| PREDICTED: similar to NAD-dependent deacetylase sirtuin-5 (SIR2-like protein 5) [Canis familiaris]	-1.43271	-2.69954	0.00603267	-0.480549	-1.39527	0.205821
SEX-LxN-C2569_anti	SE_U19040	gi|270013410|gb|EFA09858.1| hypothetical protein TcasGA2_TC012006 [Tribolium castaneum]	-1.43536	-2.7045	0.000382346	-0.990258	-1.98654	0.014339
SEX-LxN-C15007	SE_U15127	gi|153791621|ref|NP_001093296.1| acetoacetyl-CoA thiolase [Bombyx mori] gi|146424692|dbj|BAF62106.1| acetoacetyl-CoA thiolase [Bombyx mori]	-1.43641	-2.70646	0.0207137	0.32535	1.25297	0.24907
SEX-LxN-C1859	SE_U11362	gi|237700772|gb|ACR15970.1| serine protease 1 [Mamestra configurata]	-1.44039	-2.71395	0.0110651	-0.344086	-1.26935	0.324429
SEX-LxN-C9416	SE_U16579	gi|195119233|ref|XP_002004136.1| GI18284 [Drosophila mojavensis] gi|193914711|gb|EDW13578.1| GI18284 [Drosophila mojavensis]	-1.44357	-2.71992	0.00390494	-0.872188	-1.83044	0.000426822
SEX-LxN-C4370	SE_U08867	gi|158287282|ref|XP_001688182.1| AGAP011301-PA [Anopheles gambiae str. PEST] gi|157019576|gb|EDO64459.1| AGAP011301-PA [Anopheles gambiae str. PEST]	-1.44692	-2.72625	0.0108639	-1.06339	-2.08984	0.083058
SEX-LxN-C16410_sense	SE_U12520	gi|242017490|ref|XP_002429221.1| U4/U6.U5 tri-snRNP-associated protein, putative [Pediculus humanus corporis] gi|212514110|gb|EEB16483.1| U4/U6.U5 tri-snRNP-associated protein, putative [Pediculus humanus corporis]	-1.44861	-2.72945	0.0348163	-0.458303	-1.37393	0.157196
SEX-LxN-C2988	SE_U21151	gi|91087387|ref|XP_975653.1| PREDICTED: similar to O-Glycosyl hydrolase family 30 protein [Tribolium castaneum]	-1.45546	-2.74244	0.0161767	-0.356095	-1.27996	0.27863
SEX-LxN-C9841	SE_U25246	gi|270008709|gb|EFA05157.1| hypothetical protein TcasGA2_TC015276 [Tribolium castaneum]	-1.4677	-2.76581	0.0387429	-0.67579	-1.59747	0.169458
SEX-LxN-C1982	SE_U28348	gi|270005167|gb|EFA01615.1| hypothetical protein TcasGA2_TC007184 [Tribolium castaneum]	-1.46848	-2.76731	0.000316842	-0.98886	-1.98462	0.0706875
SEX-LxN-C13428_anti	SE_U19596	gi|170056648|ref|XP_001864125.1| heat shock protein 67B2 [Culex quinquefasciatus] gi|167876222|gb|EDS39605.1| heat shock protein 67B2 [Culex quinquefasciatus]	-1.46881	-2.76794	0.03666	-0.442076	-1.35856	0.241576
SEX-LxN-C14162	SE_U28724	gi|146345325|gb|ABQ23674.1| very high density lipoprotein [Helicoverpa zea]	-1.47377	-2.77746	0.00143988	-0.882591	-1.84368	0.0414083
SEX-LxN-C15995_sense	SE_U21543	gi|157956481|gb|ABW06596.1| intestinal mucin [Spodoptera exigua]	-1.47432	-2.77852	0.00799464	-0.0889441	-1.06359	0.405643
SEX-LxN-C4687_anti	SE_U04608	gi|169234688|ref|NP_001108465.1| glutathione S-transferase 12 [Bombyx mori] gi|164685134|gb|ABY66600.1| glutathione S-transferase 12 [Bombyx mori]	-1.47451	-2.7789	0.0220212	-0.301719	-1.23261	0.365676
SEX-LxN-C18518	SE_U18841	gi|215820602|ref|NP_001135960.1| uridine diphosphate glucosyltransferase [Bombyx mori] gi|213494483|gb|ACJ48963.1| uridine diphosphate glucosyltransferase [Bombyx mori]	-1.47931	-2.78815	0.019984	-1.27771	-2.42455	0.0572243
SEX-LxN-C17013	SE_U18119	gi|170048016|ref|XP_001851496.1| zinc carboxypeptidase A 1 [Culex quinquefasciatus] gi|167870247|gb|EDS33630.1| zinc carboxypeptidase A 1 [Culex quinquefasciatus]	-1.49243	-2.81363	0.00776629	-0.630297	-1.54788	0.0882147
SEX-LxN-C7258	SE_U11314	gi|195037044|ref|XP_001989975.1| GH18500 [Drosophila grimshawi] gi|193894171|gb|EDV93037.1| GH18500 [Drosophila grimshawi]	-1.49521	-2.81906	0.00385049	-0.393408	-1.31349	0.138578
SEX-LxN-C1654	SE_U18719	gi|189236687|ref|XP_973103.2| PREDICTED: similar to AGAP003501-PA [Tribolium castaneum]	-1.50355	-2.8354	0.0003919	-0.935428	-1.91246	0.0767013
SEX-LxN-C16223	SE_U14893	gi|91082769|ref|XP_973660.1| PREDICTED: similar to acyl-CoA oxidase [Tribolium castaneum] gi|270015082|gb|EFA11530.1| hypothetical protein TcasGA2_TC014245 [Tribolium castaneum]	-1.50535	-2.83894	0.00126588	0.130988	1.09504	0.362143
SEX-LxN-C10733	SE_U25595	gi|160914575|ref|ZP_02076790.1| hypothetical protein EUBDOL_00582 [Eubacterium dolichum DSM 3991]	-1.50851	-2.84516	0.0027674	2.90917	7.51186	0.0021372
SEX-LxN-C15902_sense	SE_U08181	gi|66514094|ref|XP_623798.1| PREDICTED: similar to aldehyde dehydrogenase 1 family, member L2 [Apis mellifera]	-1.50926	-2.84664	0.0346495	0.827264	1.77432	0.0799914
[truncated: 130 more rows]

## Sheet: 24 h Specific
Target	New code	First Hit	diff 8h	Fold-cnage 8h8h	p-value 8h	diff 24h	Fold-change 24h	p-value 24h
[truncated: 733 more rows]
